# Supplementary material for: Social experience and pheromone receptor activity reprogram gene expression in sensory neurons
Source: G3 (Bethesda). 2023 Mar 27;13(6):jkad072. doi: 10.1093/g3journal/jkad072 (PMC10234412; doi:10.1093/g3journal/jkad072)
Supplement: jkad072_Supplementary_Data [file jkad072_supplementary_data.zip]

Archive with 6 entries (6 files):
- Supplemental_Material_G3-2022-404026.pdf
- Table_S1_G3-2022-404026.xlsx
- Table_S2_G3-2022-404026.xlsx
- Table_S3_G3-2022-404026.xlsx
- Table_S4_G3-2022-404026.xlsx
- Table_S5_G3-2022-404026.xlsx
