# Supplementary material for: Social experience and pheromone receptor activity reprogram gene expression in sensory neurons
Source: G3 (Bethesda). 2023 Mar 27;13(6):jkad072. doi: 10.1093/g3journal/jkad072 (PMC10234412; doi:10.1093/g3journal/jkad072)
Supplement: jkad072_Supplementary_Data [file jkad072_supplementary_data.zip › Table_S2_G3-2022-404026.xlsx]

## Sheet: down in SH
geneid	genename	SH	SH.p	Or47b	Or47b.p	Or67d	Or67d.p	FruM	FruM.p	SH.p.bf	Or47b.p.bf	Or67d.p.bf	FruM.p.bf
FBgn0000079	Amy-p	-6.8789	0.000257393	-0.0838744	0.576651	2.32071	0.0111509	-0.0536626	0.724476	0.00102957	1	0.0446036	1
FBgn0013810	Dhc36C	-0.828273	1.9465e-06	0.055917	0.877697	-0.255475	0.370337	-0.224768	0.381154	7.78601e-06	1	1	1
FBgn0032648	CG15144	-2.68238	7.53782e-05	-0.0414605	0.884963	-0.116037	0.573646	0.133157	0.52013	0.000301513	1	1	1
FBgn0037146	P5CS	-2.56386	0.00133137	0.126748	0.627891	0.307689	0.314866	0.294387	0.167306	0.00532546	1	1	0.669225
FBgn0041194	Prat2	-4.44232	0.000753649	0.225066	0.446407	0.232404	0.398889	0.239038	0.237036	0.0030146	1	1	0.948144
FBgn0259715	CG42369	-1.93632	0.00150192	0.227265	0.455383	0.0536647	0.862181	0.561588	0.101153	0.00600767	1	1	0.404611

## Sheet: up in SH
geneid	genename	SH	SH.p	Or47b	Or47b.p	Or67d	Or67d.p	FruM	FruM.p	SH.p.bf	Or47b.p.bf	Or67d.p.bf	FruM.p.bf
FBgn0000075	amd	1.1706	0.000257393	-1.46772	3.68639e-47	0.356698	0.0558538	-0.387737	0.0304149	0.00102957	1.47456e-46	0.223415	0.121659
FBgn0002869	MtnB	1.28866	3.55519e-08	-0.231765	0.178094	-3.6276	3.77589e-38	-1.97138	5.12616e-25	1.42207e-07	0.712378	1.51036e-37	2.05046e-24
FBgn0011282	Obp84a	0.485936	5.13793e-07	-1.51535	1.36674e-44	0.183428	0.407505	-0.259209	0.0400885	2.05517e-06	5.46696e-44	1	0.160354
FBgn0030271	CG15202	0.384713	0.00020565	0.121968	0.299839	0.00869803	0.973507	0.233734	0.0497367	0.000822599	1	1	0.198947
FBgn0037492	CG10050	0.743003	1.09781e-11	-1.00626	5.80632e-24	-0.223859	0.191168	-0.856971	5.07795e-09	4.39124e-11	2.32253e-23	0.764672	2.03118e-08
FBgn0037835	CG14687	0.361312	3.55519e-08	0.0568472	0.63003	-0.00358064	0.984952	0.0695211	0.700274	1.42207e-07	1	1	1
FBgn0038855	CG5745	0.310401	0.000257393	0.20013	0.0402145	0.178916	0.242971	0.077908	0.430983	0.00102957	0.160858	0.971883	1
FBgn0039297	CG11852	1.63361	5.67082e-07	-2.93778	6.85191e-17	-2.01709	2.01873e-06	-1.36271	3.19435e-07	2.26833e-06	2.74077e-16	8.07493e-06	1.27774e-06
FBgn0051663	CG31663	0.412491	1.89808e-07	-0.0845956	0.465047	-0.233865	0.283561	-0.0153008	0.894235	7.59232e-07	1	1	1
FBgn0263236	SP1029	0.663033	0.00170786	-0.72854	3.13879e-05	0.301727	0.282324	-0.415528	0.00417711	0.00683143	0.000125551	1	0.0167085

## Sheet: down in Or47b
geneid	genename	SH	SH.p	Or47b	Or47b.p	Or67d	Or67d.p	FruM	FruM.p	SH.p.bf	Or47b.p.bf	Or67d.p.bf	FruM.p.bf
FBgn0000055	Adh	-0.00879678	0.506269	-1.78862	8.57642e-05	-0.962812	0.0445496	-0.40458	0.168867	1	0.000343057	0.178198	0.675467
FBgn0000075	amd	1.1706	0.000257393	-1.46772	3.68639e-47	0.356698	0.0558538	-0.387737	0.0304149	0.00102957	1.47456e-46	0.223415	0.121659
FBgn0000308	chic	0.0187668	0.778391	-0.416041	0.000367008	0.0272708	0.919244	-0.160461	0.257908	1	0.00146803	1	1
FBgn0000551	Edg78E	-5.33251e-05	0.997289	-1.47401	0.00230318	-1.64326	0.00395988	-1.22625	0.0123325	1	0.00921272	0.0158395	0.0493301
FBgn0001128	Gpdh1	-0.0166581	0.866836	-0.545771	2.10577e-17	0.25439	0.0206087	0.103273	0.443239	1	8.42308e-17	0.0824347	1
FBgn0001229	Hsp67Bc	-0.00420648	0.695528	-2.30282	0.00186327	-2.02108	0.00513966	-0.231149	0.128688	1	0.00745307	0.0205587	0.514753
FBgn0001404	egh	-0.0516055	0.58925	-0.202226	0.000854671	-0.174609	0.185721	-0.155175	0.202749	1	0.00341868	0.742885	0.810995
FBgn0002868	MtnA	0.474518	0.0206	-1.72229	3.42743e-14	0.520677	0.00420914	0.411997	1.52229e-05	0.0823999	1.37097e-13	0.0168366	6.08916e-05
FBgn0003502	Btk29A	0.0054434	0.938299	-0.317354	0.00222412	-0.0796562	0.769387	-0.152239	0.362716	1	0.00889649	1	1
FBgn0003514	sqh	0.00649404	0.960231	-0.226488	0.00161301	-0.235808	0.0225826	-0.0708406	0.408223	1	0.00645203	0.0903304	1
FBgn0004055	uzip	0.0205915	0.75918	-0.562647	1.85286e-13	-0.187197	0.298437	-0.0294652	0.888075	1	7.41142e-13	1	1
FBgn0004629	Cys	-0.00116444	0.97477	-4.41829	0.000677997	-2.95918	0.00455893	-0.0982877	0.631831	1	0.00271199	0.0182357	1
FBgn0004841	TkR86C	0.0144369	0.81668	-0.424791	0.000894169	0.290554	0.0656248	0.168681	0.304699	1	0.00357668	0.262499	1
FBgn0004852	Ac76E	-0.0511605	0.549652	-0.425015	1.55842e-10	0.385387	0.00664852	-0.10081	0.544492	1	6.23368e-10	0.0265941	1
FBgn0010052	Jhe	2.66872	0.0243217	-1.85325	0.000523818	-0.00777298	0.977128	-0.0192514	0.934461	0.097287	0.00209527	1	1
FBgn0010651	MFS14	0.000829666	0.905138	-0.488222	1.28116e-05	-0.02515	0.945289	0.243853	0.0959686	1	5.12464e-05	1	0.383874
FBgn0011205	fbl	-0.0085648	0.935149	-0.493438	1.9066e-05	0.0652732	0.770351	0.135752	0.32317	1	7.62641e-05	1	1
FBgn0011282	Obp84a	0.485936	5.13793e-07	-1.51535	1.36674e-44	0.183428	0.407505	-0.259209	0.0400885	2.05517e-06	5.46696e-44	1	0.160354
FBgn0013773	Cyp6a22	-0.00522894	0.916574	-4.28851	1.17612e-24	0.133874	0.670375	0.025432	0.92815	1	4.7045e-24	1	1
FBgn0014011	Rac2	0.0080448	0.941873	-0.368532	0.000249573	0.261537	0.125255	-0.180623	0.22402	1	0.00099829	0.501022	0.896078
FBgn0014380	RhoL	0.00797786	0.938299	-0.382625	0.0020754	-0.102824	0.624654	0.23527	0.113544	1	0.00830161	1	0.454175
FBgn0014417	CG13397	0.00994543	0.856515	-2.55377	1.76807e-32	-0.209468	0.397566	-0.20783	0.322923	1	7.07227e-32	1	1
FBgn0015221	Fer2LCH	0.172858	0.1223	-0.317498	1.25834e-06	0.316221	0.00316423	0.0985869	0.240814	0.489199	5.03336e-06	0.0126569	0.963254
FBgn0015222	Fer1HCH	0.180129	0.150975	-0.406712	4.58884e-16	0.0954719	0.589347	0.0661879	0.334408	0.603901	1.83554e-15	1	1
FBgn0015277	Pi3K59F	-0.00486133	0.960397	-0.5096	0.000289908	-0.210823	0.346255	-0.245306	0.247445	1	0.00115963	1	0.989779
FBgn0015714	Cyp6a17	-0.0584688	0.443435	-8.68145	2.11137e-72	0.961337	6.96918e-17	0.542869	0.014228	1	8.44548e-72	2.78767e-16	0.056912
FBgn0016032	lbm	0.0197173	0.796879	-0.642527	4.5956e-09	-0.124547	0.491936	0.0432065	0.785054	1	1.83824e-08	1	1
FBgn0016047	nompA	-0.00310974	0.954951	-0.943367	0.000341618	0.201363	0.389895	1.98054	1.50149e-26	1	0.00136647	1	6.00596e-26
FBgn0016650	Lgr1	-0.146988	0.278967	-1.12868	1.57947e-18	0.0888694	0.737509	0.603381	4.68313e-06	1	6.31786e-18	1	1.87325e-05
FBgn0020415	Idgf2	0.0130711	0.888443	-3.96812	5.29882e-153	0.249338	0.270944	0.3592	0.0101991	1	2.11953e-152	1	0.0407964
FBgn0020416	Idgf1	-0.0195539	0.26531	-1.35754	5.0235e-05	0.083963	0.787772	0.152967	0.509869	1	0.00020094	1	1
FBgn0022343	CG3760	0.0212745	0.81668	-0.277345	0.000600226	-0.126161	0.518196	-0.177329	0.105839	1	0.0024009	1	0.423357
FBgn0022359	Sodh-2	-0.00389564	0.927099	-1.2732	0.000411997	-0.0638382	0.856967	-0.194997	0.436461	1	0.00164799	1	1
FBgn0022774	Oat	0.020238	0.333892	-3.92796	5.37034e-13	-0.819808	0.0134073	0.030487	0.914499	1	2.14813e-12	0.0536292	1
FBgn0023129	aay	0.017821	0.580975	-0.455791	3.86722e-13	-0.353713	0.0476388	-0.157632	0.198977	1	1.54689e-12	0.190555	0.795908
FBgn0023507	D2hgdh	-0.00289489	0.978826	-0.848493	3.28638e-09	0.563861	0.00016614	0.413026	0.0864927	1	1.31455e-08	0.000664561	0.345971
FBgn0023534	CG17778	0.0183734	0.80654	-0.428947	0.000667149	-0.22046	0.315713	0.00345552	0.988905	1	0.00266859	1	1
FBgn0024194	rasp	0.00154872	0.977325	-0.780563	0.000562245	-0.16866	0.549459	0.0805055	0.733787	1	0.00224898	1	1
FBgn0024432	Dlc90F	0.111466	0.221044	-0.501876	3.23085e-21	-0.174673	0.049675	-0.075978	0.522931	0.884175	1.29234e-20	0.1987	1
FBgn0024957	Irp-1B	0.0151851	0.913452	-0.194394	0.000452002	0.178752	0.377073	0.0654155	0.743811	1	0.00180801	1	1
FBgn0025373	Fpps	-0.00554575	0.941873	-0.645431	9.6827e-06	-0.135119	0.62199	0.0111375	0.959059	1	3.87308e-05	1	1
FBgn0026197	lncRNA:noe	0.00299062	0.977203	-0.875373	1.32862e-08	0.336247	0.0869917	0.181736	0.355516	1	5.31446e-08	0.347967	1
FBgn0027079	ValRS	-0.00147524	0.993575	-0.339052	4.71857e-05	-0.319156	0.00629047	-0.300349	0.137524	1	0.000188743	0.0251619	0.550094
FBgn0027080	TyrRS	0.0157736	0.864074	-0.355797	7.12374e-05	-0.219359	0.233254	-0.268758	0.0857089	1	0.00028495	0.933015	0.342835
FBgn0027291	Idh3a	-0.0221485	0.908427	-0.208215	0.000926612	-0.0419017	0.747698	0.0105536	0.953021	1	0.00370645	1	1
FBgn0027563	CG9631	-0.00466691	0.953037	-0.911112	3.44707e-06	-0.169	0.53344	0.164722	0.434435	1	1.37883e-05	1	1
FBgn0027779	VhaSFD	-0.0203443	0.806423	-0.266086	3.21497e-12	-0.242107	0.00767573	-0.0240705	0.746227	1	1.28599e-11	0.0307029	1
FBgn0028372	isopeptidase-T-3	-0.0016684	0.98705	-0.445613	0.000811307	-0.116736	0.594868	-0.0425325	0.79172	1	0.00324523	1	1
FBgn0028523	CG5888	0.00138921	0.985548	-0.659862	0.00090103	0.291485	0.2734	0.452859	0.0332185	1	0.00360412	1	0.132874
FBgn0028622	qsm	-0.0156773	0.889027	-0.582089	3.22204e-09	-0.348088	0.1033	-0.235766	0.00256863	1	1.28882e-08	0.413201	0.0102745
FBgn0028662	VhaPPA1-1	0.0122326	0.938299	-0.125358	0.000486066	-0.23183	0.0214241	-0.129844	0.28502	1	0.00194426	0.0856964	1
FBgn0028694	Rpn11	0.00225735	0.989955	-0.362441	6.35851e-06	-0.0086776	0.968459	0.0618285	0.589473	1	2.5434e-05	1	1
FBgn0028919	CG16865	0.00476425	0.958671	-0.650099	9.69687e-05	-0.484247	0.0549167	0.22377	0.211277	1	0.000387875	0.219667	0.84511
FBgn0028940	Cyp28a5	0.00875711	0.910578	-0.838554	1.11343e-12	0.573183	8.7984e-05	0.040537	0.804298	1	4.45372e-12	0.000351936	1
FBgn0029608	CG3091	0.0164105	0.882431	-0.382538	0.000446904	-0.0888521	0.696439	0.0375116	0.827038	1	0.00178762	1	1
FBgn0029948	CheA7a	-0.0013189	0.888443	-0.170791	1.74768e-05	-0.074058	0.702061	-0.087126	0.378727	1	6.99071e-05	1	1
FBgn0030389	CG15927	-0.00443143	0.568388	-5.50218	0.000178041	0.0457283	0.882721	2.05138	0.000699138	1	0.000712164	1	0.00279655
FBgn0030524	CG10993	0.00456416	0.832793	-1.5606	0.00205582	0.143766	0.641448	-1.24516	0.0170156	1	0.00822327	1	0.0680625
FBgn0030575	CG5321	0.00374224	0.956993	-0.838627	0.000838607	-0.0339575	0.920309	-0.00243729	0.992436	1	0.00335443	1	1
FBgn0030608	Lsd-2	-0.028229	0.6391	-0.258895	0.000562699	-0.233261	0.128845	0.115687	0.304706	1	0.0022508	0.515381	1
FBgn0030925	Hayan	-0.00258926	0.959057	-1.93213	3.09605e-11	-0.0286741	0.926615	-0.343074	0.0807326	1	1.23842e-10	1	0.32293
FBgn0030926	psh	-0.0220028	0.300857	-0.881976	0.000140991	0.0562931	0.871397	0.037213	0.889879	1	0.000563965	1	1
FBgn0030927	CG15046	-0.00357326	0.912187	-0.943634	1.11339e-05	-0.00716523	0.983514	-0.493894	0.0401639	1	4.45354e-05	1	0.160655
FBgn0030956	CG18259	0.000462602	0.994662	-0.389622	0.0024345	-0.100507	0.613085	-0.0785268	0.561704	1	0.009738	1	1
FBgn0031542	CG15414	-0.00433328	0.753207	-1.61454	0.00120111	-1.58789	0.0033394	-0.461673	0.140303	1	0.00480443	0.0133576	0.561213
FBgn0031609	CG15443	0.0086139	0.886742	-0.884414	1.82746e-08	-0.511192	0.016069	0.181811	0.36575	1	7.30983e-08	0.0642761	1
FBgn0031824	CG9547	-0.00840711	0.826374	-0.874012	0.000802871	0.026349	0.944543	-0.00552239	0.983524	1	0.00321148	1	1
FBgn0031950	Herp	0.012445	0.922627	-0.440222	0.000430463	-0.123886	0.451459	-0.272595	0.0029417	1	0.00172185	1	0.0117668
FBgn0031959	spz3	-0.0049585	0.953157	-1.80033	8.75007e-19	0.0402066	0.911263	0.205233	0.153164	1	3.50003e-18	1	0.612656
FBgn0031968	CG7231	0.000230407	0.996309	-0.461553	0.000747436	-0.101385	0.658416	-0.0280806	0.865891	1	0.00298974	1	1
FBgn0032101	CG9586	0.0222166	0.706987	-0.437715	1.89789e-05	-0.0616319	0.761265	0.287155	0.164099	1	7.59154e-05	1	0.656395
FBgn0032135	GlcAT-S	0.0307025	0.421051	-0.27782	0.000164438	-0.148204	0.439248	-0.0566484	0.66824	1	0.000657754	1	1
FBgn0032140	CG13117	-0.00427479	0.935149	-0.790423	3.4421e-05	-0.249413	0.304694	0.0227017	0.929401	1	0.000137684	1	1
FBgn0032168	CG13126	-0.0112067	0.869812	-0.505175	0.000346911	0.321105	0.114887	0.202391	0.18331	1	0.00138765	0.459547	0.73324
FBgn0032221	Schip1	0.00421544	0.958671	-0.351345	0.00026684	-0.0825088	0.777028	-0.0612758	0.80989	1	0.00106736	1	1
FBgn0032264	Lip4	-0.0023942	0.966148	-0.592516	0.000347814	0.061762	0.825498	-0.392127	0.0491861	1	0.00139126	1	0.196745
FBgn0032381	Mal-B1	0.00190463	0.954951	-1.61966	0.000296963	0.481632	0.140572	1.65157	0.000750152	1	0.00118785	0.562288	0.00300061
FBgn0032447	PICK1	0.00386204	0.97882	-1.37514	4.87954e-44	-0.358759	0.00319184	-0.271396	0.0398862	1	1.95181e-43	0.0127673	0.159545
FBgn0032449	CG17036	0.00148181	0.975876	-1.78331	1.28161e-08	0.963988	0.000973965	0.27997	0.256918	1	5.12646e-08	0.00389586	1
FBgn0032472	CG9928	-0.00940399	0.886742	-0.544077	0.000960081	0.123024	0.681078	0.320756	0.00239128	1	0.00384032	1	0.00956514
FBgn0032494	CG5945	-0.0251584	0.758303	-0.305921	7.10209e-05	-0.230377	0.37069	0.184756	0.381154	1	0.000284083	1	1
FBgn0032613	Nepl9	-0.00860257	0.366086	-1.74669	0.000167386	-0.49197	0.173983	0.41657	0.150903	1	0.000669542	0.695931	0.603611
FBgn0032692	IFT46	0.00762178	0.95168	-0.397247	0.000450552	0.0995323	0.666331	-0.160189	0.406496	1	0.00180221	1	1
FBgn0032845	CG10747	-0.0108855	0.978826	-0.645401	7.86581e-07	-0.203081	0.290501	-0.108482	0.621733	1	3.14633e-06	1	1
FBgn0032879	CarT	0.0028202	0.955246	-1.22088	8.522e-05	-0.775304	0.0126064	-0.158917	0.533267	1	0.00034088	0.0504256	1
FBgn0032891	Oseg5	0.0109916	0.916898	-0.522346	6.56236e-06	-0.392399	0.00525294	-0.390813	0.00919149	1	2.62494e-05	0.0210117	0.036766
FBgn0032923	Pld3	-0.0375507	0.596504	-0.280678	0.00159281	-0.160081	0.25696	-0.216021	0.0429338	1	0.00637125	1	0.171735
FBgn0033041	Or42a	0.00926794	0.659234	-2.89602	3.23243e-07	-1.22864	0.00251363	-0.324269	0.234501	1	1.29297e-06	0.0100545	0.938003
FBgn0033075	NA	0.0047726	0.974851	-0.656799	8.04729e-10	0.0449458	0.81714	NA	NA	1	3.21892e-09	1	NA
FBgn0033130	Tsp42Ei	-0.0019622	0.984293	-0.429456	0.000152991	-0.037472	0.904174	0.79013	1.74165e-14	1	0.000611962	1	6.9666e-14
FBgn0033135	Tsp42En	0.0300918	0.697498	-0.6934	1.47118e-24	-0.204013	0.361853	-0.323353	0.0169395	1	5.88472e-24	1	0.0677581
FBgn0033205	CG2064	0.00178168	0.982011	-1.81984	1.01404e-24	0.326057	0.164031	-0.549954	0.0118582	1	4.05617e-24	0.656124	0.047433
FBgn0033236	CG14764	0.00680718	0.966148	-0.358004	7.85258e-06	-0.370935	0.00392751	-0.158781	0.0317117	1	3.14103e-05	0.0157101	0.126847
FBgn0033241	CG2915	-0.00597267	0.95168	-0.503141	1.52198e-05	0.0523713	0.876616	0.0717993	0.662311	1	6.08792e-05	1	1
FBgn0033382	Hydr1	-0.00272139	0.984302	-0.290329	5.79462e-05	-0.107068	0.480754	-0.317994	0.00730243	1	0.000231785	1	0.0292097
FBgn0033395	Cyp4p2	-0.00220612	0.952052	-2.23114	1.93798e-05	-0.518785	0.157334	0.289625	0.284837	1	7.75193e-05	0.629337	1
FBgn0033397	Cyp4p3	0.00114933	0.98467	-1.41955	2.62104e-11	-0.399188	0.142544	-0.0347385	0.893316	1	1.04842e-10	0.570177	1
FBgn0033464	CG1441	0.00772392	0.928811	-0.507955	1.24846e-07	-0.0268021	0.940553	0.120039	0.406921	1	4.99383e-07	1	1
FBgn0033518	Prx2540-2	0.0319297	0.328127	-2.28571	4.02431e-29	0.252914	0.173983	0.330593	0.000752176	1	1.60972e-28	0.695931	0.0030087
FBgn0033519	CG11825	0.0103728	0.85864	-2.39004	2.45582e-66	1.44031	7.72493e-14	0.400565	0.00047095	1	9.82326e-66	3.08997e-13	0.0018838
FBgn0033529	CG17765	0.0123563	0.929686	-0.300928	8.30776e-05	0.113551	0.650826	0.276789	4.73731e-05	1	0.00033231	1	0.000189492
FBgn0033633	Smyd4-3	-0.00987413	0.563157	-2.42458	3.01418e-07	-0.0604113	0.865453	-0.475043	0.12628	1	1.20567e-06	1	0.505121
FBgn0033735	Dera	-0.00771116	0.819957	-0.864523	0.000718363	-0.419954	0.161679	-0.291133	0.265634	1	0.00287345	0.646715	1
FBgn0033762	ZnT49B	-0.0240427	0.740616	-0.303149	0.000274322	0.0740166	0.644432	-0.0495104	0.699277	1	0.00109729	1	1
FBgn0033777	CG17574	-0.00424003	0.956993	-0.563516	0.000298793	0.272938	0.176551	0.0852691	0.63497	1	0.00119517	0.706204	1
FBgn0033836	CG18278	-0.000123513	0.997066	-2.09971	1.76512e-11	1.3576	1.5933e-09	0.147245	0.545639	1	7.06048e-11	6.37321e-09	1
FBgn0033853	CG6145	0.00911689	0.835729	-0.275041	0.000335158	-0.0844029	0.734156	-0.0700624	0.654541	1	0.00134063	1	1
FBgn0033924	CG8613	-0.0295113	0.659234	-0.275424	0.000138262	-0.217702	0.0932899	-0.0639551	0.53723	1	0.000553047	0.373159	1
FBgn0034046	tun	-0.048821	0.475191	-0.511739	2.95274e-07	0.103052	0.665196	-0.300672	0.0938533	1	1.1811e-06	1	0.375413
FBgn0034068	casp	0.00238742	0.98705	-0.310795	1.81873e-05	-0.160866	0.285807	-0.040592	0.700274	1	7.27494e-05	1	1
FBgn0034126	jtb	-0.00160078	0.975893	-2.28593	7.87622e-11	1.15103	1.78712e-05	-0.356182	0.101379	1	3.15049e-10	7.14848e-05	0.405516
FBgn0034141	CG8311	0.0117754	0.848915	-0.768676	2.5406e-11	-0.292622	0.30558	-0.20485	0.204002	1	1.01624e-10	1	0.816009
FBgn0034143	CG8303	0.00557525	0.946963	-0.63859	7.09021e-05	-0.201837	0.372095	1.01182	3.06782e-08	1	0.000283608	1	1.22713e-07
FBgn0034172	CG6665	0.0131993	0.839348	-0.655623	2.22532e-07	-0.365314	0.0476388	0.0514725	0.802435	1	8.90129e-07	0.190555	1
FBgn0034179	CG6805	-0.0349884	0.590673	-1.14261	4.91217e-36	-0.0107118	0.969973	-0.189739	0.206954	1	1.96487e-35	1	0.827816
FBgn0034406	Jheh3	0.266797	0.0140074	-0.596154	4.36533e-17	-0.0404145	0.881662	-0.227804	0.139058	0.0560296	1.74613e-16	1	0.556233
FBgn0034436	CG11961	-0.00778013	0.916127	-0.336271	0.000690824	0.0566945	0.836833	-0.12724	0.169872	1	0.0027633	1	0.679488
FBgn0034479	CG8654	-0.000424325	0.99593	-0.520729	6.42095e-06	0.346264	0.0117512	0.398329	0.00395045	1	2.56838e-05	0.0470047	0.0158018
FBgn0034490	CG9864	0.0197673	0.291744	-0.397856	2.06537e-11	-0.0719568	0.705731	-0.208632	0.100822	1	8.26146e-11	1	0.403287
FBgn0034494	CG10444	0.0188867	0.660607	-0.543176	5.07891e-08	1.14284	4.28947e-16	0.25333	0.033542	1	2.03156e-07	1.71579e-15	0.134168
FBgn0034654	eIF3k	0.00824328	0.953037	-0.341267	0.000302017	-0.2563	0.166904	0.0145115	0.93328	1	0.00120807	0.667617	1
FBgn0034902	CG5532	0.0618482	0.487449	-0.307013	0.000358468	-0.286333	0.236157	0.257483	0.0811753	1	0.00143387	0.94463	0.324701
FBgn0034920	CG5597	0.419607	0.130851	-0.744815	0.000207879	-0.14052	0.637324	-0.0320172	0.906248	0.523406	0.000831514	1	1
FBgn0035083	Tina-1	0.0279499	0.607738	-1.38315	1.53952e-109	-0.351328	0.0358298	-0.0281066	0.568881	1	6.15807e-109	0.143319	1
FBgn0035085	CG3770	1.82829e-05	0.977325	-1.25468	8.28472e-09	-0.488086	0.0657828	-0.158456	0.493767	1	3.31389e-08	0.263131	1
FBgn0035094	CG9380	-0.00498279	0.913326	-6.27227	1.39059e-08	0.567338	0.122382	0.723919	0.00222745	1	5.56238e-08	0.489527	0.00890981
FBgn0035147	Gale	0.00883075	0.904091	-0.462841	3.44707e-06	-0.256688	0.178292	-0.147733	0.391689	1	1.37883e-05	0.713169	1
FBgn0035153	ebd1	0.0101856	0.929287	-0.423879	6.47123e-05	-0.148935	0.445334	-0.365716	0.00924429	1	0.000258849	1	0.0369772
FBgn0035170	dpr20	-0.0527649	0.534923	-0.442689	9.21205e-11	-0.133315	0.338896	-0.142602	0.20768	1	3.68482e-10	1	0.830719
FBgn0035439	CG14961	0.0231626	0.421051	-0.822625	0.000618088	0.818485	0.000553254	0.405503	0.0452345	1	0.00247235	0.00221301	0.180938
FBgn0035482	CG14985	0.00168012	0.985548	-0.520819	0.000838607	-0.350548	0.199935	0.141738	0.52013	1	0.00335443	0.799738	1
FBgn0035528	CG15012	0.00478587	0.968515	-0.291975	0.000815536	-0.0390687	0.856947	0.0505601	0.772176	1	0.00326214	1	1
FBgn0035608	blanks	-0.00813848	0.621709	-3.69575	8.10122e-07	-0.234223	0.455857	0.129968	0.609095	1	3.24049e-06	1	1
FBgn0035753	RpL18	0.010323	0.949899	-0.335172	1.98325e-08	-0.126708	0.486244	0.0893059	0.387392	1	7.93299e-08	1	1
FBgn0035815	Snmp2	-0.000355852	0.994662	-0.771475	0.00113466	-0.152697	0.625762	-0.332408	0.188487	1	0.00453863	1	0.753947
FBgn0035870	Gr66a	0.00771796	0.8513	-1.32067	1.33069e-06	-0.280382	0.320703	-0.525569	0.0369863	1	5.32277e-06	1	0.147945
FBgn0035964	Dhpr	0.00502093	0.961627	-0.448163	0.00129047	-0.101579	0.658621	-0.202255	0.31219	1	0.00516188	1	1
FBgn0036116	CG7888	0.267846	0.00537081	-0.286001	0.00156251	-0.0628865	0.818592	0.270031	0.123067	0.0214832	0.00625002	1	0.492268
FBgn0036290	CG10638	0.0912649	0.35329	-0.320618	8.12317e-07	-0.0842961	0.474442	-0.0996135	0.592352	1	3.24927e-06	1	1
FBgn0036333	MICAL-like	-0.0135002	0.851677	-0.273764	0.00074467	-0.0108134	0.968633	0.187014	0.383244	1	0.00297868	1	1
FBgn0036461	Zip71B	-0.00545351	0.86779	-1.19304	2.3821e-06	-0.67418	0.0267467	-0.00163255	0.995291	1	9.5284e-06	0.106987	1
FBgn0036557	mRpS31	-0.000123137	0.997289	-0.438943	0.00110977	0.0564394	0.83799	0.233576	0.201891	1	0.00443907	1	0.807565
FBgn0036579	CG5027	0.0106508	0.871268	-0.570074	2.25266e-07	0.0331687	0.881662	0.133647	0.377416	1	9.01063e-07	1	1
FBgn0036640	nxf2	-0.0091977	0.857348	-0.925295	3.29105e-06	-0.405409	0.089023	-0.42124	0.0538192	1	1.31642e-05	0.356092	0.215277
FBgn0036741	anchor	-0.00710452	0.929287	-0.540191	0.000180854	-0.225122	0.377121	-0.507917	0.0052139	1	0.000723415	1	0.0208556
FBgn0036757	Ir75a	-0.00201558	0.989627	-0.397854	7.21164e-05	0.359932	0.000151641	0.083447	0.575706	1	0.000288465	0.000606565	1
FBgn0036921	RhoGDI	0.0121946	0.900196	-0.230158	0.000953109	-0.137693	0.354708	-0.0213507	0.913138	1	0.00381244	1	1
FBgn0036939	CG7365	-0.00534137	0.644155	-1.96509	0.000105645	-0.122874	0.665196	1.48351	0.000550186	1	0.000422579	1	0.00220074
FBgn0037164	CG11438	-0.000320066	0.99489	-1.1989	4.64289e-06	-0.868564	0.0025537	-0.335594	0.196734	1	1.85716e-05	0.0102148	0.786935
FBgn0037473	CG10068	-0.00452664	0.97477	-0.377953	0.000986567	-0.0836117	0.656376	-0.0618794	0.684987	1	0.00394627	1	1
FBgn0037556	CG9636	0.0148638	0.922627	-0.375374	1.02304e-06	-0.172645	0.240235	-0.026163	0.910891	1	4.09215e-06	0.96094	1
FBgn0037590	Or85b	0.039625	0.549652	-2.70183	1.64442e-39	-0.0425206	0.826499	-0.624292	0.0044053	1	6.57767e-39	1	0.0176212
FBgn0037603	CG11753	0.0029033	0.977325	-0.448038	0.000804404	-0.107172	0.657626	0.035217	0.848782	1	0.00321762	1	1
FBgn0037671	ATP6AP2	-0.0139099	0.886742	-0.204075	0.00046368	-0.0847917	0.571863	-0.140212	0.139009	1	0.00185472	1	0.556037
FBgn0037684	Srr	-0.0139365	0.0225972	-1.95115	0.00209809	-0.281902	0.36629	0.294815	0.27427	0.0903888	0.00839236	1	1
FBgn0037731	CG18542	-0.00413798	0.953037	-0.926391	0.00015794	0.183009	0.493237	-0.105969	0.662311	1	0.00063176	1	1
FBgn0037743	Alg12	-0.0162379	0.734226	-0.441317	0.000704139	0.000184266	0.999742	-0.0994442	0.602811	1	0.00281656	1	1
FBgn0037852	Tpc1	0.00601716	0.954951	-0.386796	0.000751787	-0.0314033	0.900083	-0.0840616	0.584379	1	0.00300715	1	1
FBgn0037942	CG14721	-0.00755193	0.929287	-0.413915	0.00238469	-0.335991	0.0919248	0.0648373	0.744434	1	0.00953876	0.367699	1
FBgn0037950	HisCl1	0.00268879	0.9599	-1.80533	1.11111e-06	0.0579453	0.863631	-0.186099	0.437447	1	4.44446e-06	1	1
FBgn0037974	CG12224	-0.00336627	0.866994	-3.01273	0.000229588	2.54416	2.10749e-09	2.69222	6.05566e-08	1	0.000918352	8.42994e-09	2.42227e-07
FBgn0037975	CG3397	-0.0031696	0.929287	-7.37914	5.94763e-07	1.7579	4.62739e-07	0.379205	0.181784	1	2.37905e-06	1.85096e-06	0.727137
FBgn0038011	CG4066	0.00110215	0.981756	-1.69731	0.000328382	-0.785574	0.0671627	-0.087393	0.562782	1	0.00131353	0.268651	1
FBgn0038173	Adgf-C	0.00193582	0.954481	-2.11643	0.00121624	-0.0199235	0.956469	-0.117695	0.627333	1	0.00486498	1	1
FBgn0038460	CG18622	0.0116931	0.856515	-0.518231	5.89998e-05	0.224346	0.330319	0.0763164	0.660176	1	0.000235999	1	1
FBgn0038462	EMC2A	-0.000548132	0.995788	-1.27559	1.98063e-20	-0.3539	0.00719488	-0.286356	0.0678726	1	7.92253e-20	0.0287795	0.27149
FBgn0038541	TyrRII	-0.0102172	0.634586	-2.44646	4.16366e-08	-0.731763	0.0429536	-0.844391	0.0133845	1	1.66546e-07	0.171814	0.0535379
FBgn0038652	CG7720	0.0112922	0.869812	-0.341036	0.00051923	-0.30312	0.179201	-0.1997	0.287384	1	0.00207692	0.716804	1
FBgn0038721	subdued	-0.0247173	0.688491	-0.614958	3.53673e-08	-0.300968	0.0384977	-0.202964	0.152046	1	1.41469e-07	0.153991	0.608184
FBgn0038733	CG11407	0.00024128	0.99938	-0.292678	0.00141543	-0.0707347	0.821073	0.228816	0.0730109	1	0.00566172	1	0.292044
FBgn0038803	CG5191	0.00967512	0.596504	-0.72828	3.83705e-10	-0.503687	0.0124251	-0.140617	0.310095	1	1.53482e-09	0.0497003	1
FBgn0038818	Nep4	0.623233	0.11789	-0.343369	8.7829e-05	0.0765601	0.741733	-0.369273	0.033133	0.471559	0.000351316	1	0.132532
FBgn0038862	Usp8	0.00792766	0.952052	-0.33292	0.000249455	-0.253155	0.0704078	-0.341054	0.00662371	1	0.000997821	0.281631	0.0264948
FBgn0038912	CG6656	0.00616194	0.933302	-0.743155	1.72789e-06	0.138238	0.519244	-0.164012	0.446948	1	6.91155e-06	1	1
FBgn0038966	pinta	0.00640505	0.916127	-1.92168	1.24391e-45	-0.0614551	0.816115	-0.0357376	0.86633	1	4.97562e-45	1	1
FBgn0038974	CG5377	0.00318495	0.975893	-0.442311	0.00173363	0.103508	0.649525	0.0922855	0.607472	1	0.00693452	1	1
FBgn0039226	Ude	0.00420886	0.828083	-0.736469	2.29516e-11	-0.614981	0.0103465	-0.402559	0.00783437	1	9.18065e-11	0.041386	0.0313375
FBgn0039234	Nct	-0.00619518	0.95891	-0.348228	0.000442114	0.0299478	0.89459	-0.00377715	0.983442	1	0.00176846	1	1
FBgn0039277	Nepl16	-0.00295031	0.97761	-0.399867	9.83283e-07	-0.0985386	0.593503	-0.187283	0.40291	1	3.93313e-06	1	1
FBgn0039290	CG13654	-0.00130057	0.989955	-2.3269	2.10326e-37	0.214482	0.193126	0.0548643	0.734402	1	8.41304e-37	0.772504	1
FBgn0039298	to	0.0242616	0.614048	-2.21955	8.11697e-75	-0.275221	0.362162	0.545042	0.000144671	1	3.24679e-74	1	0.000578686
FBgn0039299	CG11854	0.00215979	0.977929	-1.73196	2.74968e-10	-0.059775	0.865354	1.18629	3.51101e-06	1	1.09987e-09	1	1.40441e-05
FBgn0039311	CG10513	0.00301476	0.770927	-1.60781	2.49962e-05	-0.386853	0.181645	-0.391448	0.0971101	1	9.9985e-05	0.726579	0.38844
FBgn0039324	CG10553	-0.0028046	0.982011	-0.675482	0.00063142	0.224985	0.473945	1.62467	2.06639e-27	1	0.00252568	1	8.26556e-27
FBgn0039490	CG5882	-0.00199877	0.954481	-3.02079	2.88925e-05	-1.69064	0.0245555	-1.26188	0.0177784	1	0.00011557	0.0982221	0.0711137
FBgn0039507	mrt	0.0180667	0.744643	-0.212194	0.000432707	-0.259779	0.0331617	-0.308957	0.0309201	1	0.00173083	0.132647	0.12368
FBgn0039561	mfrn	0.0174063	0.869812	-0.306402	3.6791e-06	0.106893	0.460912	-0.180416	0.201894	1	1.47164e-05	1	0.807576
FBgn0039623	CG1951	-0.00487017	0.974851	-0.362635	0.000308914	-0.161054	0.298836	-0.126214	0.311594	1	0.00123565	1	1
FBgn0039656	CG11951	0.000413094	0.99489	-0.980207	4.71669e-06	-0.464788	0.137078	-0.33509	0.169829	1	1.88668e-05	0.548312	0.679316
FBgn0039678	Obp99a	-0.00273095	0.918177	-3.58996	0.00131312	-1.10506	0.044279	0.367266	0.198221	1	0.00525247	0.177116	0.792884
FBgn0039728	CG7896	-0.00559431	0.970737	-0.467263	4.89171e-06	-0.43386	0.0592095	-0.575599	0.00665463	1	1.95668e-05	0.236838	0.0266185
FBgn0039911	CG1909	-0.00414135	0.974851	-0.907463	1.79302e-21	0.0720298	0.631252	0.126289	0.575434	1	7.17208e-21	1	1
FBgn0039916	Ekar	-0.00363619	0.953157	-1.13503	8.59734e-05	0.336427	0.306465	-0.651996	0.0196359	1	0.000343894	1	0.0785435
FBgn0039941	CG17167	0.00130148	0.978826	-1.06313	0.00205791	-0.724035	0.0580074	-0.322909	0.230598	1	0.00823162	0.23203	0.922392
FBgn0040256	Ugt35C1	-0.00847677	0.904091	-2.56501	6.05752e-68	0.170733	0.575377	-0.427598	0.00633203	1	2.42301e-67	1	0.0253281
FBgn0040503	CG7763	-0.0129964	0.431667	-2.32834	1.05893e-06	-0.901604	0.0128723	0.161371	0.520053	1	4.23573e-06	0.0514892	1
FBgn0040582	BomBc3	-0.0023468	0.98467	-0.629969	0.000859483	0.0699817	0.79462	-0.0377989	0.825142	1	0.00343793	1	1
FBgn0040588	CG13841	-0.00593171	0.929287	-0.839346	5.22443e-05	-0.172044	0.533104	0.0981726	0.671368	1	0.000208977	1	1
FBgn0040735	BomT2	0.000303752	0.994662	-1.6942	0.000186928	-1.50635	0.00879168	-0.0727474	0.665843	1	0.000747711	0.0351667	1
FBgn0040972	CG16978	-0.0069048	0.66731	-2.46124	2.6745e-07	0.158533	0.60555	-0.674247	0.057459	1	1.0698e-06	1	0.229836
FBgn0040985	CG6115	-0.00386875	0.977325	-0.456984	2.9214e-05	-0.132079	0.615418	0.0983071	0.418902	1	0.000116856	1	1
FBgn0041160	comm2	-0.00251886	0.931243	-1.13102	2.01299e-05	-0.2545	0.374036	-0.138533	0.557828	1	8.05197e-05	1	1
FBgn0041182	Tep2	0.0214438	0.753207	-0.531333	2.67571e-09	0.016471	0.956469	0.736643	8.14994e-17	1	1.07028e-08	1	3.25997e-16
FBgn0041229	Gr93a	-0.000771296	0.989627	-0.947317	0.000270849	0.192152	0.501678	-0.480816	0.0336868	1	0.0010834	1	0.134747
FBgn0041622	Or69a	0.0562192	0.408685	-0.66882	8.27031e-07	0.368304	0.0938277	0.697528	0.000916404	1	3.30812e-06	0.375311	0.00366562
FBgn0041626	Or19a	0.0130291	0.610115	-0.583459	0.000918522	-0.591275	0.0263528	-0.295656	0.115655	1	0.00367409	0.105411	0.462619
FBgn0043534	Obp57b	-3.66736e-05	0.99938	-0.594663	9.79932e-05	0.15959	0.517154	0.0428243	0.858676	1	0.000391973	1	1
FBgn0043841	vir-1	0.213369	0.00537081	-0.326596	1.14428e-10	-0.0590794	0.67603	0.157674	0.0491861	0.0214832	4.57711e-10	1	0.196745
FBgn0050001	CG30001	0.00220088	0.97477	-0.974718	0.00230318	-0.681443	0.0589673	-0.465758	0.115553	1	0.00921272	0.235869	0.462211
FBgn0050026	CG30026	0.00764167	0.941873	-0.60639	1.25559e-06	-0.0527942	0.82207	0.307707	0.0177777	1	5.02236e-06	1	0.0711107
FBgn0050428	CG30428	-0.000597073	0.994662	-11.4107	3.71063e-16	0.13263	0.629601	-0.0900791	0.61781	1	1.48425e-15	1	1
FBgn0050456	NA	-0.00663021	0.960397	-1.16596	1.05939e-34	-0.0100445	0.964181	0.143238	0.0690677	1	4.23758e-34	1	0.276271
FBgn0051032	CR31032	0.00255612	0.969319	-3.71065	2.15532e-10	-0.246489	0.410025	0.152661	0.531564	1	8.62126e-10	1	1
FBgn0051183	CG31183	-0.00425494	0.959294	-0.430685	0.000332269	-0.00729982	0.973242	-0.343899	0.0141442	1	0.00132908	1	0.0565767
FBgn0051199	CG31199	-0.062935	0.300857	-0.690094	1.12298e-12	-0.214717	0.371283	0.130579	0.422936	1	4.49193e-12	1	1
FBgn0051345	CG31345	0.0217904	0.646883	-0.452407	1.75683e-06	0.394939	0.00129361	-0.0560852	0.772646	1	7.02732e-06	0.00517445	1
FBgn0051445	CG31445	0.0053864	0.928811	-1.32046	7.60612e-10	-0.49768	0.0757948	-0.158967	0.520482	1	3.04245e-09	0.303179	1
FBgn0051475	CG31475	-0.00536929	0.966148	-0.423161	0.000328644	-0.194361	0.229738	-0.206353	0.141732	1	0.00131457	0.918952	0.566928
FBgn0051755	SoYb	0.00259655	0.959588	-1.06343	0.00131312	-0.0949081	0.773889	0.251136	0.338086	1	0.00525247	1	1
FBgn0051793	CG31793	0.00917163	0.936877	-0.652086	7.22493e-12	0.0222576	0.932962	-0.336213	0.0488412	1	2.88997e-11	1	0.195365
FBgn0051809	CG31809	0.00510521	0.919829	-2.70193	1.14315e-34	-0.542837	0.126507	1.65438	7.06767e-10	1	4.5726e-34	0.506027	2.82707e-09
FBgn0051810	CG31810	0.00593129	0.81668	-1.81908	1.7075e-10	0.14978	0.629601	1.55365	2.28803e-06	1	6.82999e-10	1	9.15214e-06
FBgn0051866	Ada1-2	0.0141754	0.790459	-0.589495	7.81348e-05	-0.16311	0.533841	-0.168015	0.501025	1	0.000312539	1	1
FBgn0052150	meru	-0.00163969	0.990072	-0.327505	0.000198569	-0.135151	0.356079	0.0872094	0.713837	1	0.000794277	1	1
FBgn0052243	CG32243	-0.0098089	0.85373	-0.517482	0.00191492	0.0318606	0.92106	0.0571216	0.795753	1	0.00765968	1	1
FBgn0052281	CG32281	0.00346767	0.974851	-0.494616	0.00166215	-0.391269	0.098637	0.102797	0.572255	1	0.00664861	0.394548	1
FBgn0052354	CG32354	-0.00572071	0.953157	-1.23722	1.10044e-13	0.583347	0.000202328	0.58391	0.000204674	1	4.40175e-13	0.000809311	0.000818694
FBgn0052436	CG32436	-0.00446671	0.397707	-2.89977	0.00082526	-1.38515	0.0410699	-0.202298	0.0337458	1	0.00330104	0.16428	0.134983
FBgn0052448	CG32448	0.0125968	0.710515	-0.551872	0.00215747	-0.283664	0.203716	-0.186028	0.382488	1	0.0086299	0.814864	1
FBgn0052495	Gss2	0.00609408	0.971888	-0.651869	4.45955e-22	0.0765764	0.724636	-0.360071	0.015192	1	1.78382e-21	1	0.060768
FBgn0052694	CG32694	-0.0396724	0.454948	-0.480335	0.000377843	-0.113817	0.654812	-0.0640521	0.632469	1	0.00151137	1	1
FBgn0052939	CG32939	-0.00421954	0.946427	-1.01216	3.77478e-07	0.192075	0.479158	-0.337545	0.0435541	1	1.50991e-06	1	0.174216
FBgn0053289	ppk5	-0.0173487	0.76033	-0.459049	0.00166785	-0.328702	0.0525791	-0.331405	0.00454181	1	0.00667141	0.210316	0.0181672
FBgn0053329	Sp212	0.00472642	0.957318	-1.76476	2.97302e-20	-0.702279	0.0025537	-0.522203	0.0127478	1	1.18921e-19	0.0102148	0.0509911
FBgn0053965	CG33965	-0.00521594	0.574492	-0.96761	0.00103607	-0.403926	0.233812	-0.581791	0.0520709	1	0.00414429	0.935249	0.208284
FBgn0063495	GstE5	0.0135722	0.830502	-1.13394	6.25528e-16	-0.638321	0.00551608	-0.310501	0.0598225	1	2.50211e-15	0.0220643	0.23929
FBgn0069242	eca	0.00835949	0.941873	-0.672447	2.0053e-09	-0.0610489	0.855337	-0.0299541	0.838036	1	8.02121e-09	1	1
FBgn0082585	sprt	0.00180217	0.982011	-0.666206	1.48864e-20	0.0532532	0.718635	-0.0289118	0.808788	1	5.95457e-20	1	1
FBgn0085224	CG34195	0.00398527	0.955864	-0.788894	0.000140592	0.0638352	0.829164	0.0527577	0.831065	1	0.000562366	1	1
FBgn0085371	CG34342	0.0108344	0.947477	-0.451386	0.000698879	-0.168694	0.0977508	-0.194729	0.0734565	1	0.00279551	0.391003	0.293826
FBgn0085485	CG34456	0.00772924	0.659234	-2.5981	1.81061e-08	0.101307	0.760703	-0.0469023	0.859942	1	7.24243e-08	1	1
FBgn0085789	CR41506	0.000203294	0.995788	-2.65981	0.000390939	0.085125	0.794162	-0.116578	0.603653	1	0.00156376	1	1
FBgn0086711	mol	0.00208606	0.977845	-0.733352	0.00010558	-0.61217	0.00866651	0.072294	0.760144	1	0.000422319	0.034666	1
FBgn0086784	stmA	-0.00533304	0.977325	-0.28533	0.000351081	-0.111521	0.439458	-0.24366	0.0414903	1	0.00140432	1	0.165961
FBgn0087035	AGO2	-0.0120609	0.954951	-0.474772	2.07467e-36	0.110422	0.152603	0.179133	0.00987558	1	8.2987e-36	0.61041	0.0395023
FBgn0243486	rdo	0.0122424	0.770009	-0.73691	1.24539e-06	0.281853	0.140787	-0.163606	0.364276	1	4.98157e-06	0.563149	1
FBgn0250753	kra	0.0006603	0.996969	-0.233088	1.00444e-06	0.00344236	0.985003	0.208324	0.28725	1	4.01774e-06	1	1
FBgn0250850	rig	-0.00636712	0.958671	-0.541094	3.95541e-06	-0.283734	0.0904021	-0.199279	0.15746	1	1.58216e-05	0.361608	0.62984
FBgn0259112	asRNA:CR42254	-0.00272347	0.975718	-1.14877	1.37799e-06	0.0613144	0.83622	-0.226299	0.290143	1	5.51197e-06	1	1
FBgn0259831	CG34309	0.0671119	0.443435	-0.354166	8.75071e-08	-0.0166896	0.919395	-0.142517	0.344495	1	3.50028e-07	1	1
FBgn0260004	Snmp1	-0.000138351	0.98753	-0.322833	2.12993e-09	-0.357648	0.0246334	-0.168582	0.0598225	1	8.51973e-09	0.0985335	0.23929
FBgn0260388	CG42514	-0.0178729	0.356669	-0.886962	0.00175361	-0.586105	0.0806113	0.074959	0.763823	1	0.00701445	0.322445	1
FBgn0260475	CG30059	-0.00894465	0.869812	-2.14969	6.45517e-19	0.769148	3.08393e-05	-0.167378	0.436119	1	2.58207e-18	0.000123357	1
FBgn0260817	gkt	0.00496728	0.958671	-0.58973	0.00230606	0.178516	0.491238	-0.42362	0.00800613	1	0.00922423	1	0.0320245
FBgn0261089	Sytalpha	-0.00528248	0.966676	-0.911755	4.8141e-18	-0.56207	0.00445284	-0.10057	0.640683	1	1.92564e-17	0.0178114	1
FBgn0261341	verm	-0.00540069	0.784333	-0.859296	0.00104398	-0.537308	0.0900184	-0.141655	0.561897	1	0.00417591	0.360073	1
FBgn0261439	SdhA	-0.0159456	0.929287	-0.695292	1.25108e-37	-0.041217	0.863531	-0.149975	0.42474	1	5.00431e-37	1	1
FBgn0261862	whd	-0.00166968	0.984293	-0.384957	6.14171e-05	-0.0320078	0.914543	-0.0762002	0.688531	1	0.000245668	1	1
FBgn0262003	CG42821	0.0165414	0.497033	-2.995	2.06612e-19	-0.229366	0.389997	-0.311383	0.182466	1	8.26448e-19	1	0.729865
FBgn0262004	CG42822	0.015021	0.526469	-3.934	3.61412e-09	0.0244617	0.94789	-0.229738	0.363537	1	1.44565e-08	1	1
FBgn0262169	magu	0.647311	0.00403993	-0.359412	6.79039e-05	0.0103425	0.968416	-0.19097	0.104862	0.0161597	0.000271616	1	0.419449
FBgn0262538	CG43092	-0.00688806	0.958671	-0.833768	1.92695e-12	-0.036773	0.898267	-0.117904	0.568673	1	7.70778e-12	1	1
FBgn0262539	CG43093	0.0110785	0.896807	-0.877265	1.38832e-42	-0.167871	0.507292	0.178964	0.21553	1	5.5533e-42	1	0.862118
FBgn0262541	CG43095	0.000367574	0.994874	-1.61636	8.47642e-07	0.063587	0.853336	-0.0874376	0.734843	1	3.39057e-06	1	1
FBgn0263076	Klp54D	0.00557921	0.969319	-1.14128	6.42626e-32	-0.340523	0.0155461	-0.408354	0.0379534	1	2.57051e-31	0.0621846	0.151814
FBgn0263236	SP1029	0.663033	0.00170786	-0.72854	3.13879e-05	0.301727	0.282324	-0.415528	0.00417711	0.00683143	0.000125551	1	0.0167085
FBgn0263598	Vha68-2	-0.0078021	0.961627	-0.155388	8.5769e-08	-0.192086	0.240638	-0.204471	0.148823	1	3.43076e-07	0.962552	0.595291
FBgn0263782	Hmgcr	0.00328567	0.977325	-0.638718	1.71497e-11	-0.285351	0.119069	-0.237161	0.223351	1	6.85987e-11	0.476274	0.893405
FBgn0263830	CG40486	0.236293	0.0639776	-12.47	9.31209e-33	0.126251	0.649525	0.042348	0.654536	0.25591	3.72483e-32	1	1
FBgn0265590	lncRNA:CR44417	-0.011589	0.802629	-0.451724	0.000437443	0.223505	0.182589	0.957396	2.81989e-15	1	0.00174977	0.730357	1.12796e-14
FBgn0266124	ghi	0.0619284	0.425684	-0.281073	0.000749694	-0.105947	0.572448	-0.00901059	0.961391	1	0.00299878	1	1
FBgn0266720	Snap24	0.0355826	0.626801	-0.371397	3.33159e-08	0.0626823	0.665065	-0.0426139	0.73669	1	1.33264e-07	1	1
FBgn0267035	asRNA:CR45479	-0.0181409	0.688353	-0.558148	8.93926e-06	-0.490584	0.00336175	-0.223765	0.131943	1	3.5757e-05	0.013447	0.527772
FBgn0267058	lncRNA:CR45502	0.00228526	0.974851	-10.0083	1.59026e-12	0.215351	0.450976	0.496357	0.0312682	1	6.36105e-12	1	0.125073
FBgn0283724	Girdin	-0.0140117	0.803899	-0.346662	4.26664e-05	-0.236444	0.0711044	-0.207104	0.0490705	1	0.000170666	0.284418	0.196282
FBgn0283741	prage	-0.001871	0.98467	-0.45065	4.90709e-06	-0.464051	0.00281226	-0.0812017	0.551501	1	1.96284e-05	0.011249	1

## Sheet: up in Or47b
geneid	genename	SH	SH.p	Or47b	Or47b.p	Or67d	Or67d.p	FruM	FruM.p	SH.p.bf	Or47b.p.bf	Or67d.p.bf	FruM.p.bf
FBgn0000017	Abl	-0.00492341	0.935149	0.291729	0.000152227	-0.0671558	0.731464	-0.193927	0.111677	1	0.000608906	1	0.446708
FBgn0000052	Pfas	0.00496578	0.936877	0.47802	6.67391e-05	0.255163	0.178265	0.158813	0.530462	1	0.000266956	0.713059	1
FBgn0000286	Cf2	-0.00136206	0.989955	0.411323	1.45779e-05	-0.0384064	0.891112	-0.116953	0.294549	1	5.83114e-05	1	1
FBgn0000455	Dip-C	-0.0054068	0.90321	0.30155	0.00050737	0.0409582	0.87611	-0.0766895	0.654476	1	0.00202948	1	1
FBgn0000535	eag	-0.0332568	0.549652	0.352822	8.1575e-05	0.349027	0.198621	0.13695	0.413144	1	0.0003263	0.794483	1
FBgn0000546	EcR	-0.0158112	0.78349	0.265053	0.000526253	0.0971459	0.681098	-0.100218	0.483073	1	0.00210501	1	1
FBgn0000578	ena	-0.00161305	0.989955	0.410281	2.66405e-06	0.382115	0.115968	-0.15441	0.274258	1	1.06562e-05	0.463873	1
FBgn0000636	Fas3	0.00418817	0.941873	0.551798	3.66168e-12	0.144465	0.518339	-0.00609156	0.972284	1	1.46467e-11	1	1
FBgn0001150	gt	0.000186535	0.99593	0.764467	0.000657862	0.0572681	0.871236	-0.56465	0.0462806	1	0.00263145	1	0.185123
FBgn0001187	Hex-C	-0.0077412	0.262299	1.51054	0.000774205	0.0469483	0.88594	0.205851	0.220768	1	0.00309682	1	0.883071
FBgn0001248	Idh	0.103887	0.315503	0.177874	0.000485575	0.214015	0.356079	-0.313339	2.17478e-10	1	0.0019423	1	8.69911e-10
FBgn0001250	if	-0.00682865	0.995788	0.252733	0.00119602	0.132239	0.349128	0.0752691	0.689365	1	0.00478407	1	1
FBgn0001258	Ldh	0.00992603	0.636143	0.51357	0.00176672	-0.222296	0.377766	0.194087	0.418817	1	0.0070669	1	1
FBgn0002121	l(2)gl	-0.291127	0.107215	0.382019	0.000267351	0.267069	0.216806	0.2481	0.208379	0.428859	0.0010694	0.867225	0.833517
FBgn0002577	m	0.000711678	0.98705	0.967177	0.000784752	-0.396044	0.242971	0.223822	0.395433	1	0.00313901	0.971883	1
FBgn0002643	mam	0.00186471	0.989955	0.451001	4.83919e-05	0.263341	0.126778	-0.0835963	0.517802	1	0.000193568	0.507113	1
FBgn0002719	Men	0.0445245	0.421051	0.21966	0.00184377	-0.164746	0.259155	-0.16938	0.364376	1	0.00737507	1	1
FBgn0002924	ncd	-0.0025031	0.949973	1.28399	6.4228e-09	-0.677305	0.0549167	-0.6593	0.0598225	1	2.56912e-08	0.219667	0.23929
FBgn0002945	nkd	0.00661067	0.948901	0.48063	6.73823e-05	0.197399	0.433478	-0.0937841	0.616826	1	0.000269529	1	1
FBgn0003016	osp	0.025228	0.327091	0.358373	6.15418e-05	0.0704672	0.765058	0.143072	0.119431	1	0.000246167	1	0.477723
FBgn0003071	Pfk	0.00494841	0.961627	0.391336	1.13129e-05	0.137657	0.371531	-0.135988	0.486437	1	4.52515e-05	1	1
FBgn0003082	phr	0.0057111	0.891714	3.86288	6.29189e-144	0.230064	0.461277	0.586443	0.0138985	1	2.51676e-143	1	0.055594
FBgn0003090	pk	0.00560957	0.916611	0.584028	8.1575e-05	0.07334	0.791467	-0.256245	0.222023	1	0.0003263	1	0.888092
FBgn0003091	Pkc53E	-0.015928	0.743921	0.550806	3.59782e-07	0.385016	0.152603	0.242455	0.29176	1	1.43913e-06	0.61041	1
FBgn0003218	rdgB	-0.0265102	0.614048	0.503085	2.88831e-24	0.105424	0.58134	-0.0143359	0.93004	1	1.15532e-23	1	1
FBgn0003261	Rm62	0.00944474	0.869812	0.267759	0.00107328	0.111525	0.56553	-0.169931	0.218484	1	0.00429314	1	0.873938
FBgn0003380	Sh	-0.00927793	0.80637	0.660386	0.000264144	0.206419	0.512625	0.213287	0.40356	1	0.00105658	1	1
FBgn0003475	spir	-0.002901	0.984299	0.229876	2.84702e-05	0.191807	0.242515	0.0340893	0.797236	1	0.000113881	0.970061	1
FBgn0003638	su(w[a])	-0.00993147	0.835413	0.411902	7.28179e-05	0.169068	0.414916	-0.354624	0.0136868	1	0.000291272	1	0.054747
FBgn0004003	wbl	0.00192528	0.966148	2.04313	3.22988e-09	-0.0286958	0.936282	0.00945919	0.973718	1	1.29195e-08	1	1
FBgn0004387	Klp98A	-0.00296598	0.982228	0.201635	0.000152398	0.012877	0.943323	0.0935875	0.216669	1	0.000609592	1	0.866677
FBgn0004401	Pep	-0.0115426	0.888308	0.227446	0.000202063	-0.00216541	0.990155	-0.0164503	0.889771	1	0.000808253	1	1
FBgn0004514	Oct-TyrR	-0.000625844	0.990139	0.770542	0.000726418	0.0594749	0.867492	-0.107882	0.664374	1	0.00290567	1	1
FBgn0004656	fs(1)h	-9.66456e-06	0.99844	0.423172	7.81619e-05	0.198339	0.276677	-0.0674556	0.612177	1	0.000312647	1	1
FBgn0004854	B-H2	0.0103415	0.889027	0.484609	0.000161639	0.332252	0.0534615	0.18968	0.2654	1	0.000646556	0.213846	1
FBgn0004858	elB	0.00696816	0.958671	0.462673	0.00141986	0.343539	0.0885348	0.052608	0.709284	1	0.00567945	0.354139	1
FBgn0005390	fs(1)M3	-0.00193359	0.929287	2.91129	4.31418e-14	0.0910409	0.744499	1.06827	0.0195367	1	1.72567e-13	1	0.0781468
FBgn0005427	ewg	-0.0513187	0.487449	0.362001	6.32604e-06	0.20734	0.092435	0.140153	0.19517	1	2.53042e-05	0.36974	0.780682
FBgn0005536	Mbs	-0.0144554	0.82064	0.371767	1.73682e-07	0.0190977	0.925395	-0.287736	0.00226199	1	6.94729e-07	1	0.00904794
FBgn0010051	Itpr	0.011515	0.755957	0.357847	4.8356e-08	-0.140794	0.275957	-0.254445	0.112176	1	1.93424e-07	1	0.448705
FBgn0010100	mAcon1	-0.0671977	0.412656	0.247917	0.000132433	-0.0112309	0.968633	0.162336	0.43129	1	0.000529732	1	1
FBgn0010113	hdc	-0.00822043	0.946254	0.572511	1.74936e-07	0.560507	0.0514773	-0.184567	0.0418305	1	6.99744e-07	0.205909	0.167322
FBgn0010258	Rbp4	-0.00122332	0.962359	2.56937	1.22339e-16	-0.0155174	0.964181	-0.101362	0.659673	1	4.89355e-16	1	1
FBgn0010278	Ssrp	-0.00407633	0.956993	0.375674	0.00141543	0.40967	0.00900134	0.0866441	0.624067	1	0.00566172	0.0360054	1
FBgn0010300	brat	-0.0105364	0.734989	0.460108	0.00233586	0.623349	0.0609512	0.214093	0.223863	1	0.00934343	0.243805	0.895454
FBgn0010473	tutl	-0.139386	0.291679	0.332702	0.000261364	0.0874158	0.745462	-0.16235	0.205321	1	0.00104546	1	0.821284
FBgn0011225	jar	-0.173209	0.0289023	0.260665	0.000193614	-0.0949817	0.467547	-0.152797	0.309794	0.115609	0.000774457	1	1
FBgn0011582	Dop1R1	-0.00553646	0.783086	0.929331	1.16541e-05	0.282175	0.353861	0.0654982	0.750335	1	4.66163e-05	1	1
FBgn0011603	ine	0.143719	0.265993	0.43883	3.16674e-08	-0.211311	0.320532	-0.190981	0.135871	1	1.26669e-07	1	0.543485
FBgn0013733	shot	-0.00113972	0.996309	0.460215	0.000221679	-0.177563	0.406004	0.015767	0.944883	1	0.000886714	1	1
FBgn0015025	CkIIalpha-i1	-0.00397049	0.941873	1.19752	1.28247e-11	0.0640657	0.857718	0.237992	0.357977	1	5.12989e-11	1	1
FBgn0015568	alpha-Est1	-0.00819009	0.903318	0.317593	8.13791e-05	0.135338	0.547311	0.13275	0.391418	1	0.000325516	1	1
FBgn0015777	nrv2	0.163743	0.180663	0.189068	1.19078e-08	0.0772398	0.548045	0.339023	0.043662	0.722652	4.76313e-08	1	0.174648
FBgn0016697	Prosalpha5	0.0155662	0.821568	0.315039	0.000507438	-0.0752385	0.79462	0.146982	0.191701	1	0.00202975	1	0.766806
FBgn0016977	spen	-0.00905139	0.704758	0.466645	1.3451e-05	0.170992	0.475195	0.250567	0.0234877	1	5.3804e-05	1	0.0939509
FBgn0020257	Ppa	-0.00220859	0.981756	0.311143	0.000389581	0.194005	0.160685	-0.031297	0.83781	1	0.00155832	0.642738	1
FBgn0021764	sdk	-0.0104042	0.918342	0.348147	5.07651e-05	0.0701556	0.750854	0.166512	0.233	1	0.000203061	1	0.932001
FBgn0022160	Gpo1	-0.00527715	0.953595	0.535097	0.000226392	0.552092	0.00435196	0.330317	0.218253	1	0.000905566	0.0174078	0.873012
FBgn0023001	melt	0.00749796	0.927099	0.953802	1.9412e-11	0.260675	0.301497	0.00596149	0.980905	1	7.76482e-11	1	1
FBgn0023531	CG32809	-0.0072683	0.927099	0.290497	8.53961e-08	-0.0657635	0.747698	-0.661266	6.82921e-18	1	3.41585e-07	1	2.73169e-17
FBgn0023550	FarO	0.00167275	0.975876	1.00952	4.88646e-06	0.343817	0.211318	0.388345	0.137312	1	1.95458e-05	0.845272	0.549249
FBgn0024191	sip1	0.0231412	0.446483	0.626099	8.27421e-05	-0.00721571	0.98317	-0.0126414	0.963986	1	0.000330969	1	1
FBgn0024232	gprs	-0.0200417	0.644155	0.412978	0.00113466	0.0613041	0.810926	-0.0654434	0.748571	1	0.00453863	1	1
FBgn0024329	Mekk1	-0.0167187	0.864501	0.321578	0.000452566	0.375827	0.00543936	0.0189356	0.941361	1	0.00181026	0.0217574	1
FBgn0025390	Mur2B	-0.00622758	0.90946	0.838241	2.43598e-09	0.464724	0.0280566	0.237379	0.275619	1	9.74394e-09	0.112226	1
FBgn0025469	slv	-0.00538701	0.946427	0.550915	0.000172467	-0.0133633	0.966095	0.359809	0.0618253	1	0.000689867	1	0.247301
FBgn0025525	bab2	0.0190694	0.737109	0.226668	0.00100713	0.353266	0.0262947	-0.180288	0.08802	1	0.00402851	0.105179	0.35208
FBgn0025632	CG4313	0.00214762	0.983272	0.575026	0.000112202	0.32958	0.0589177	-0.158693	0.34894	1	0.000448807	0.235671	1
FBgn0025697	santa-maria	0.0207066	0.555777	0.347821	2.13655e-05	0.33585	0.0367387	0.187288	0.291392	1	8.54619e-05	0.146955	1
FBgn0025709	CNT2	0.0120886	0.688353	1.07167	1.46777e-09	-1.68702	1.40924e-05	0.488812	0.0209557	1	5.87108e-09	5.63694e-05	0.083823
FBgn0026179	siz	-0.0151022	0.803458	0.287961	1.43024e-06	-0.25297	0.0756188	-0.30109	0.00674541	1	5.72095e-06	0.302475	0.0269817
FBgn0026268	antdh	0.0189719	0.634586	0.266213	0.00121624	-0.216464	0.364395	0.0701944	0.670791	1	0.00486498	1	1
FBgn0026314	Ugt35B1	0.00848248	0.888443	0.552842	0.000600226	0.132919	0.627797	0.139964	0.511462	1	0.0024009	1	1
FBgn0026361	44079	-0.000428206	0.984816	4.44969	3.12011e-29	0.297087	0.325764	0.0677828	0.731571	1	1.24804e-28	1	1
FBgn0026375	RhoGAPp190	-0.012685	0.878136	0.181259	0.000868676	0.000209645	0.999742	-0.21477	2.57047e-05	1	0.0034747	1	0.000102819
FBgn0026394	Or24a	NA	NA	6.56112	7.28752e-05	NA	NA	NA	NA	NA	0.000291501	NA	NA
FBgn0026395	Or23a	0.00800508	0.918627	0.666035	8.60714e-06	0.138441	0.65377	0.686763	0.0132697	1	3.44286e-05	1	0.0530787
FBgn0026415	Idgf4	-0.0076887	0.941873	0.685581	0.0001937	0.38772	0.128501	0.461428	0.038742	1	0.000774801	0.514005	0.154968
FBgn0026575	hang	-0.0114263	0.908427	0.253021	0.00062199	0.0253994	0.90151	-0.253171	0.0894385	1	0.00248796	1	0.357754
FBgn0026602	Adk3	0.0110994	0.85373	1.01152	1.83575e-23	0.129887	0.616959	0.0440636	0.834129	1	7.34302e-23	1	1
FBgn0026619	Taz	-0.000593148	0.995599	0.376349	0.000526821	0.000648689	0.998052	0.084028	0.604535	1	0.00210728	1	1
FBgn0027287	Gmap	0.36133	0.0360521	0.238574	0.000319811	0.0200108	0.880983	-0.0891901	0.672503	0.144209	0.00127925	1	1
FBgn0027339	jim	-0.0321463	0.644155	0.506396	0.000167408	0.378213	0.172056	0.0369786	0.766209	1	0.000669633	0.688225	1
FBgn0027348	bgm	0.00733583	0.946254	0.761727	5.26546e-24	0.425813	0.00866651	0.257837	0.153377	1	2.10618e-23	0.034666	0.61351
FBgn0027580	PCB	-0.0017225	0.990139	0.415728	6.9812e-11	-0.041001	0.862713	-0.146588	0.474193	1	2.79248e-10	1	1
FBgn0027657	glob1	0.00708501	0.915252	0.505714	0.000920389	0.264591	0.226938	0.1892	0.351754	1	0.00368155	0.907754	1
FBgn0027790	GV1	0.000387554	0.99593	0.599501	0.000931606	0.296121	0.125597	-0.0966564	0.656939	1	0.00372642	0.502388	1
FBgn0027835	Dp1	0.0154708	0.885434	0.186764	0.00101756	0.211092	0.0101007	-0.0389499	0.815476	1	0.00407023	0.040403	1
FBgn0028408	Drep2	-0.00590813	0.954951	0.392498	0.000194913	0.266072	0.240235	-0.125941	0.42236	1	0.000779654	0.96094	1
FBgn0028479	Mtpalpha	0.0173997	0.947477	0.371947	2.05668e-07	0.288986	0.158836	0.297166	0.0608816	1	8.22674e-07	0.635342	0.243527
FBgn0028563	sut1	-0.0519259	0.359654	0.33807	0.00129047	0.0364539	0.90925	0.16536	0.411573	1	0.00516188	1	1
FBgn0028572	qtc	0.0174512	0.793428	0.271078	0.00126686	0.0929376	0.529431	-0.225368	0.208912	1	0.00506744	1	0.83565
FBgn0028699	Rh50	-0.0216412	0.731458	0.511075	4.96315e-05	-0.210123	0.34008	-0.471555	0.00968421	1	0.000198526	1	0.0387368
FBgn0028704	Nckx30C	-0.031003	0.579763	0.421361	0.000371444	0.364474	0.232938	-0.0611746	0.7455	1	0.00148578	0.931754	1
FBgn0028916	CG33090	-0.00700817	0.941873	0.614084	5.44926e-06	-0.154863	0.455876	0.288734	0.0397192	1	2.1797e-05	1	0.158877
FBgn0029573	CG14770	-0.000684083	0.98705	1.75075	4.1651e-11	0.0829213	0.797666	0.0488667	0.855142	1	1.66604e-10	1	1
FBgn0029588	CR14798	0.0025215	0.958341	1.45196	2.20969e-12	0.528029	0.0733637	-0.0343169	0.901106	1	8.83876e-12	0.293455	1
FBgn0029835	CG5921	0.00453461	0.958671	0.51436	7.07336e-06	0.145463	0.524714	0.0586738	0.748816	1	2.82934e-05	1	1
FBgn0029843	Nep1	0.0674286	0.443435	0.488953	2.83319e-18	-0.139469	0.520185	-0.263363	0.122791	1	1.13328e-17	1	0.491166
FBgn0029864	CG15894	0.000254766	0.996969	0.227239	0.0017049	-0.223276	0.171984	-0.429556	0.00611026	1	0.00681961	0.687934	0.024441
FBgn0029896	CG3168	-0.00540857	0.954951	0.94339	5.63855e-14	0.551379	0.0388312	0.483374	0.0378857	1	2.25542e-13	0.155325	0.151543
FBgn0029950	CG9657	-0.000193653	0.994662	1.41249	7.27798e-05	0.745146	0.0600231	0.348318	0.192562	1	0.000291119	0.240092	0.770248
FBgn0030001	cyr	0.000427049	0.985346	5.01513	1.36657e-35	0.67428	0.112436	0.377385	0.16279	1	5.46627e-35	0.449746	0.65116
FBgn0030137	CG15317	-0.00347881	0.954481	0.898455	6.31936e-06	-0.0777679	0.818565	0.577503	0.0382001	1	2.52774e-05	1	0.1528
FBgn0030159	CG9689	0.0104667	0.77188	1.09883	1.85286e-13	-0.823477	0.00445284	0.649641	0.00407762	1	7.41142e-13	0.0178114	0.0163105
FBgn0030243	CG2186	-0.0102369	0.929287	0.303096	5.16673e-05	0.207398	0.465245	-0.187552	0.078377	1	0.000206669	1	0.313508
FBgn0030412	Tomosyn	-0.0065464	0.950963	0.456401	6.06552e-08	-0.0948072	0.638944	-0.356884	0.000927905	1	2.42621e-07	1	0.00371162
FBgn0030521	CtsB	-0.0112006	0.941873	0.313905	7.48641e-10	0.113333	0.387096	0.316299	0.0138788	1	2.99456e-09	1	0.0555153
FBgn0030679	CG8206	-0.000508914	0.99593	0.534466	1.8177e-05	0.109678	0.62425	0.258751	0.24547	1	7.2708e-05	1	0.98188
FBgn0030715	Or13a	0.0231734	0.677578	0.651944	1.14395e-12	-1.40618	3.97501e-10	-0.623125	0.0112347	1	4.57578e-12	1.59e-09	0.0449388
FBgn0030817	CG4991	0.0454795	0.472702	0.626826	1.31318e-13	0.224601	0.387096	0.127344	0.238357	1	5.25273e-13	1	0.953427
FBgn0030933	CG6470	-0.00220851	0.821316	3.12219	4.64289e-06	-0.0242131	0.927481	-0.0409443	0.802435	1	1.85716e-05	1	1
FBgn0030990	CG7556	0.00632889	0.953157	0.341861	7.81619e-05	0.203108	0.350969	0.179866	0.322641	1	0.000312647	1	1
FBgn0031069	Pmp70	0.00512601	0.954015	0.29204	6.33819e-05	0.23825	0.159303	-0.00303296	0.989026	1	0.000253527	0.637213	1
FBgn0031119	CG1812	-0.0174405	0.775245	0.293992	0.00181834	0.0332757	0.876419	0.029804	0.849067	1	0.00727336	1	1
FBgn0031219	CG13694	-0.00247424	0.953157	1.53678	3.64438e-08	0.388932	0.232154	0.501203	0.0989998	1	1.45775e-07	0.928615	0.395999
FBgn0031304	TBC1D23	-0.00123054	0.993843	0.341046	0.000390208	0.149692	0.40319	-0.017332	0.913397	1	0.00156083	1	1
FBgn0031327	CG5397	-0.0217195	0.671185	0.995466	2.99863e-33	0.327424	0.121309	0.228261	0.0309115	1	1.19945e-32	0.485235	0.123646
FBgn0031374	Wdr62	-0.00110083	0.994662	0.365327	1.03115e-08	0.138501	0.242272	0.0957693	0.0845607	1	4.12462e-08	0.969086	0.338243
FBgn0031437	Arpc5	0.0121634	0.86779	0.355676	0.0012857	0.00292989	0.990155	0.225382	0.07941	1	0.00514281	1	0.31764
FBgn0031518	CG3277	-0.00325809	0.948395	1.23969	8.84196e-08	0.207242	0.501258	0.647663	0.0129036	1	3.53678e-07	1	0.0516143
FBgn0031560	CG16713	0.000999705	0.976951	1.80092	1.0308e-07	0.628944	0.093575	0.298723	0.269087	1	4.12321e-07	0.3743	1
FBgn0031638	CG11927	0.0351311	0.549652	0.382255	0.000400468	0.114305	0.580196	0.0720071	0.610159	1	0.00160187	1	1
FBgn0031737	obst-E	0.0132877	0.854994	0.919919	2.3719e-37	-0.5097	0.00284415	-0.0889782	0.476713	1	9.48761e-37	0.0113766	1
FBgn0031762	CG9098	-0.00787585	0.745986	1.61822	3.23692e-25	0.0268429	0.940434	-0.143971	0.565585	1	1.29477e-24	1	1
FBgn0031801	CG9498	0.65888	0.0225972	0.568159	1.02795e-08	0.211443	0.395304	0.435982	0.0098772	0.0903888	4.11181e-08	1	0.0395088
FBgn0031835	CG11319	-0.292851	0.0837412	0.524733	2.47825e-06	-1.05632	2.34911e-05	-1.53544	6.85432e-52	0.334965	9.91301e-06	9.39643e-05	2.74173e-51
FBgn0031902	Wnt6	0.0128054	0.814744	0.474703	0.000333541	0.0271585	0.929305	-0.248074	0.176602	1	0.00133417	1	0.706407
FBgn0031936	CG13794	0.00321605	0.965082	0.803045	3.04734e-08	-0.109379	0.701015	0.12439	0.593722	1	1.21894e-07	1	1
FBgn0032022	CG14275	0.423443	0.0500078	0.491349	0.000509667	0.541989	0.0043511	-1.25429	8.2617e-08	0.200031	0.00203867	0.0174044	3.30468e-07
FBgn0032116	Mco1	0.0151804	0.522186	1.25221	3.15094e-10	0.147262	0.630597	-0.215267	0.393417	1	1.26037e-09	1	1
FBgn0032178	Spn31A	-0.00151565	0.663758	2.17831	0.00110356	0.00757698	0.974785	0.17722	0.256368	1	0.00441425	1	1
FBgn0032297	CG17124	-0.0115418	0.878136	0.463061	0.000127269	0.710388	0.0190938	0.211881	0.0446001	1	0.000509074	0.076375	0.1784
FBgn0032350	CG6287	0.00742949	0.958671	0.352465	1.85516e-06	-0.239772	0.195854	0.206037	0.0495541	1	7.42064e-06	0.783415	0.198216
FBgn0032600	BuGZ	-0.0394573	0.556302	0.48012	0.000377999	0.39323	0.149162	0.149166	0.203158	1	0.001512	0.59665	0.812632
FBgn0032693	Cyp310a1	-0.00243519	NA	1.88143	0.00240523	0.260591	0.302938	0.26576	0.197505	NA	0.00962093	1	0.790018
FBgn0032774	CG17549	0.00173347	0.991432	0.520749	2.03743e-12	0.0142031	0.962108	0.26957	0.00422671	1	8.14974e-12	1	0.0169068
FBgn0032782	Rab9	0.0136179	0.835998	0.406199	0.000186236	0.245879	0.149368	0.0862019	0.645537	1	0.000744943	0.597471	1
FBgn0032889	CG9331	-0.0239768	0.568388	0.545552	0.000450951	-0.537535	0.00370544	0.272373	0.194966	1	0.00180381	0.0148218	0.779863
FBgn0032899	CG9338	0.119895	0.311616	0.595212	5.20063e-16	-0.242327	0.0986518	0.295344	0.0418311	1	2.08025e-15	0.394607	0.167324
FBgn0032900	CG14401	0.0110609	0.856304	0.385517	0.000926612	0.238297	0.216133	0.221264	0.347901	1	0.00370645	0.864532	1
FBgn0032986	CG3262	-0.0113903	0.831342	0.376318	0.000138553	0.138337	0.576451	0.336038	0.0597793	1	0.000554213	1	0.239117
FBgn0033112	Spn42Db	-0.00311756	0.933302	1.34144	4.52371e-11	0.149743	0.611835	-0.0779817	0.75954	1	1.80948e-10	1	1
FBgn0033113	Spn42Dc	0.0079753	0.781391	1.31713	9.22755e-09	0.0472815	0.884428	0.160455	0.41648	1	3.69102e-08	1	1
FBgn0033153	Gadd45	0.000693487	0.98467	0.918514	0.0019696	0.26905	0.392274	0.695054	0.0403856	1	0.00787839	1	0.161542
FBgn0033154	CG1850	NA	NA	7.5119	2.36845e-07	NA	NA	NA	NA	NA	9.47381e-07	NA	NA
FBgn0033246	ACC	0.0207055	0.774436	0.423696	9.96141e-06	0.0944665	0.644121	-0.00360483	0.988087	1	3.98457e-05	1	1
FBgn0033313	Cirl	-0.0162289	0.878136	0.299665	2.36735e-12	0.173247	0.17804	-0.294565	0.0134388	1	9.46942e-12	0.712162	0.0537554
FBgn0033358	spab	-0.000346291	0.996309	0.532267	3.03209e-05	-0.361152	0.0932899	-0.633489	3.13727e-08	1	0.000121284	0.373159	1.25491e-07
FBgn0033476	oys	0.00439212	0.975893	0.221405	0.000417181	0.284307	0.195269	-0.00138688	0.991467	1	0.00166872	0.781075	1
FBgn0033482	CG1371	-0.00160853	0.993843	0.248963	0.000931317	0.398356	0.0138538	0.256946	0.0123054	1	0.00372527	0.0554151	0.0492215
FBgn0033645	CG13196	-0.00256893	0.86505	1.61281	2.93898e-08	-0.145792	0.64205	0.207894	0.425457	1	1.17559e-07	1	1
FBgn0033792	CG13325	-0.00252645	0.954481	0.768026	0.000155632	-0.383045	0.185721	0.192569	0.421605	1	0.000622528	0.742885	1
FBgn0033844	bbc	-0.00135635	0.990139	0.308838	0.000981381	0.014786	0.954916	0.17334	0.120291	1	0.00392553	1	0.481165
FBgn0033919	CG8547	-0.00176468	0.98467	0.775905	1.92314e-13	0.327876	0.18742	0.0570829	0.740601	1	7.69256e-13	0.74968	1
FBgn0033932	Dh44-R1	-0.0206651	0.60004	0.96845	2.59234e-11	-0.161292	0.484321	0.168668	0.358154	1	1.03693e-10	1	1
FBgn0033942	Cpr51A	0.0180357	0.614048	1.16528	1.32859e-14	0.374932	0.230246	0.071204	0.740262	1	5.31437e-14	0.920985	1
FBgn0033943	CG12869	0.000666249	0.984299	2.20724	4.02811e-10	-0.107778	0.721325	0.98842	0.0258011	1	1.61125e-09	1	0.103204
FBgn0034002	CG8079	-0.00562573	0.954951	0.45233	2.30334e-05	0.0261891	0.919301	0.357921	0.0236769	1	9.21335e-05	1	0.0947078
FBgn0034067	CG8399	0.00593917	0.948149	0.322176	9.93917e-06	-0.0865193	0.711444	-0.166833	0.23988	1	3.97567e-05	1	0.959519
FBgn0034136	DAT	0.0033292	0.934113	0.893542	2.46215e-05	-0.281123	0.35907	-0.16915	0.48775	1	9.84859e-05	1	1
FBgn0034168	CG15614	NA	NA	5.4125	0.000384382	NA	NA	NA	NA	NA	0.00153753	NA	NA
FBgn0034247	CG6484	-0.0254341	0.265993	0.714686	6.15976e-05	0.0652382	0.855137	0.336687	0.111894	1	0.00024639	1	0.447577
FBgn0034286	dpr13	0.0152949	0.681694	0.998298	4.88283e-12	0.354166	0.241123	0.584779	0.0059548	1	1.95313e-11	0.96449	0.0238192
FBgn0034381	List	0.00670972	0.888443	0.790765	0.000340939	-0.501007	0.161679	0.405549	0.0965033	1	0.00136375	0.646715	0.386013
FBgn0034485	CG11099	-0.0394411	0.425615	0.44716	3.90663e-05	-0.044198	0.847419	-0.0456509	0.763005	1	0.000156265	1	1
FBgn0034538	CG16799	-0.00313456	0.975718	0.999379	4.03957e-21	-0.432301	0.11362	0.254032	0.097	1	1.61583e-20	0.454481	0.388
FBgn0034590	Magi	0.0129706	0.801075	0.437685	0.00010655	0.354774	0.0425052	0.0500317	0.811232	1	0.0004262	0.170021	1
FBgn0034709	Swim	0.000193861	0.996309	0.80443	9.94856e-07	0.237828	0.414988	-0.0370044	0.86346	1	3.97942e-06	1	1
FBgn0034720	Liprin-gamma	-0.044477	0.549652	0.378342	5.21092e-09	-0.0463571	0.852863	-0.365195	2.1405e-05	1	2.08437e-08	1	8.56201e-05
FBgn0034768	Obp58b	0.0151257	0.501233	0.943623	6.9633e-08	-0.299031	0.293079	0.618136	0.00572067	1	2.78532e-07	1	0.0228827
FBgn0034858	eIF2Bdelta	0.00829382	0.933104	0.884203	2.57999e-15	-0.14375	0.573985	0.296047	0.153522	1	1.03199e-14	1	0.614088
FBgn0034859	CG3520	0.00234564	0.97761	0.725601	1.91389e-08	0.484436	0.00583554	-0.241064	0.243262	1	7.65557e-08	0.0233422	0.973048
FBgn0034904	CG15800	-0.00186164	0.775277	3.78792	2.55222e-05	-0.0215775	0.922543	0.165655	0.195583	1	0.000102089	1	0.782332
FBgn0034974	CG16786	-0.00547745	0.949702	0.647674	4.48221e-13	0.395355	0.0357441	-0.348546	0.00940521	1	1.79288e-12	0.142976	0.0376208
FBgn0034994	Ir60a	0.0035087	0.967755	0.481191	0.00234752	-0.145688	0.544324	0.0622509	0.75727	1	0.00939009	1	1
FBgn0034999	Fatp3	0.00931648	0.80654	0.742687	1.48997e-08	-1.43954	1.14899e-09	0.298052	0.132975	1	5.95987e-08	4.59597e-09	0.5319
FBgn0035032	ATPsynF	0.0200823	0.840972	0.163938	0.00175361	-0.117361	0.681078	0.155107	0.27057	1	0.00701445	1	1
FBgn0035142	Hipk	-0.00870922	0.929287	0.356564	2.396e-05	0.314593	0.171394	-0.03311	0.83073	1	9.58399e-05	0.685577	1
FBgn0035189	CG9119	0.0102433	0.799009	0.483734	0.000216857	0.513066	0.0186579	0.00699901	0.980728	1	0.000867427	0.0746314	1
FBgn0035267	CG13921	0.00286579	0.94286	1.96483	1.8546e-07	-1.1632	0.0265418	-0.204258	0.318805	1	7.41841e-07	0.106167	1
FBgn0035281	Cpr62Bc	0.000211244	0.994662	6.04078	2.45582e-66	0.127324	0.647495	0.107779	0.603653	1	9.82326e-66	1	1
FBgn0035388	CG2162	-0.00354437	0.994662	0.308777	5.30135e-06	0.214632	0.0721196	0.0646385	0.688531	1	2.12054e-05	0.288478	1
FBgn0035424	Larp4B	0.00847806	0.936877	0.413488	1.5915e-05	0.384793	0.0326004	-0.0102284	0.945622	1	6.36601e-05	0.130401	1
FBgn0035501	CG1299	-0.0144547	0.840972	0.363251	1.30516e-12	0.187111	0.305289	0.222685	0.0156893	1	5.22066e-12	1	0.0627572
FBgn0035533	Cip4	-0.00243112	0.978826	0.285987	1.4982e-05	0.19469	0.380794	0.175888	0.314521	1	5.99281e-05	1	1
FBgn0035574	RhoGEF64C	-0.00479275	0.54596	2.54384	9.52505e-12	-0.0325304	0.922228	0.0159955	0.953794	1	3.81002e-11	1	1
FBgn0035575	CG7509	0.563888	0.150606	1.59828	4.88568e-09	-2.24686	4.72747e-05	0.388923	0.150903	0.602426	1.95427e-08	0.000189099	0.603611
FBgn0035577	CG13708	-0.00903375	0.650292	1.10334	2.26529e-05	-0.113618	0.723984	-0.0412761	0.878649	1	9.06114e-05	1	1
FBgn0035623	mthl2	-0.00239089	0.929287	1.45445	0.000146803	-0.164036	0.556351	-0.110627	0.598155	1	0.000587213	1	1
FBgn0035720	CG10077	-0.0164511	0.745986	0.394073	1.91256e-05	-0.0645169	0.816543	-0.411453	2.04274e-06	1	7.65023e-05	1	8.17095e-06
FBgn0035756	unc-13-4A	-0.379832	0.124705	0.754468	7.66489e-11	-0.248931	0.377121	0.124477	0.48887	0.49882	3.06596e-10	1	1
FBgn0036043	Ae2	-0.0727307	0.446483	0.292917	3.2867e-06	0.013331	0.956822	-0.455482	3.13639e-32	1	1.31468e-05	1	1.25455e-31
FBgn0036289	CG10657	0.00165485	0.974851	1.36533	9.61563e-07	0.146296	0.645978	0.523218	0.0858618	1	3.84625e-06	1	0.343447
FBgn0036317	CG10948	-0.00885081	0.932978	0.318979	0.00036443	0.26843	0.0708374	0.177703	0.193682	1	0.00145772	0.28335	0.774729
FBgn0036323	CG14118	NA	NA	3.07962	0.0014166	NA	NA	NA	NA	NA	0.0056664	NA	NA
FBgn0036367	CG10116	NA	NA	5.03101	3.95674e-10	0.182008	0.316305	1.95934	0.0288398	NA	1.5827e-09	1	0.115359
FBgn0036436	CG4914	NA	NA	3.08434	0.00152281	0.207975	NA	NA	NA	NA	0.00609125	NA	NA
FBgn0036462	mRpL39	-0.00587792	0.942555	0.444825	0.00112036	-1.10588	4.15571e-06	-0.0383619	0.85534	1	0.00448142	1.66228e-05	1
FBgn0036484	Pex3	-0.00126036	0.994662	0.253225	0.000171698	0.299934	0.0434998	0.182407	0.00546432	1	0.000686793	0.173999	0.0218573
FBgn0036547	CG17032	0.00350519	0.960397	0.897102	0.00106687	-0.0796145	0.789909	0.569178	0.00428059	1	0.00426748	1	0.0171224
FBgn0036556	hzg	-0.00846996	0.958671	0.294281	0.000341618	0.296077	0.0253553	0.201034	0.310824	1	0.00136647	0.101421	1
FBgn0036583	CG13055	-0.000148759	0.995788	1.63003	0.000917793	-0.0483231	0.873754	-0.125636	0.544523	1	0.00367117	1	1
FBgn0036648	CG4098	-0.00419031	0.936877	0.68621	0.000426922	0.336901	0.243506	0.637777	0.0120492	1	0.00170769	0.974026	0.048197
FBgn0036663	CG9674	0.0147651	0.842699	0.420229	2.31017e-08	-0.0635254	0.670559	-0.0254925	0.903967	1	9.2407e-08	1	1
FBgn0036677	CG13023	NA	NA	3.07128	1.45779e-05	-0.0162173	NA	0.926292	0.0566873	NA	5.83114e-05	NA	0.226749
FBgn0036725	CG18265	-0.0117215	0.861285	1.40417	1.20411e-59	0.164589	0.501356	-0.370609	0.0449901	1	4.81646e-59	1	0.17996
FBgn0036730	qjt	-0.00516183	0.628654	1.33539	0.000299925	0.0532885	0.877585	0.0132579	0.961391	1	0.0011997	1	1
FBgn0036734	CG7564	0.000326016	0.99593	0.292974	0.00134616	0.323289	0.135329	-0.11003	0.294957	1	0.00538464	0.541315	1
FBgn0036749	CG7460	0.00111938	0.975876	0.845822	7.24898e-05	-1.092	0.0236716	-0.5686	0.0453069	1	0.000289959	0.0946864	0.181228
FBgn0036814	CG14073	0.0140782	0.977325	0.280244	0.00113999	0.1474	0.314149	-0.0700732	0.400216	1	0.00455995	1	1
FBgn0036816	Indy	-0.01399	0.93242	0.323271	0.000115087	-0.207184	0.244542	-0.154045	0.201185	1	0.000460346	0.97817	0.804741
FBgn0037012	Rcd2	0.00680099	0.936715	0.521703	0.000382833	0.370984	0.117707	0.327973	0.202391	1	0.00153133	0.470828	0.809566
FBgn0037025	Spc105R	-0.0026429	0.954481	1.01419	1.01537e-05	-0.0478763	0.892363	0.20085	0.430305	1	4.06148e-05	1	1
FBgn0037167	CG11425	0.0163176	0.313039	0.612743	0.000196727	-1.64576	6.18818e-12	-0.1683	0.446948	1	0.000786908	2.47527e-11	1
FBgn0037238	CG1090	-0.0140536	0.460773	0.329708	5.25147e-06	0.0472721	0.774581	-0.025136	0.839556	1	2.10059e-05	1	1
FBgn0037336	CG2519	0.0077569	0.938955	0.19162	0.00180675	0.0830096	0.611317	-0.225103	0.0798308	1	0.00722698	1	0.319323
FBgn0037399	Or83c	-0.00662079	0.923559	0.691276	9.41982e-06	0.507709	0.0173043	0.308005	0.240703	1	3.76793e-05	0.0692172	0.962813
FBgn0037519	CG3014	0.00814412	0.843769	1.41521	1.53921e-10	0.08538	0.77157	0.250594	0.298751	1	6.15685e-10	1	1
FBgn0037520	CG18268	0.00309221	0.95891	0.678094	0.00015041	-0.402358	0.0715623	0.25348	0.180894	1	0.000601639	0.286249	0.723578
FBgn0037601	Cyp313b1	-0.000330748	0.994662	1.50554	1.73864e-06	0.341352	0.291668	0.871815	0.0120344	1	6.95455e-06	1	0.0481378
FBgn0037627	CG13318	0.0116201	0.706987	0.709298	7.51736e-06	-0.0621423	0.832738	-0.257825	0.101153	1	3.00695e-05	1	0.404611
FBgn0037705	mura	-0.0126284	0.710194	0.397059	0.00216212	0.11111	0.692812	-0.0831688	0.62744	1	0.00864847	1	1
FBgn0037788	CAH7	0.312261	0.0424976	0.703675	4.25329e-19	0.269828	0.140112	-0.195863	0.0959285	0.16999	1.70131e-18	0.560448	0.383714
FBgn0037838	TTLL15	-0.00304137	0.974851	0.935808	2.53329e-23	-0.0448068	0.866079	0.218501	0.0919087	1	1.01332e-22	1	0.367635
FBgn0037845	CG14694	0.0047223	0.878136	1.12008	2.96473e-08	-2.92297	1.64121e-21	0.501593	0.0409615	1	1.18589e-07	6.56483e-21	0.163846
FBgn0037853	CG14696	0.00533729	0.957318	0.810074	1.04124e-26	0.40223	0.0209363	0.0542201	0.631831	1	4.16496e-26	0.0837452	1
FBgn0037873	SdhC	0.0202625	0.805029	0.497255	1.87287e-07	0.00381488	0.990969	0.431166	0.00399283	1	7.49147e-07	1	0.0159713
FBgn0037906	PGRP-LB	0.287964	0.111104	0.372976	0.000926612	-0.11869	0.468654	-0.246529	0.00887891	0.444415	0.00370645	1	0.0355156
FBgn0038105	yellow-f2	0.00454222	0.952052	0.451942	0.00234752	-0.0647565	0.82925	0.103827	0.635433	1	0.00939009	1	1
FBgn0038115	CG7966	0.00747943	0.910766	0.404966	0.000351648	0.0146949	0.962108	0.380731	0.00841367	1	0.00140659	1	0.0336547
FBgn0038134	wntD	0.00526633	0.647733	3.17336	7.01413e-15	0.186682	0.372095	-0.0735172	0.685222	1	2.80565e-14	1	1
FBgn0038147	CCHa2	-0.000787339	0.989955	0.524262	1.50451e-05	0.120666	0.630426	-0.0511601	0.845189	1	6.01805e-05	1	1
FBgn0038198	Npc2b	0.00761474	0.893397	0.250144	0.000216483	-0.0167163	0.952	0.142756	0.0883096	1	0.00086593	1	0.353239
FBgn0038199	CCHa1	0.00283389	0.968014	1.06995	1.39989e-09	0.0257298	0.943767	-0.105718	0.656939	1	5.59957e-09	1	1
FBgn0038279	Sdr	0.0209291	0.657989	0.285726	0.000890938	-0.126183	0.511195	0.179754	0.0919087	1	0.00356375	1	0.367635
FBgn0038369	Arpc3A	-0.000593743	0.997462	0.419424	0.00241635	-0.120388	0.637252	-0.0174436	0.945388	1	0.00966542	1	1
FBgn0038407	CG6126	-0.00353825	0.97477	0.992522	1.33314e-29	0.0439597	0.871397	0.0551985	0.7166	1	5.33257e-29	1	1
FBgn0038412	Zip89B	0.00341125	0.904091	2.14867	5.20428e-14	0.570971	0.103421	0.547147	0.0695187	1	2.08171e-13	0.413685	0.278075
FBgn0038478	cal1	-0.00872079	0.831106	0.677714	2.49991e-08	-0.106275	0.668469	-0.0648189	0.768654	1	9.99962e-08	1	1
FBgn0038621	CG10864	-0.002653	0.954951	0.907258	9.01108e-13	-0.117519	0.646641	-0.397735	0.0786068	1	3.60443e-12	1	0.314427
FBgn0038653	Octalpha2R	-0.00204258	0.985078	0.345709	0.000929966	0.22806	0.43979	-0.0538269	0.719606	1	0.00371986	1	1
FBgn0038680	Cyp12a5	0.00335066	0.958671	0.37644	7.6899e-05	0.0515462	0.819715	0.517257	0.00451901	1	0.000307596	1	0.018076
FBgn0038693	unc79	-0.00783822	0.446483	1.80009	0.000110806	0.0351223	0.920309	0.0358195	0.88505	1	0.000443224	1	1
FBgn0038735	MICU3	-0.00987454	0.936877	0.327776	6.33819e-05	0.322033	0.022733	0.235759	0.107753	1	0.000253527	0.0909322	0.431012
FBgn0038830	CG17272	0.00025349	0.996309	0.859821	2.23771e-10	-0.483604	0.0103403	-0.139298	0.511846	1	8.95085e-10	0.0413612	1
FBgn0038858	CG5793	0.00471503	0.954951	0.448944	0.000890395	-0.0914556	0.748211	0.338685	0.043782	1	0.00356158	1	0.175128
FBgn0038890	CG7956	0.0150904	0.883862	0.183514	0.00137888	0.17129	0.133358	-0.0282258	0.790587	1	0.00551552	0.533431	1
FBgn0038915	CG17819	-0.00101326	0.97477	1.6063	0.00134998	-0.277318	0.236998	1.03045	0.0165534	1	0.00539991	0.947991	0.0662134
FBgn0038975	Nrx-1	-0.0058634	0.966148	0.580102	4.56621e-15	0.191597	0.324465	-0.315615	0.00342493	1	1.82648e-14	1	0.0136997
FBgn0039024	Nepl15	0.00958119	0.878136	0.420803	0.000413871	0.236409	0.268233	0.218993	0.149041	1	0.00165548	1	0.596164
FBgn0039155	Kal1	0.0141884	0.598501	0.578818	0.00235425	-0.161363	0.608186	-0.00502388	0.983676	1	0.00941699	1	1
FBgn0039229	Saf-B	-0.00449637	0.975718	0.314364	1.27406e-05	-0.0323603	0.880977	-0.249414	0.0141442	1	5.09623e-05	1	0.0565767
FBgn0039386	CG5948	0.0270247	0.471929	0.66708	1.38099e-07	0.61702	0.00445145	0.239836	0.182466	1	5.52397e-07	0.0178058	0.729865
FBgn0039523	CG12885	-0.0290665	0.704761	0.919845	2.06168e-28	0.442339	0.00296225	0.395853	0.00648807	1	8.24673e-28	0.011849	0.0259523
FBgn0039633	CG11873	0.0170776	0.806423	0.439097	0.00107214	0.195733	0.113606	-0.0171907	0.925965	1	0.00428858	0.454422	1
FBgn0039674	CG1907	0.00586882	0.966148	0.342106	5.79462e-05	0.109985	0.571863	0.0566524	0.81524	1	0.000231785	1	1
FBgn0039681	CG7582	0.00745326	0.9305	0.684323	5.88182e-08	0.0245173	0.937681	0.217546	0.27282	1	2.35273e-07	1	1
FBgn0039684	Obp99d	0.00471135	0.700802	2.21421	5.18969e-08	1.41991	0.00420914	0.347374	0.200821	1	2.07588e-07	0.0168366	0.803283
FBgn0039686	CG15506	0.00441298	0.910063	0.85639	3.89481e-07	0.585063	0.0264136	0.0820906	0.736594	1	1.55792e-06	0.105654	1
FBgn0039709	Cad99C	-0.00312856	0.941873	1.06873	0.000415488	0.604735	0.0639677	0.0785256	0.75697	1	0.00166195	0.255871	1
FBgn0039719	CG15515	-0.00385557	0.941873	1.03674	3.19576e-10	-0.1077	0.711832	0.508288	0.00997271	1	1.2783e-09	1	0.0398908
FBgn0039756	CG9743	0.156786	0.262299	0.482513	1.73864e-06	-0.228695	0.143462	0.00783707	0.967071	1	6.95455e-06	0.57385	1
FBgn0039805	Cpr100A	-0.00125762	NA	3.02433	4.54327e-06	-0.0379611	NA	0.101962	0.477099	NA	1.81731e-05	NA	1
FBgn0039864	CG11550	0.160281	0.287882	0.610084	3.77854e-07	0.158319	0.467441	0.407133	0.00388322	1	1.51142e-06	1	0.0155329
FBgn0040262	Ugt37C2	-0.00192283	0.936568	2.13626	2.69711e-08	-0.0990965	0.720822	0.203901	0.388541	1	1.07884e-07	1	1
FBgn0040281	Aplip1	-0.0249311	0.706987	0.318657	9.02509e-05	0.185543	0.187449	0.0926789	0.618536	1	0.000361004	0.749797	1
FBgn0040321	GNBP3	-0.00758875	0.859219	0.595174	6.25479e-06	-0.00900224	0.977128	0.20718	0.266206	1	2.50191e-05	1	1
FBgn0040351	CG11638	0.00044078	0.995788	0.714582	3.8414e-07	0.428933	0.0663814	-0.215808	0.290041	1	1.53656e-06	0.265526	1
FBgn0040359	CG11380	0.00070202	0.982228	1.32411	0.00188853	1.26271	0.00304884	0.322599	0.238357	1	0.00755413	0.0121954	0.953427
FBgn0040491	Buffy	0.000174115	0.996309	1.27519	4.05722e-09	0.177882	0.569585	0.310456	0.236693	1	1.62289e-08	1	0.946774
FBgn0040528	CG15864	-0.00102264	0.977203	1.4727	1.37815e-07	0.157782	0.618317	-0.055819	0.833625	1	5.51261e-07	1	1
FBgn0040651	CG15458	0.00852801	0.657829	0.971724	7.91866e-05	0.0627848	0.856947	-1.24534	0.00260319	1	0.000316746	1	0.0104127
FBgn0040726	dpr1	0.0153796	0.719608	0.587453	3.47438e-08	0.188762	0.491382	0.0996588	0.632276	1	1.38975e-07	1	1
FBgn0040752	Prosap	-0.023629	0.698359	0.429738	6.35814e-10	0.356901	0.0658124	-0.0104241	0.934231	1	2.54325e-09	0.26325	1
FBgn0040942	CG12643	0.00899032	0.918627	0.528965	3.39639e-07	0.224852	0.0656483	0.253721	0.156243	1	1.35856e-06	0.262593	0.624973
FBgn0041096	rols	0.0328486	0.514058	0.665801	2.49642e-09	-0.174351	0.320205	-0.23862	0.065393	1	9.98567e-09	1	0.261572
FBgn0041604	dlp	0.00765832	0.888443	0.54938	0.000860608	-0.0280917	0.935646	0.144131	0.513424	1	0.00344243	1	1
FBgn0045035	tefu	-0.0142584	0.614048	0.329676	0.000642776	0.259788	0.142215	0.23861	0.0510009	1	0.0025711	0.568859	0.204003
FBgn0046687	Tre1	-0.00868333	0.684628	1.79782	1.12565e-12	0.223459	0.460912	-0.0546436	0.837093	1	4.50261e-12	1	1
FBgn0046879	Obp56c	0.00324817	NA	4.25479	0.000178041	0.139896	NA	0.192949	0.0525443	NA	0.000712164	NA	0.210177
FBgn0047095	CG33939	0.00505096	0.928811	0.997322	5.02496e-08	0.772316	0.004954	0.29701	0.211096	1	2.00998e-07	0.019816	0.844384
FBgn0050069	CG30069	-0.00999703	0.843769	0.674531	3.54037e-06	0.401026	0.0483115	0.41112	0.00714502	1	1.41615e-05	0.193246	0.0285801
FBgn0050101	Vajk4	-0.00602463	0.83644	1.37794	5.14504e-08	-0.0223567	0.951616	-0.0729972	0.781338	1	2.05802e-07	1	1
FBgn0050263	stum	0.00843366	0.89872	0.522326	6.16166e-05	0.104568	0.675469	-0.0909598	0.612217	1	0.000246466	1	1
FBgn0050323	CG30323	-0.000285424	0.994662	1.20135	1.52176e-08	0.505127	0.0735202	0.619819	0.0234229	1	6.08703e-08	0.294081	0.0936915
FBgn0050356	CG30356	0.00382014	0.943541	0.871103	1.61061e-06	-1.7623	3.43939e-07	-0.874275	0.00115013	1	6.44244e-06	1.37576e-06	0.0046005
FBgn0051038	CG31038	0.0108341	0.936877	0.33911	4.80565e-13	-0.255034	0.00532123	-0.0882448	0.598155	1	1.92226e-12	0.0212849	1
FBgn0051122	CG31122	0.00354195	0.980248	0.375199	0.000933517	0.0885986	0.734735	-0.508185	7.85971e-10	1	0.00373407	1	3.14388e-09
FBgn0051156	CG31156	-0.0128735	0.790379	0.466767	0.000378581	0.088723	0.705731	0.441607	0.0074367	1	0.00151432	1	0.0297468
FBgn0051292	CR31292	-0.000139766	0.99593	0.973296	0.00057749	0.0877332	0.790653	0.0114632	0.968152	1	0.00230996	1	1
FBgn0051344	CG31344	0.0156603	0.850461	0.357083	3.09954e-05	0.15008	0.514586	-0.316075	0.00404176	1	0.000123982	1	0.016167
FBgn0051438	CheB93b	0.00299481	0.913326	2.97501	1.35801e-07	0.188831	0.436479	0.143707	0.319291	1	5.43204e-07	1	1
FBgn0051611	His4:CG31611	0.00151977	0.929287	2.22164	0.000476138	0.0186381	0.943323	-0.0818693	0.547061	1	0.00190455	1	1
FBgn0051712	CG31712	-0.00683676	0.954951	0.280815	1.95247e-05	0.111834	0.570963	0.0799028	0.484568	1	7.8099e-05	1	1
FBgn0051826	CG31826	0.00323896	0.936353	1.05466	1.13129e-05	0.251398	0.419615	-0.0599666	0.82321	1	4.52515e-05	1	1
FBgn0051869	CG31869	0.0303547	0.365653	0.347636	4.21293e-06	-0.168102	0.484113	0.157129	0.0953129	1	1.68517e-05	1	0.381252
FBgn0052104	CG32104	0.255335	0.0321754	0.465599	2.7009e-11	0.377952	0.0422255	-0.0516484	0.65748	0.128701	1.08036e-10	0.168902	1
FBgn0052105	Lmx1a	NA	NA	5.90265	2.45752e-12	NA	NA	NA	NA	NA	9.83009e-12	NA	NA
FBgn0052187	CG32187	0.000522972	0.994662	0.975146	9.15659e-06	-0.295323	0.334736	-0.144638	0.566293	1	3.66264e-05	1	1
FBgn0052260	CG32260	-0.001152	0.980531	0.995836	0.000247938	0.127448	0.690841	0.932864	0.00288415	1	0.000991753	1	0.0115366
FBgn0052479	Usp10	0.0128744	0.871268	0.468965	4.12978e-05	0.495019	0.00788409	0.153469	0.387158	1	0.000165191	0.0315364	1
FBgn0052580	Muc14A	-0.00459944	0.60106	1.62718	0.000659793	0.0770667	0.733187	0.109612	0.626543	1	0.00263917	1	1
FBgn0052982	CG32982	0.00206346	0.984299	0.581579	6.30896e-06	0.300774	0.0708877	-0.180309	0.297633	1	2.52358e-05	0.283551	1
FBgn0053080	CG33080	0.181691	0.198975	0.215007	0.00069377	-0.412438	0.000536901	-0.427009	0.00168416	0.7959	0.00277508	0.0021476	0.00673664
FBgn0053087	LRP1	-0.00687556	0.900196	0.616985	3.09954e-05	0.166567	0.436561	0.508281	0.00442455	1	0.000123982	1	0.0176982
FBgn0053196	dpy	0.00832339	0.682007	1.14303	1.12827e-06	-0.165284	0.571863	0.121924	0.615293	1	4.51307e-06	1	1
FBgn0053202	dpr11	-0.00338256	0.977929	0.372192	0.000143755	0.234618	0.296354	-0.45265	1.72629e-06	1	0.000575022	1	6.90514e-06
FBgn0053558	mim	-0.143166	0.280717	0.384161	5.4661e-05	0.128102	0.456171	-0.177984	0.140914	1	0.000218644	1	0.563657
FBgn0053803	His3:CG33803	NA	NA	4.38873	0.000218257	NA	NA	0.303955	0.078675	NA	0.000873028	NA	0.3147
FBgn0053809	His3:CG33809	NA	NA	4.20951	1.28238e-05	NA	NA	2.39723	0.0129799	NA	5.1295e-05	NA	0.0519196
FBgn0053812	His3:CG33812	NA	NA	5.27155	5.0235e-05	NA	NA	3.40936	0.00775241	NA	0.00020094	NA	0.0310096
FBgn0053814	His2A:CG33814	-0.000815502	0.930973	2.71904	0.0014599	0.0840365	0.665196	0.142063	0.281053	1	0.00583961	1	1
FBgn0053815	His3:CG33815	NA	NA	4.24174	0.000180854	NA	NA	2.40969	0.0259497	NA	0.000723415	NA	0.103799
FBgn0053818	His3:CG33818	NA	NA	4.12713	0.000332847	NA	NA	2.20712	0.0341647	NA	0.00133139	NA	0.136659
FBgn0053820	His2A:CG33820	-0.000740988	NA	3.05798	0.000237874	0.00900297	0.963294	1.79887	0.0180227	NA	0.000951495	1	0.0720907
FBgn0053823	His2A:CG33823	0.000376035	0.978826	3.22032	3.82406e-05	0.112021	0.566994	0.214292	0.146251	1	0.000152962	1	0.585005
FBgn0053826	His2A:CG33826	-0.000391119	NA	3.29611	1.7901e-05	0.0126625	0.955957	1.64006	0.0123969	NA	7.16042e-05	1	0.0495876
FBgn0053832	His2A:CG33832	0.000921635	0.928114	3.28612	0.000415488	0.120321	0.466482	0.119738	0.287009	1	0.00166195	1	1
FBgn0053833	His3:CG33833	NA	NA	3.88623	0.000680665	NA	NA	NA	NA	NA	0.00272266	NA	NA
FBgn0053836	His3:CG33836	NA	NA	5.0513	9.49316e-05	NA	NA	NA	NA	NA	0.000379726	NA	NA
FBgn0053838	His2A:CG33838	0.00069421	0.970737	2.93112	2.43222e-05	0.0359653	0.880983	0.181255	0.274227	1	9.72888e-05	1	1
FBgn0053839	His3:CG33839	NA	NA	4.47362	0.000128134	NA	NA	2.44067	0.0243598	NA	0.000512536	NA	0.0974392
FBgn0053842	His3:CG33842	NA	NA	4.50547	8.12172e-05	NA	NA	0.246293	0.105226	NA	0.000324869	NA	0.420902
FBgn0053844	His2A:CG33844	0.000962951	0.941085	3.20012	9.78127e-06	0.0836909	0.702061	0.163132	0.302037	1	3.91251e-05	1	1
FBgn0053845	His3:CG33845	NA	NA	4.46347	0.000142394	NA	NA	0.303955	0.078675	NA	0.000569575	NA	0.3147
FBgn0053847	His2A:CG33847	0.000918339	0.954951	3.00635	2.00237e-06	0.0149394	0.952648	0.137889	0.398025	1	8.0095e-06	1	1
FBgn0053850	His2A:CG33850	0.000819046	0.966148	3.38227	1.81155e-09	0.152379	0.479977	1.24246	0.030048	1	7.24619e-09	1	0.120192
FBgn0053853	His2A:CG33853	-0.000810286	NA	2.49413	0.00216212	0.0585551	0.739246	-0.0220546	0.817336	NA	0.00864847	1	1
FBgn0053856	His2A:CG33856	-0.00161624	NA	2.27845	0.00103897	-0.0202457	0.923236	-0.0634331	0.556337	NA	0.00415588	1	1
FBgn0053859	His2A:CG33859	-0.000412371	NA	2.93827	7.69824e-05	0.0562764	0.7408	0.037819	0.762219	NA	0.00030793	1	1
FBgn0053862	His2A:CG33862	-0.000377854	0.977325	2.98357	0.00051923	0.0225686	0.898267	0.0842165	0.438504	1	0.00207692	1	1
FBgn0053865	His2A:CG33865	-0.000403199	NA	3.56945	9.27473e-05	0.0428387	0.804185	0.143252	0.247116	NA	0.000370989	1	0.988465
FBgn0053871	His4:CG33871	0.00133648	NA	2.26434	0.000524769	0.0318083	0.89459	-0.0483781	0.73669	NA	0.00209907	1	1
FBgn0053873	His4:CG33873	-0.000859182	NA	1.98622	0.00199573	0.0369196	0.88271	0.0527156	0.748071	NA	0.00798292	1	1
FBgn0053875	His4:CG33875	0.00231134	NA	3.17953	0.000920389	NA	NA	NA	NA	NA	0.00368155	NA	NA
FBgn0053885	His4:CG33885	0.000443982	NA	2.55934	0.00247499	0.0380605	NA	0.0479184	0.681855	NA	0.00989998	NA	1
FBgn0053887	His4:CG33887	0.00174144	0.922935	1.97243	0.000799602	-0.137007	0.523552	0.0146583	0.943111	1	0.00319841	1	1
FBgn0053893	His4:CG33893	NA	NA	3.82866	0.000975278	0.306173	NA	NA	NA	NA	0.00390111	NA	NA
FBgn0053899	His4:CG33899	0.00120456	NA	2.9581	0.000971951	0.194076	NA	NA	NA	NA	0.0038878	NA	NA
FBgn0053901	His4:CG33901	0.00311194	0.745986	2.23932	0.00151835	0.0334067	0.892887	-0.0657556	0.64479	1	0.00607338	1	1
FBgn0053903	His4:CG33903	0.00238369	0.886742	2.11519	0.00015041	-0.0387887	0.88551	-0.027153	0.885788	1	0.000601639	1	1
FBgn0053905	His4:CG33905	0.00178875	0.888443	2.66556	3.82406e-05	0.0680102	0.772866	-0.0136704	0.932493	1	0.000152962	1	1
FBgn0053907	His4:CG33907	0.00239441	NA	3.00935	0.000603769	NA	NA	NA	NA	NA	0.00241508	NA	NA
FBgn0053909	His4:CG33909	0.000443141	NA	2.25472	0.000758236	0.00181727	NA	0.013188	0.936957	NA	0.00303294	NA	1
FBgn0060296	pain	0.0196723	0.330779	0.278071	0.00188853	-0.0316097	0.878423	-0.0183558	0.894991	1	0.00755413	1	1
FBgn0063498	GstE2	0.0129925	0.821568	0.59955	0.000505113	-0.113227	0.638944	-0.0844183	0.702211	1	0.00202045	1	1
FBgn0085302	CG34273	-0.0013426	0.97477	1.29945	6.22678e-05	0.513288	0.150379	0.534143	0.100437	1	0.000249071	0.601517	0.401749
FBgn0085356	CG34327	-0.000578303	NA	3.72686	8.69964e-05	NA	NA	0.0842347	0.389545	NA	0.000347986	NA	1
FBgn0085370	Pde11	-0.00725747	0.954951	0.249796	0.000407186	0.308927	0.0542443	-0.119587	0.348527	1	0.00162874	0.216977	1
FBgn0085376	CG34347	0.00848511	0.929287	0.300469	0.00015041	-0.0946303	0.63428	-0.487213	0.010254	1	0.000601639	1	0.041016
FBgn0085387	shakB	-0.0282278	0.414866	0.648503	4.2688e-07	0.146744	0.645317	0.1763	0.445347	1	1.70752e-06	1	1
FBgn0085395	Shawl	-0.0158163	0.577979	0.673631	2.04272e-05	0.0760898	0.79111	-0.241513	0.252222	1	8.17088e-05	1	1
FBgn0085413	CG34384	-0.00828187	0.782242	0.252	2.67027e-06	-0.0725938	0.79462	-0.236809	0.000105573	1	1.06811e-05	1	0.000422292
FBgn0085430	CG34401	0.0140469	0.861285	0.473081	2.37804e-05	0.160605	0.465245	-0.0675866	0.612122	1	9.51215e-05	1	1
FBgn0085434	NaCP60E	-0.0346987	0.193491	0.545278	4.27539e-05	0.209649	0.471707	0.0475474	0.818948	0.773964	0.000171016	1	1
FBgn0085437	CG34408	0.00229724	0.978826	0.255673	3.30787e-06	-0.0201561	0.928077	-0.199805	0.173758	1	1.32315e-05	1	0.695033
FBgn0085443	spri	-0.00724291	0.958671	0.310104	0.000216857	-0.181659	0.169197	-0.130179	0.428449	1	0.000867427	0.676787	1
FBgn0085732	CR40190	0.01015	0.809865	1.61338	4.56394e-19	0.640221	0.0076196	0.0483795	0.844634	1	1.82558e-18	0.0304784	1
FBgn0086200	CR42490	NA	NA	3.95882	2.02988e-06	NA	NA	NA	NA	NA	8.11954e-06	NA	NA
FBgn0086450	su(r)	0.00550483	0.830891	0.984683	1.23292e-05	0.144617	0.649009	0.00644406	0.983089	1	4.93166e-05	1	1
FBgn0086901	NA	-0.078166	0.415385	0.875535	2.41171e-54	-0.0481523	0.777563	NA	NA	1	9.64686e-54	1	NA
FBgn0250839	CG2016	0.00712705	0.693926	1.0568	0.000195485	-0.110037	0.734673	-0.0349647	0.891815	1	0.000781939	1	1
FBgn0250848	26-29-p	0.0154289	0.856304	0.344626	8.65264e-05	0.241718	0.119069	0.0432078	0.753009	1	0.000346106	0.476275	1
FBgn0259171	Pde9	0.00330053	0.977929	0.55574	4.81153e-09	0.277477	0.27639	0.203036	0.184529	1	1.92461e-08	1	0.738118
FBgn0259195	CG42299	0.000949002	0.959066	3.45471	1.11906e-11	0.0221225	0.915592	0.214271	0.295183	1	4.47622e-11	1	1
FBgn0259226	CG42326	-0.00224656	0.977325	0.666641	0.000176718	-0.132146	0.654323	-0.410482	0.0992576	1	0.000706872	1	0.397031
FBgn0259228	C3G	0.00675024	0.956993	0.230937	0.000128838	0.0277055	0.853385	-0.25669	0.0193048	1	0.000515353	1	0.0772192
FBgn0259745	wech	-0.0505717	0.371579	0.410664	0.000418272	0.0606234	0.861346	-0.00960281	0.96156	1	0.00167309	1	1
FBgn0260005	wtrw	0.0115508	0.878136	0.408912	0.000212805	-0.0755025	0.723984	0.00132685	0.995827	1	0.000851221	1	1
FBgn0260386	mtg	0.0154655	0.425615	1.01876	1.63884e-07	0.322782	0.245826	0.367679	0.0652638	1	6.55538e-07	0.983306	0.261055
FBgn0260441	NA	0.0410005	0.596504	0.61848	4.07724e-15	0.288449	0.271039	NA	NA	1	1.63089e-14	1	NA
FBgn0260487	CG42534	-0.0158869	0.856304	0.376148	2.01551e-08	-0.216375	0.242272	-0.25599	0.0737851	1	8.06205e-08	0.969086	0.295141
FBgn0260743	GC1	-5.87545e-05	0.998038	0.365024	0.00146244	0.302273	0.0874301	0.327158	0.0133739	1	0.00584975	0.34972	0.0534956
FBgn0260748	CG5004	0.0127063	0.888443	0.312205	0.000679039	0.347456	0.00498817	0.0619156	0.64479	1	0.00271616	0.0199527	1
FBgn0260964	Vmat	0.00655008	0.941873	0.600232	2.76983e-15	-0.102714	0.6285	-0.357211	1.38612e-05	1	1.10793e-14	1	5.5445e-05
FBgn0261090	Sytbeta	-0.00850827	0.919829	0.624406	0.000214838	0.573441	0.0167456	0.257233	0.058835	1	0.000859352	0.0669825	0.23534
FBgn0261238	Alh	0.00330412	0.978826	0.243256	0.000423125	0.193834	0.239733	-0.270018	0.184796	1	0.0016925	0.958932	0.739186
FBgn0261260	mgl	0.000385891	0.995788	0.471916	6.78545e-05	0.198493	0.439211	0.277102	0.0772497	1	0.000271418	1	0.308999
FBgn0261429	lncRNA:CR42646	-0.000662046	0.977325	1.50179	0.00238534	1.14672	0.0220512	0.0882496	0.674221	1	0.00954136	0.0882049	1
FBgn0261461	RhoGAP18B	0.00501672	0.954951	0.346518	0.00041333	0.326171	0.109597	-0.309278	0.0224673	1	0.00165332	0.438387	0.0898691
FBgn0261556	CG42674	-0.0381172	0.59533	0.424833	1.27487e-10	0.146509	0.373966	-0.224098	0.00385307	1	5.09948e-10	1	0.0154123
FBgn0261575	tobi	0.0141971	0.352363	1.39754	1.45779e-05	0.974207	0.00323884	0.594047	0.0646932	1	5.83114e-05	0.0129554	0.258773
FBgn0261588	pdm3	0.0186655	0.732612	0.520022	1.85516e-06	0.237934	0.167456	-0.0453681	0.830078	1	7.42064e-06	0.669824	1
FBgn0261617	nej	0.00665954	0.873219	0.48806	0.00133066	0.181582	0.391431	-0.0665185	0.728361	1	0.00532263	1	1
FBgn0261641	CG42724	-0.00895434	0.885746	0.272048	0.000553017	-0.0751402	0.706105	-0.351844	0.00152717	1	0.00221207	1	0.00610869
FBgn0261834	CG42766	0.0124252	0.843927	0.444168	0.00223513	-1.4623	8.37411e-05	-0.523176	0.00255169	1	0.00894051	0.000334965	0.0102067
FBgn0261871	dpr2	-0.00358622	0.961691	0.555561	0.000640044	-0.141582	0.584718	0.085608	0.741636	1	0.00256018	1	1
FBgn0261929	5-HT2B	-0.0204668	0.696803	0.693868	2.1486e-21	0.101915	0.715398	-0.486908	3.80878e-05	1	8.59439e-21	1	0.000152351
FBgn0262357	CG43055	NA	NA	4.69318	0.00151018	NA	NA	NA	NA	NA	0.00604073	NA	NA
FBgn0262483	Rbp	-0.0150462	0.757245	0.421256	8.1614e-06	0.268253	0.272549	-0.117169	0.37277	1	3.26456e-05	1	1
FBgn0262738	norpA	-0.0204573	0.563157	0.426254	4.41052e-11	0.118875	0.659605	0.106056	0.219995	1	1.76421e-10	1	0.879981
FBgn0262789	CR43170	NA	NA	3.03943	0.00198831	1.53235	0.0651649	NA	NA	NA	0.00795324	0.26066	NA
FBgn0263110	CG43367	-0.314305	0.0464293	0.278168	1.40108e-06	0.147293	0.437474	-0.128519	0.399459	0.185717	5.60431e-06	1	1
FBgn0263111	cac	-0.0195287	0.421051	0.422243	1.0805e-05	0.446406	0.156905	0.203349	0.158045	1	4.32202e-05	0.627618	0.632182
FBgn0263132	Cht6	-0.000148414	0.996309	1.55399	6.5038e-07	0.130931	0.666449	0.857665	0.0229887	1	2.60152e-06	1	0.091955
FBgn0263257	Cngl	-0.0102532	0.68419	1.13965	4.30948e-05	0.632127	0.0507048	0.5011	0.0636062	1	0.000172379	0.202819	0.254425
FBgn0263258	chas	-0.00817292	0.955965	0.432555	0.00212733	0.0211491	0.912505	-0.173796	0.178286	1	0.00850931	1	0.713144
FBgn0263351	AP-2mu	0.0413161	0.577979	0.446809	4.17319e-08	-0.179521	0.175652	0.158901	0.0643502	1	1.66928e-07	0.702607	0.257401
FBgn0263453	asRNA:CR43476	0.00504547	0.814744	1.39448	1.56268e-06	0.152514	0.620982	0.5113	0.0930348	1	6.25071e-06	1	0.372139
FBgn0263457	asRNA:CR43480	-0.00521253	0.913326	0.625661	0.00196928	0.486727	0.136301	-0.207251	0.356369	1	0.00787713	0.545204	1
FBgn0263929	jvl	-0.169044	0.050243	0.255665	0.000312803	0.264761	0.108462	0.0305656	0.719141	0.200972	0.00125121	0.43385	1
FBgn0263930	dally	0.0114651	0.920807	0.371841	5.23368e-06	0.317564	0.169311	0.1632	0.307693	1	2.09347e-05	0.677242	1
FBgn0263934	esn	-0.016785	0.755707	0.825792	4.63372e-13	0.188886	0.40777	0.0106232	0.958786	1	1.85349e-12	1	1
FBgn0263980	Stacl	-0.120783	0.270948	0.157524	0.000258174	0.100039	0.686308	-0.181657	0.00406828	1	0.00103269	1	0.0162731
FBgn0263993	CG43736	-0.00534118	0.946254	0.311412	6.1969e-08	0.0719942	0.688634	-0.181159	0.234452	1	2.47876e-07	1	0.937809
FBgn0264326	PolE1	-0.00223734	0.975876	0.875491	8.58424e-07	0.2967	0.230246	-0.12228	0.622209	1	3.4337e-06	0.920985	1
FBgn0264329	CG43788	-0.00441074	0.598501	1.66538	1.3204e-06	0.640364	0.111295	1.05331	0.00672268	1	5.28161e-06	0.44518	0.0268907
FBgn0264382	lncRNA:CR43834	-0.00226295	0.952052	1.60619	3.0243e-06	1.76005	0.0061703	0.87612	0.00594655	1	1.20972e-05	0.0246812	0.0237862
FBgn0264386	Ca-alpha1T	-0.0144511	0.710515	0.77458	1.11562e-06	0.0764444	0.820041	0.0867931	0.646729	1	4.46249e-06	1	1
FBgn0264503	CG43902	-0.0190158	0.710419	0.336499	3.94151e-06	-0.504368	0.00388745	0.0548531	0.65884	1	1.5766e-05	0.0155498	1
FBgn0264562	Hr4	-0.00679319	0.884893	1.06287	0.00182309	0.186535	0.51505	0.399486	0.078743	1	0.00729237	1	0.314972
FBgn0264574	Glut1	-0.0114845	0.870744	0.286749	0.000159613	0.0808283	0.746833	-0.258937	0.00015466	1	0.000638453	1	0.000618639
FBgn0264598	PsGEF	-0.00308328	0.977929	0.158241	0.00230224	-0.254691	0.129403	-0.532892	5.68169e-09	1	0.00920897	0.517612	2.27268e-08
FBgn0264794	lncRNA:CR44024	-0.0167945	0.661509	0.422245	0.00101291	0.277514	0.361479	-0.469493	0.0598618	1	0.00405166	1	0.239447
FBgn0264866	lncRNA:CR44057	NA	NA	7.51327	1.42736e-06	NA	NA	NA	NA	NA	5.70943e-06	NA	NA
FBgn0264895	RapGAP1	0.0292649	0.710515	0.443419	3.93301e-09	0.212673	0.298437	0.125111	0.396318	1	1.5732e-08	1	1
FBgn0264986	asRNA:CR44137	-0.0103932	0.688353	1.07639	1.34684e-10	0.133859	0.603153	0.509154	0.00498676	1	5.38736e-10	1	0.0199471
FBgn0265042	Irk1	0.0114397	0.517395	0.970482	1.30122e-07	-0.186229	0.545803	0.103788	0.668488	1	5.20487e-07	1	1
FBgn0265194	Trpm	-0.00489047	0.966148	0.363541	1.05652e-07	0.0156628	0.954919	-0.237873	0.148254	1	4.22608e-07	1	0.593014
FBgn0265296	Dscam2	-0.0120705	0.599761	1.07779	0.000201878	0.421948	0.174906	0.112533	0.656968	1	0.00080751	0.699623	1
FBgn0265416	Neto	-0.00294148	0.844523	3.06721	6.80882e-11	-0.00407555	0.988017	-0.0427082	0.831413	1	2.72353e-10	1	1
FBgn0265447	lncRNA:CR44347	0.00716196	0.859219	0.933206	1.67492e-06	-0.0286032	0.935051	0.00732463	0.980429	1	6.69967e-06	1	1
FBgn0265597	rad	-0.0187954	0.641099	0.481167	0.00195758	0.236653	0.388488	-0.104581	0.59011	1	0.00783033	1	1
FBgn0265630	sno	-0.0243703	0.68419	0.193811	0.00105827	-0.0217196	0.924934	-0.249167	0.0174268	1	0.00423308	1	0.0697072
FBgn0265737	lncRNA:CR44544	-0.00281319	NA	1.78408	0.00140628	0.00739312	0.977731	-0.140924	0.390167	NA	0.00562512	1	1
FBgn0265998	Doa	-0.00861147	0.952052	0.33665	0.00066916	-0.0227417	0.912878	0.219268	0.0121026	1	0.00267664	1	0.0484105
FBgn0266042	asRNA:CR44807	0.00459263	0.93242	0.874924	0.000691535	-0.0291234	0.936309	0.0275686	0.920512	1	0.00276614	1	1
FBgn0266137	Dop1R2	-0.00662324	0.732963	1.05412	5.66819e-06	0.0130801	0.971165	0.192642	0.447177	1	2.26728e-05	1	1
FBgn0266244	lncRNA:CR44939	0.00203564	0.915554	2.24849	4.83051e-05	0.339088	0.264653	0.0289515	0.886451	1	0.000193221	1	1
FBgn0266319	asRNA:CR44984	NA	NA	5.19615	0.00207417	NA	NA	NA	NA	NA	0.00829666	NA	NA
FBgn0266354	CG45002	-0.0284051	0.539933	0.551951	7.9198e-07	0.305962	0.32494	0.0599524	0.742247	1	3.16792e-06	1	1
FBgn0266557	kis	-0.00990097	0.846288	0.344698	0.000218691	0.116386	0.503345	-0.0300393	0.895157	1	0.000874762	1	1
FBgn0266737	asRNA:CR45210	0.00114893	0.984293	0.760097	0.000139337	0.0727183	0.826601	0.0286662	0.918141	1	0.000557348	1	1
FBgn0266756	btsz	0.00918533	0.941085	0.680786	2.26211e-05	0.389133	0.00819063	0.190986	0.125015	1	9.04845e-05	0.0327625	0.500062
FBgn0266763	lncRNA:CR45228	NA	NA	5.957	0.000252249	NA	NA	NA	NA	NA	0.001009	NA	NA
FBgn0266801	CG45263	-0.0269318	0.523352	0.660797	3.62126e-05	0.109646	0.688258	0.23796	0.201335	1	0.000144851	1	0.805338
FBgn0266836	lncRNA:CR45298	0.000218962	NA	3.40927	1.00647e-06	2.30368	0.00630161	1.69182	0.019781	NA	4.02588e-06	0.0252065	0.0791242
FBgn0266862	lncRNA:CR45323	NA	NA	4.86766	0.00218768	4.3683	0.00750322	NA	NA	NA	0.00875071	0.0300129	NA
FBgn0266889	asRNA:CR45350	-0.00325666	0.927099	1.12429	0.000225724	0.393766	0.239051	0.055618	0.814595	1	0.000902895	0.956205	1
FBgn0267001	Ten-a	-0.00352842	0.978826	1.00999	4.52166e-63	-0.106589	0.570835	-0.222717	0.000723829	1	1.80867e-62	1	0.00289532
FBgn0267012	lncRNA:CR45456	NA	NA	5.34243	3.45085e-05	NA	NA	NA	NA	NA	0.000138034	NA	NA
FBgn0267013	lncRNA:CR45457	NA	NA	4.38738	0.000678292	NA	NA	NA	NA	NA	0.00271317	NA	NA
FBgn0267108	CR45548	-0.000709724	0.977772	1.55613	0.000201135	0.0402216	0.887337	0.0707319	0.739229	1	0.00080454	1	1
FBgn0267252	Ggamma30A	-0.0253786	0.685149	0.416095	1.52211e-12	0.263835	0.355808	0.20186	0.257644	1	6.08843e-12	1	1
FBgn0267385	PyK	0.0247695	0.797798	0.168503	1.7543e-09	0.0247704	0.903095	-0.0980435	0.57019	1	7.01721e-09	1	1
FBgn0267408	AOX1	-0.00727383	0.954951	0.334844	1.12055e-05	0.308697	0.125255	-0.107199	0.610788	1	4.48218e-05	0.501019	1
FBgn0267441	lncRNA:CR45791	NA	NA	8.22891	1.22349e-08	NA	NA	NA	NA	NA	4.89394e-08	NA	NA
FBgn0267571	lncRNA:CR45911	-0.00298132	0.908626	1.64512	2.45978e-06	-0.00882911	0.97803	0.763099	0.0363005	1	9.83912e-06	1	0.145202
FBgn0267911	NA	0.301382	0.173851	0.845332	1.33012e-24	0.328074	0.00400996	NA	NA	0.695404	5.32049e-24	0.0160399	NA
FBgn0268063	ltl	0.0168486	0.790653	0.308372	0.000341094	0.236501	0.0746882	-0.0734817	0.590685	1	0.00136438	0.298753	1

## Sheet: down in Or67d
geneid	genename	SH	SH.p	Or47b	Or47b.p	Or67d	Or67d.p	FruM	FruM.p	SH.p.bf	Or47b.p.bf	Or67d.p.bf	FruM.p.bf
FBgn0001112	Gld	9.61846e-05	0.997457	-0.329133	0.146885	-1.68683	1.44368e-07	-0.152497	0.547106	1	0.587541	5.77472e-07	1
FBgn0002939	ninaD	-0.00374493	0.666601	-1.1387	0.0313324	-2.29562	0.00115703	-0.13124	0.360755	1	0.12533	0.00462813	1
FBgn0003079	Raf	-0.0162367	0.843927	-0.304709	0.00439263	-0.496179	2.74957e-05	-0.289539	0.0386386	1	0.0175705	0.000109983	0.154554
FBgn0003209	raw	-0.0230543	0.726599	0.0123403	0.939455	-0.631421	2.82568e-10	-0.222114	0.0251021	1	1	1.13027e-09	0.100408
FBgn0003346	RanGAP	-0.0158584	0.774436	-0.195572	0.178799	-0.485789	0.000488516	-0.320998	0.0105238	1	0.715196	0.00195406	0.0420952
FBgn0005586	Rab3	-0.0170732	0.82711	0.0890988	0.132942	-0.431605	0.00010942	0.00894587	0.968472	1	0.53177	0.000437682	1
FBgn0011589	Elk	-0.00637908	0.710419	-0.422664	0.179746	-2.22665	1.84408e-07	0.153477	0.527223	1	0.718983	7.37631e-07	1
FBgn0012036	Aldh	0.0425954	0.508909	0.0602149	0.650221	-0.527512	0.00101826	-0.0537697	0.803591	1	1	0.00407304	1
FBgn0016078	wun	-0.0163466	0.86505	-0.204149	0.0217631	-0.400155	0.000526896	-0.134736	0.338524	1	0.0870523	0.00210758	1
FBgn0016684	NaPi-T	0.0114368	0.646883	-0.463729	0.0902826	-1.22165	0.000525245	0.514476	0.112846	1	0.36113	0.00210098	0.451384
FBgn0021795	Tapdelta	0.0126341	0.83638	0.228692	0.0612216	-1.87535	1.32521e-20	0.0390396	0.826756	1	0.244886	5.30082e-20	1
FBgn0023508	Ocrl	-0.00340173	0.97477	-0.25	0.00559178	-0.381197	0.00221119	-0.47273	0.0151455	1	0.0223671	0.00884478	0.0605821
FBgn0025709	CNT2	0.0120886	0.688353	1.07167	1.46777e-09	-1.68702	1.40924e-05	0.488812	0.0209557	1	5.87108e-09	5.63694e-05	0.083823
FBgn0026428	HDAC6	-4.76724e-05	0.999798	-0.129375	0.143971	-0.5138	0.00106482	-0.506114	0.0222941	1	0.575884	0.00425929	0.0891765
FBgn0027500	spd-2	-0.00355291	0.950627	0.420192	0.0697406	-1.94424	8.59242e-06	-0.901837	0.00328494	1	0.278962	3.43697e-05	0.0131397
FBgn0027620	Acf	-0.0115571	0.929287	0.0227019	0.874541	-0.974976	1.173e-23	-0.085126	0.436851	1	1	4.69202e-23	1
FBgn0027655	htt	0.00469734	0.97477	0.0686297	0.612288	-0.728285	5.91515e-11	-0.292841	0.0471595	1	1	2.36606e-10	0.188638
FBgn0028516	ZnT35C	0.0135307	0.795911	-0.121497	0.481174	-0.601324	0.000648998	-0.123895	0.62179	1	1	0.00259599	1
FBgn0028561	sut3	-0.00164124	0.929287	-1.48211	0.0332826	-4.68024	0.00220684	-0.28245	0.0394742	1	0.13313	0.00882736	0.157897
FBgn0029113	Uba2	-0.00709304	0.953157	-0.115246	0.573172	-0.468132	0.0010562	-0.142451	0.427413	1	1	0.00422479	1
FBgn0029863	CG3823	0.0123167	0.753207	0.319278	0.0729761	-1.28256	1.04553e-06	-0.166866	0.420612	1	0.291904	4.1821e-06	1
FBgn0030048	CG12112	-0.000722117	0.941873	-0.300236	0.105364	-1.09154	8.32028e-05	0.15	0.469929	1	0.421455	0.000332811	1
FBgn0030066	Uros1	-0.000796203	0.994662	-0.0318737	0.907982	-0.610795	0.00122241	-0.117431	0.560738	1	1	0.00488964	1
FBgn0030104	CG15368	0.000784036	0.98717	-0.342617	0.255276	-1.42062	0.00128594	-0.11719	0.641644	1	1	0.00514374	1
FBgn0030350	SelG	0.0242342	0.672326	-0.0268754	0.918821	-0.55589	7.35886e-05	0.0114248	0.954581	1	1	0.000294355	1
FBgn0030715	Or13a	0.0231734	0.677578	0.651944	1.14395e-12	-1.40618	3.97501e-10	-0.623125	0.0112347	1	4.57578e-12	1.59e-09	0.0449388
FBgn0031033	CG14219	-0.00137753	0.954481	-0.928358	0.0592627	-4.25466	0.0020097	-3.78452	0.0131957	1	0.237051	0.00803879	0.0527828
FBgn0031037	CG14207	0.0277755	0.710515	-0.0852757	0.244147	-0.453874	5.31292e-08	-0.137732	0.452074	1	0.976587	2.12517e-07	1
FBgn0031052	Elys	-0.00515226	0.958671	-0.434224	0.0139565	-0.591978	0.000231554	-0.475104	0.0566271	1	0.0558261	0.000926215	0.226508
FBgn0031255	BBS8	0.00250456	0.985078	-0.0270493	0.88803	-0.454537	0.00207075	-0.522447	0.00312003	1	1	0.00828301	0.0124801
FBgn0031563	CG10031	0.00215765	0.977325	-0.0568131	0.83617	-1.09033	0.00193265	-0.411889	0.0161464	1	1	0.0077306	0.0645855
FBgn0031650	CG14044	0.00526182	0.954951	-0.00865953	0.9738	-0.703441	0.000422896	-0.505872	0.0394742	1	1	0.00169158	0.157897
FBgn0031850	Tsp	0.0252206	0.363038	-0.0820711	0.743103	-3.19016	9.8195e-26	0.121063	0.581203	1	1	3.9278e-25	1
FBgn0031903	Wnt10	-0.00631471	0.878136	-0.457118	0.0903266	-1.3148	0.000311518	-0.545	0.0423314	1	0.361306	0.00124607	0.169325
FBgn0032377	CG14937	-0.00161249	0.975876	-0.737349	0.011023	-1.10154	0.00134524	-0.843748	0.00594141	1	0.0440919	0.00538096	0.0237656
FBgn0032451	spict	0.00290347	0.977247	-0.25052	0.13092	-0.784059	0.00013591	-0.074159	0.662285	1	0.523681	0.000543641	1
FBgn0033054	CG14591	0.0120629	0.910063	-0.0581232	0.503442	-0.610209	1.90232e-05	-0.249326	0.042624	1	1	7.60929e-05	0.170496
FBgn0033110	CG9447	0.00160205	0.98467	0.202959	0.296186	-2.40944	2.59021e-58	0.00069594	0.997359	1	1	1.03608e-57	1
FBgn0033304	Cyp6a13	-0.0517912	0.320128	-0.124795	0.471019	-0.922792	3.11669e-08	0.550968	3.82888e-07	1	1	1.24668e-07	1.53155e-06
FBgn0033543	CG12338	-0.0056685	0.936715	-0.0329438	0.913987	-0.789914	0.000700018	0.0838661	0.736031	1	1	0.00280007	1
FBgn0033603	Cpr47Ef	-0.00943384	0.472702	-0.0400094	0.914101	-2.37765	2.15878e-06	-0.0316321	0.898634	1	1	8.63512e-06	1
FBgn0033883	CG16935	0.00305181	0.982273	-0.154406	0.177945	-0.56168	2.39817e-05	-0.135873	0.322852	1	0.711779	9.59266e-05	1
FBgn0033928	Arc2	0.00690661	0.861364	-0.4563	0.0545672	-2.60571	1.69605e-09	-0.070949	0.77608	1	0.218269	6.78421e-09	1
FBgn0034096	CG7786	0.0111075	0.830502	-0.00475001	0.986072	-1.29497	1.09107e-08	-0.0765947	0.762838	1	1	4.36429e-08	1
FBgn0034520	lms	0.000683189	0.98753	-0.0618529	0.860465	-1.86461	3.08393e-05	-0.982563	0.00399283	1	1	0.000123357	0.0159713
FBgn0034605	Ugt49C1	0.0141383	0.878136	-0.0915551	0.474927	-0.489007	0.0023403	0.469279	4.89246e-06	1	1	0.00936119	1.95698e-05
FBgn0034687	CG11475	0.000190604	0.996309	0.313891	0.228239	-1.89868	9.46101e-07	-0.23101	0.346001	1	0.912955	3.7844e-06	1
FBgn0034804	CG3831	0.00169067	0.98467	-0.420264	0.0468094	-0.895678	3.57968e-05	-0.161539	0.434096	1	0.187238	0.000143187	1
FBgn0034999	Fatp3	0.00931648	0.80654	0.742687	1.48997e-08	-1.43954	1.14899e-09	0.298052	0.132975	1	5.95987e-08	4.59597e-09	0.5319
FBgn0035287	CG13937	0.117978	0.315503	0.097439	0.180389	-0.569752	1.70968e-08	-0.17321	0.0290647	1	0.721556	6.83873e-08	0.116259
FBgn0035398	Cht7	-0.00103603	0.978826	-0.512766	0.127275	-3.71487	1.73976e-05	-1.30203	0.00359262	1	0.509099	6.95902e-05	0.0143705
FBgn0035468	Gr63a	0.0264093	0.592435	-0.212041	0.186424	-0.637794	0.000779891	-0.205116	0.23757	1	0.745697	0.00311956	0.950279
FBgn0035575	CG7509	0.563888	0.150606	1.59828	4.88568e-09	-2.24686	4.72747e-05	0.388923	0.150903	0.602426	1.95427e-08	0.000189099	0.603611
FBgn0035691	CG7386	-0.011857	0.994662	-0.0505175	0.877296	-3.7706	7.15091e-13	0.145942	0.562632	1	1	2.86036e-12	1
FBgn0035806	PGRP-SD	-0.00502463	0.858745	-0.617953	0.0758498	-1.91174	0.000129734	0.55186	0.0568479	1	0.303399	0.000518938	0.227391
FBgn0036462	mRpL39	-0.00587792	0.942555	0.444825	0.00112036	-1.10588	4.15571e-06	-0.0383619	0.85534	1	0.00448142	1.66228e-05	1
FBgn0036494	Toll-6	-0.00257479	0.968088	-0.566192	0.0603519	-0.983225	0.00104781	-0.639016	0.012361	1	0.241408	0.00419122	0.0494439
FBgn0036646	CR18217	-0.000437284	0.995788	0.13678	0.590078	-0.936971	0.00154478	0.23879	0.323581	1	1	0.00617914	1
FBgn0036684	CG3764	-0.281384	0.00914254	-0.220023	0.00928352	-0.491297	5.26473e-05	-0.342391	0.0401639	0.0365702	0.0371341	0.000210589	0.160655
FBgn0036740	Vps60	0.0568536	0.522003	-0.168584	0.0410535	-0.421688	7.22985e-05	0.0599595	0.640666	1	0.164214	0.000289194	1
FBgn0036768	CG7402	0.0151026	0.766931	-0.251996	0.111857	-0.843294	0.000278606	-0.0425315	0.834716	1	0.447429	0.00111442	1
FBgn0036824	CG3902	-0.00342044	0.97477	0.072986	0.797048	-0.774125	0.000332221	-0.0005934	0.997041	1	1	0.00132888	1
FBgn0036887	CG9231	-0.00874852	0.919771	-0.112568	0.447287	-0.583457	0.000108933	0.277973	0.077335	1	1	0.00043573	0.30934
FBgn0036937	Ir76b	0.00545929	0.888443	0.0218548	0.824227	-0.527734	0.000244212	-0.415385	0.0173249	1	1	0.000976849	0.0692994
FBgn0037167	CG11425	0.0163176	0.313039	0.612743	0.000196727	-1.64576	6.18818e-12	-0.1683	0.446948	1	0.000786908	2.47527e-11	1
FBgn0037215	beta-Man	-0.00492104	0.975876	0.0239086	0.878701	-0.374769	0.000736001	0.108438	0.413144	1	1	0.002944	1
FBgn0037304	CG1113	-0.00363367	0.929616	-0.159729	0.568685	-2.25325	4.1991e-08	-0.421308	0.121233	1	1	1.67964e-07	0.484933
FBgn0037414	Osi7	0.00442396	0.94861	0.526859	0.0223022	-2.46853	3.61597e-10	0.837035	2.29074e-06	1	0.0892088	1.44639e-09	9.16295e-06
FBgn0037488	CG14607	-0.00138643	0.00732961	-0.0187125	0.862263	-0.0944219	0.000469357	0.0306455	0.705212	0.0293184	1	0.00187743	1
FBgn0037518	CG2641	0.00704895	0.929287	-0.218716	0.230306	-0.746906	0.000302602	0.0316649	0.904618	1	0.921223	0.00121041	1
FBgn0037576	Or85a	0.0103103	0.919829	-0.287224	0.0888754	-0.712369	3.51856e-05	-0.143174	0.485055	1	0.355502	0.000140743	1
FBgn0037792	TAF1B	-0.0107978	0.736103	-0.310485	0.0778474	-1.03299	2.79437e-07	0.0124443	0.954122	1	0.31139	1.11775e-06	1
FBgn0037845	CG14694	0.0047223	0.878136	1.12008	2.96473e-08	-2.92297	1.64121e-21	0.501593	0.0409615	1	1.18589e-07	6.56483e-21	0.163846
FBgn0037930	CG14715	0.00626344	0.912187	-0.1311	0.580278	-2.44015	3.96762e-17	0.227305	0.289973	1	1	1.58705e-16	1
FBgn0037935	CG6834	0.00106205	0.991109	-0.219779	0.105834	-0.464279	0.0011195	-0.427022	0.0490705	1	0.423338	0.004478	0.196282
FBgn0038056	CG5961	0.00277003	0.978826	-0.0804152	0.725961	-1.88533	3.24388e-23	-0.0704955	0.702469	1	1	1.29755e-22	1
FBgn0038079	NijC	0.0905674	0.333308	-0.174151	0.0467253	-1.95077	2.19547e-102	-0.137682	0.235283	1	0.186901	8.78189e-102	0.941133
FBgn0038089	d-cup	-0.00354362	0.877904	0.0177352	0.963104	-3.63007	3.18905e-05	-0.770058	0.0425254	1	1	0.000127562	0.170102
FBgn0038221	IFT54	0.0121406	0.915617	-0.27165	0.00557132	-0.508485	0.000254732	-0.313328	0.00796777	1	0.0222853	0.00101893	0.0318711
FBgn0038361	Uros2	-0.000880259	0.976951	-0.262545	0.380887	-3.89349	5.59284e-05	1.44247	0.00274727	1	1	0.000223714	0.0109891
FBgn0038919	Qsox2	-0.000751909	0.990346	-0.96813	0.00258048	-1.19556	0.000553254	-0.135146	0.583381	1	0.0103219	0.00221301	1
FBgn0038938	CG7084	0.0178867	0.513648	0.356108	0.066333	-2.49749	1.23811e-08	-0.747778	0.0531054	1	0.265332	4.95242e-08	0.212422
FBgn0039016	Dcr-1	-0.0238711	0.60106	-0.310334	0.0239189	-0.489094	0.00217996	-0.509221	0.0120492	1	0.0956756	0.00871983	0.048197
FBgn0039120	Nup98-96	-0.0070926	0.936877	-0.0154462	0.921272	-0.328086	0.00153277	-0.37706	0.0235731	1	1	0.00613109	0.0942925
FBgn0039257	tnc	-0.00759297	0.735764	0.441815	0.0761461	-1.02051	0.00104863	-0.139962	0.58035	1	0.304584	0.00419454	1
FBgn0039543	CROT	-0.00108816	0.994662	-0.162095	0.108579	-0.608767	0.000376264	0.155784	0.356414	1	0.434316	0.00150506	1
FBgn0039620	wat	0.00551677	0.89584	-0.216658	0.407744	-0.98135	4.17142e-05	0.0382408	0.88505	1	1	0.000166857	1
FBgn0040099	lectin-28C	-0.00987387	0.120903	-0.233632	0.443704	-2.22739	0.000320471	-0.325371	0.202391	0.483612	1	0.00128188	0.809566
FBgn0040466	Dlip2	0.0137796	0.775245	-0.0431493	0.862068	-0.783792	3.406e-05	0.0390299	0.868312	1	1	0.00013624	1
FBgn0041624	Or65b	-0.000634058	0.995788	0.0412689	0.801172	-1.71634	2.70218e-13	-0.0384749	0.769497	1	1	1.08087e-12	1
FBgn0050372	Asap	0.00449991	0.774288	-0.00725403	0.951032	-0.558333	8.09141e-12	-0.346399	0.0163995	1	1	3.23657e-11	0.065598
FBgn0051776	CG31776	-0.00736382	0.704013	0.141789	0.656112	-2.6664	0.000262528	-0.302441	0.270844	1	1	0.00105011	1
FBgn0052207	hpRNA:CR32207	-0.00436751	0.856515	-1.08185	0.0106864	-5.50052	4.08312e-05	-1.57379	0.0110256	1	0.0427455	0.000163325	0.0441026
FBgn0052282	Drsl4	-0.00473661	0.530958	-0.214696	0.372344	-2.94142	0.000778127	-0.0376703	0.815476	1	1	0.00311251	1
FBgn0053966	CG33966	-0.00379972	0.616552	-0.284249	0.361966	-2.49701	0.00134189	-0.453719	0.115806	1	1	0.00536756	0.463223
FBgn0058006	CG40006	0.00361898	0.975876	-0.037134	0.877697	-0.694144	7.06098e-11	0.181843	0.366839	1	1	2.82439e-10	1
FBgn0062928	hpRNA:CR33940	-0.00018973	0.99593	-0.648913	0.0110986	-3.06452	5.84454e-09	-0.678262	0.015447	1	0.0443942	2.33781e-08	0.061788
FBgn0083969	CG34133	-0.0101255	0.896249	-0.114802	0.299856	-0.384841	0.00165336	-0.321264	0.00264287	1	1	0.00661342	0.0105715
FBgn0259683	Ir40a	0.020142	0.688353	-0.235055	0.0761247	-0.57646	7.13849e-07	-0.187254	0.390167	1	0.304499	2.85539e-06	1
FBgn0261561	CG42675	0.00297047	0.978826	0.104882	0.224749	-0.528175	0.00037599	-0.0873024	0.475553	1	0.898996	0.00150396	1
FBgn0261834	CG42766	0.0124252	0.843927	0.444168	0.00223513	-1.4623	8.37411e-05	-0.523176	0.00255169	1	0.00894051	0.000334965	0.0102067
FBgn0261836	Msp300	0.00350146	0.981655	0.140991	0.46426	-0.604774	0.00037046	0.204431	0.233298	1	1	0.00148184	0.933191
FBgn0262111	f	0.0135573	0.596615	0.254798	0.235325	-0.834935	0.000736001	-0.393289	0.0861365	1	0.9413	0.002944	0.344546
FBgn0262887	lncRNA:CR43242	0.00094986	0.991432	-0.284326	0.123766	-0.657762	0.0001198	-0.390906	0.0164355	1	0.495064	0.0004792	0.065742
FBgn0263459	snoRNA:2R:9445410	-0.00375223	0.91345	-0.274792	0.384541	-1.94593	0.00103193	-1.40084	0.00585	1	1	0.00412772	0.0234
FBgn0263873	sick	0.0221669	0.265993	0.0629048	0.773849	-0.43046	0.000466508	-0.148156	0.436132	1	1	0.00186603	1
FBgn0264339	CG43795	0.00282507	0.941873	0.0170807	0.964301	-3.61347	3.23038e-11	-0.379656	0.172591	1	1	1.29215e-10	0.690366
FBgn0264711	CG43980	0.000739647	0.984293	-0.220357	0.47254	-3.22095	0.00129179	-0.234371	0.338603	1	1	0.00516716	1
FBgn0265376	lncRNA:CR44317	0.00815363	0.878136	-0.50086	0.0065882	-1.52268	0.000132167	-0.803901	0.00863316	1	0.0263528	0.000528666	0.0345326
FBgn0265767	zyd	0.0169978	0.755707	-0.299626	0.0105807	-1.3397	8.34794e-22	-0.44747	0.00511484	1	0.0423227	3.33918e-21	0.0204594
FBgn0266828	lncRNA:CR45290	-0.0118678	0.660607	0.0604213	0.844896	-1.3884	7.79963e-05	-0.623721	0.012627	1	1	0.000311985	0.0505079
FBgn0267376	SelR	-0.0210083	0.635785	-0.0876631	0.63223	-1.41997	1.40567e-21	0.0821394	0.608557	1	1	5.62266e-21	1
FBgn0267733	lncRNA:CR46064	-0.000157738	0.996738	0.181934	0.48453	-1.02695	7.98076e-06	0.408028	0.0610979	1	1	3.1923e-05	0.244392
FBgn0267993	lncRNA:CR46260	-0.00476892	0.86579	-0.666074	0.00590724	-1.58112	0.000466508	-0.580749	0.0167223	1	0.0236289	0.00186603	0.0668892

## Sheet: up in Or67d
geneid	genename	SH	SH.p	Or47b	Or47b.p	Or67d	Or67d.p	FruM	FruM.p	SH.p.bf	Or47b.p.bf	Or67d.p.bf	FruM.p.bf
FBgn0000808	gd	0.000361283	0.990765	0.833136	0.0218307	1.43723	0.00030942	0.411826	0.164543	1	0.0873229	0.00123768	0.658172
FBgn0000927	fs(1)Ya	0.00228015	0.936877	0.332985	0.301525	1.37499	0.00218658	-0.0807429	0.711478	1	1	0.00874632	1
FBgn0002917	na	-0.0140372	0.797798	0.0970333	0.484401	0.491919	0.000619265	-0.0393248	0.828127	1	1	0.00247706	1
FBgn0003041	pbl	0.00893228	0.884145	0.316847	0.154086	0.727636	2.16796e-05	0.362506	0.0364872	1	0.616344	8.67186e-05	0.145949
FBgn0003141	pr	0.0117833	0.866904	0.0985503	0.443209	0.526852	1.7466e-06	0.286721	0.0687699	1	1	6.9864e-06	0.27508
FBgn0003250	Rh4	NA	NA	0.212215	0.116215	5.17334	9.8902e-06	0.150797	0.0508034	NA	0.46486	3.95608e-05	0.203214
FBgn0003391	shg	-0.00548376	0.927828	0.27751	0.0039241	0.671503	1.36863e-05	0.204789	0.099187	1	0.0156964	5.47453e-05	0.396748
FBgn0003888	betaTub60D	0.00967853	0.869812	0.175688	0.241416	0.727286	7.71127e-06	0.38829	0.057047	1	0.965662	3.08451e-05	0.228188
FBgn0003935	snRNA:U5:34A	NA	NA	NA	NA	4.50906	0.000188669	NA	NA	NA	NA	0.000754677	NA
FBgn0003984	vn	0.00459332	0.927828	0.387017	0.0468433	0.934772	0.000241839	0.140842	0.563728	1	0.187373	0.000967355	1
FBgn0004066	Prosalpha4	0.00463511	0.977325	-0.0755433	0.573094	0.307013	0.00211889	0.191724	0.032321	1	1	0.00847557	0.129284
FBgn0004400	rhi	-0.00131885	0.95891	-0.13095	0.658615	2.37432	1.40394e-08	0.0367012	0.878176	1	1	5.61576e-08	1
FBgn0004513	Mdr65	0.0320399	0.538687	0.206146	0.0198697	0.454498	0.00013846	-0.116566	0.412845	1	0.0794787	0.00055384	1
FBgn0004687	Mlc-c	0.00793486	0.806423	-0.0409062	0.833372	0.451848	0.000129351	0.18906	0.152737	1	1	0.000517403	0.610949
FBgn0004889	tws	0.00713059	0.954481	0.236005	0.0506478	0.458801	2.7683e-05	0.406559	0.0211135	1	0.202591	0.000110732	0.0844541
FBgn0004926	eIF2beta	0.0194074	0.763459	0.103666	0.412703	0.363425	0.00226711	0.30044	0.00426308	1	1	0.00906844	0.0170523
FBgn0010041	GstD5	-0.000338899	0.990139	0.518084	0.145289	2.35968	4.15571e-06	0.148026	0.509234	1	0.581156	1.66228e-05	1
FBgn0010348	Arf79F	0.0412029	0.684243	0.0224948	0.899021	0.414981	1.35563e-06	0.340849	0.0163341	1	1	5.4225e-06	0.0653363
FBgn0010470	Fkbp14	0.0121627	0.879522	-0.0602021	0.806138	0.463752	0.00172794	0.190531	0.122791	1	1	0.00691177	0.491166
FBgn0010549	l(2)03659	-0.00490028	0.870744	0.398172	0.158637	6.53244	6.27243e-287	-0.834103	0.0109419	1	0.634549	2.50897e-286	0.0437677
FBgn0010638	Sec61beta	0.0160945	0.86779	0.012332	0.95205	0.443569	6.61612e-05	0.245212	0.0126299	1	1	0.000264645	0.0505197
FBgn0011279	Obp69a	0.0124361	0.774288	0.290102	0.0268023	0.67752	1.47121e-06	0.387186	0.00540444	1	0.107209	5.88486e-06	0.0216178
FBgn0011758	B-H1	0.0251979	0.659234	0.424178	0.00252226	0.483247	0.000151641	0.00557901	0.975238	1	0.010089	0.000606565	1
FBgn0014464	Cp7Fa	0.00113829	0.952052	0.12223	0.650989	2.00992	0.000448798	0.229789	0.284741	1	1	0.00179519	1
FBgn0014465	Cp7Fb	-0.00415672	0.61529	0.0126973	0.968634	1.70488	0.00141986	0.0607383	0.76713	1	1	0.00567945	1
FBgn0014906	Hydr2	0.0137646	0.869812	-0.26008	0.0192436	0.536174	0.000358952	0.0729601	0.602811	1	0.0769743	0.00143581	1
FBgn0015001	iotaTry	0.00173866	0.94529	0.0268524	0.935334	1.8488	0.000703372	0.0624197	0.767127	1	1	0.00281349	1
FBgn0015034	Cyp4e1	-0.0289854	0.492009	-0.0903375	0.599455	1.08518	3.50106e-09	0.407966	0.0200587	1	1	1.40042e-08	0.0802349
FBgn0015541	NA	0.0276158	0.508909	0.268495	0.0120944	0.375171	0.00247717	NA	NA	1	0.0483774	0.00990867	NA
FBgn0015714	Cyp6a17	-0.0584688	0.443435	-8.68145	2.11137e-72	0.961337	6.96918e-17	0.542869	0.014228	1	8.44548e-72	2.78767e-16	0.056912
FBgn0016054	phr6-4	0.00146875	0.978558	-0.122693	0.671766	0.774866	0.00138495	-0.705558	0.0368162	1	1	0.00553981	0.147265
FBgn0019925	Surf4	0.0147565	0.885037	0.0062526	0.975441	0.310101	0.000549242	0.104816	0.199621	1	1	0.00219697	0.798484
FBgn0020385	pug	-0.0210365	0.31442	0.0562425	0.86832	1.20111	2.14824e-08	0.404352	0.171136	1	1	8.59294e-08	0.684545
FBgn0020907	Scp2	-0.00206822	0.919111	0.634529	0.0959844	3.21839	1.84784e-15	0.20293	0.376242	1	0.383938	7.39138e-15	1
FBgn0023507	D2hgdh	-0.00289489	0.978826	-0.848493	3.28638e-09	0.563861	0.00016614	0.413026	0.0864927	1	1.31455e-08	0.000664561	0.345971
FBgn0025700	CG5885	0.00849209	0.931243	0.145855	0.327795	0.656698	0.000273459	0.281805	0.0180227	1	1	0.00109384	0.0720907
FBgn0026077	Gasp	-0.0199671	0.420312	-0.389586	0.0157674	1.92385	6.69017e-13	-0.0163434	0.953794	1	0.0630696	2.67607e-12	1
FBgn0026263	bip1	0.00130266	0.982011	0.312079	0.20007	1.2444	7.79608e-08	-0.0272266	0.922551	1	0.800282	3.11843e-07	1
FBgn0026374	Rhp	0.00222112	0.980698	0.0192887	0.94049	1.00572	8.06882e-12	0.0909947	0.648913	1	1	3.22753e-11	1
FBgn0026391	Or33b	-0.00145998	0.953157	-0.00778774	0.979645	5.82987	1.0163e-43	-0.0246698	0.895383	1	1	4.0652e-43	1
FBgn0026397	Or22b	0.00136004	0.953037	0.075213	0.723706	0.616051	8.04597e-05	0.367994	0.0861365	1	1	0.000321839	0.344546
FBgn0026751	XRCC1	-0.00878975	0.929287	-0.12544	0.466997	0.66605	9.58377e-06	0.141705	0.375052	1	1	3.83351e-05	1
FBgn0027259	Kmn1	-0.000592235	0.985548	0.143502	0.648596	1.25839	3.8205e-05	-0.0348916	0.885289	1	1	0.00015282	1
FBgn0028527	CG18507	-0.0157842	0.869812	0.0905271	0.308532	0.288193	0.000443122	-0.0297722	0.856581	1	1	0.00177249	1
FBgn0028582	lqf	0.0166208	0.927099	0.13376	0.244546	0.372974	9.64958e-06	0.0541679	0.339378	1	0.978185	3.85983e-05	1
FBgn0028690	Rpn5	0.00386408	0.975893	0.0323528	0.781787	0.374714	0.00112747	0.157931	0.0550564	1	1	0.00450988	0.220226
FBgn0028920	CG8997	NA	NA	0.117503	0.386905	3.59847	0.000507986	0.0888355	0.253265	NA	1	0.00203195	1
FBgn0028938	Vajk1	0.00693074	0.607487	0.848855	0.00372357	3.44179	7.43142e-35	-0.0139457	0.960531	1	0.0148943	2.97257e-34	1
FBgn0028940	Cyp28a5	0.00875711	0.910578	-0.838554	1.11343e-12	0.573183	8.7984e-05	0.040537	0.804298	1	4.45372e-12	0.000351936	1
FBgn0028999	nerfin-1	0.0033517	0.801388	1.65623	0.00570712	4.49242	8.22618e-14	0.0980916	0.61554	1	0.0228285	3.29047e-13	1
FBgn0029173	NA	0.00159564	0.98467	-0.0205535	0.943384	0.978854	2.01389e-08	NA	NA	1	1	8.05555e-08	NA
FBgn0029705	CG12693	-0.00655847	0.441337	0.317467	0.292531	2.68878	2.84003e-07	0.468201	0.120233	1	1	1.13601e-06	0.480934
FBgn0029710	CG3568	-0.00300414	0.941085	0.5371	0.0649793	1.32923	0.000119845	0.423579	0.140735	1	0.259917	0.000479379	0.562939
FBgn0029968	Ir7g	NA	NA	NA	NA	5.29632	0.000839759	NA	NA	NA	NA	0.00335904	NA
FBgn0030311	CG11699	-0.000174352	NA	0.00206604	0.992996	3.98907	4.07099e-06	NA	NA	NA	1	1.6284e-05	NA
FBgn0030729	CG12507	0.000545153	0.977325	0.147854	0.563879	2.24279	0.000133704	0.366423	0.141732	1	1	0.000534815	0.566928
FBgn0031016	kek5	0.0128836	0.796413	0.103944	0.298204	0.385716	0.00203121	-0.238432	0.0226682	1	1	0.00812485	0.0906728
FBgn0031049	Sec61gamma	0.00184329	0.98467	0.220933	0.133817	0.541085	0.000357208	0.0945167	0.602811	1	0.535269	0.00142883	1
FBgn0031126	Cyp6v1	-0.00360714	0.94571	0.315506	0.0268424	0.799071	1.85743e-06	0.21614	0.134593	1	0.10737	7.42974e-06	0.538373
FBgn0031356	CG17660	-0.00549703	0.966148	-0.219151	0.157536	0.616633	8.91229e-08	0.275283	0.0751389	1	0.630145	3.56492e-07	0.300556
FBgn0031629	NA	0.00713251	0.869812	0.293888	0.166913	0.587073	3.8205e-05	0.475324	0.0131688	1	0.66765	0.00015282	0.0526754
FBgn0031643	CG3008	0.0362063	0.497742	-0.135094	0.304159	0.501373	9.55396e-05	0.247239	0.0866128	1	1	0.000382158	0.346451
FBgn0031694	Cyp4ac2	0.00124482	0.977929	0.39959	0.121428	0.89789	3.2154e-05	0.375978	0.109364	1	0.485711	0.000128616	0.437456
FBgn0032079	CG31886	0.000201552	0.996309	-0.104633	0.666058	0.752581	1.08844e-05	0.47001	0.0110197	1	1	4.35376e-05	0.0440787
FBgn0032085	CG9555	0.0124305	0.869812	-0.252754	0.216438	0.551113	7.13583e-06	-0.166279	0.314513	1	0.86575	2.85433e-05	1
FBgn0032187	CG4839	-0.00848912	0.871268	0.0102808	0.975104	1.06148	5.86624e-06	-4.09789	6.1344e-19	1	1	2.34649e-05	2.45376e-18
FBgn0032405	firl	0.00628552	0.878136	0.160284	0.550843	1.36146	1.4853e-06	-0.0679718	0.798472	1	1	5.94119e-06	1
FBgn0032449	CG17036	0.00148181	0.975876	-1.78331	1.28161e-08	0.963988	0.000973965	0.27997	0.256918	1	5.12646e-08	0.00389586	1
FBgn0032495	CG16820	0.0051871	0.831106	-0.0637545	0.855518	1.44771	0.000152424	0.12233	0.625783	1	1	0.000609695	1
FBgn0032598	ChLD3	-0.000788254	0.975876	-1.8764	0.0546547	4.55212	3.91309e-24	0.668898	0.0755993	1	0.218619	1.56524e-23	0.302397
FBgn0032682	grnd	0.0229167	0.725904	-0.152559	0.426312	0.613134	8.00696e-05	0.416003	0.0266038	1	1	0.000320278	0.106415
FBgn0032820	fbp	-0.00769358	0.262299	1.18089	0.00351081	2.53238	1.52904e-08	0.264001	0.177319	1	0.0140432	6.11616e-08	0.709276
FBgn0032856	CG16798	-0.00175903	0.869812	-0.161094	0.552936	4.0975	1.91705e-23	-0.00601125	0.980429	1	1	7.6682e-23	1
FBgn0032864	CG2493	0.0110873	0.929287	-0.0634433	0.739009	0.495666	0.000619265	0.158398	0.186214	1	1	0.00247706	0.744856
FBgn0032884	Pomp	0.0246919	0.697498	-0.0485628	0.771422	1.18385	4.9879e-29	0.234572	0.153827	1	1	1.99516e-28	0.61531
FBgn0032896	CG14400	0.312626	0.102872	-2.77038	1.84076e-95	1.37045	1.32948e-17	-2.03863	9.133e-28	0.411489	7.36306e-95	5.31792e-17	3.6532e-27
FBgn0033027	TpnC4	-0.00551354	0.659234	0.324731	0.309617	2.32538	0.000261092	0.219716	0.159991	1	1	0.00104437	0.639964
FBgn0033169	CG11123	-0.00530174	0.948395	0.0545658	0.870758	0.576304	0.00208844	0.412892	0.0157684	1	1	0.00835376	0.0630735
FBgn0033192	Corin	0.00412258	0.926582	0.482757	0.0190714	1.15509	3.68627e-06	-1.04569	0.000360987	1	0.0762855	1.47451e-05	0.00144395
FBgn0033204	CG2065	0.00725178	0.839032	0.100758	0.747491	0.863462	0.00101042	0.5627	0.00988914	1	1	0.0040417	0.0395566
FBgn0033216	CG1946	0.000884006	0.965082	0.128202	0.594845	2.80042	2.90302e-06	1.04704	0.04566	1	1	1.16121e-05	0.18264
FBgn0033260	Cul4	-0.00469754	0.966148	-0.0981134	0.53582	0.461106	0.000658966	-0.0771304	0.662311	1	1	0.00263586	1
FBgn0033261	udd	-0.000168942	0.996309	-0.0519843	0.873503	0.806382	0.0003331	0.297998	0.229866	1	1	0.0013324	0.919462
FBgn0033274	CG14757	-0.0133766	0.638558	-0.0128144	0.946276	0.608206	0.000864615	0.275614	0.0589678	1	1	0.00345846	0.235871
FBgn0033302	Cyp6a14	0.00250448	0.970737	-2.80239	1.86786e-13	0.870091	0.000317868	-1.72833	0.0002521	1	7.47146e-13	0.00127147	0.0010084
FBgn0033502	CG12910	0.00857199	0.859219	-0.25756	0.266883	0.945665	0.000101253	0.0051268	0.983442	1	1	0.000405011	1
FBgn0033615	CG7741	0.00285139	0.969037	0.101993	0.686341	1.43324	3.03601e-15	0.611362	0.0184574	1	1	1.21441e-14	0.0738297
FBgn0033691	CG8860	0.00291928	0.973375	0.147044	0.612988	0.634965	0.00222276	0.43593	0.0429054	1	1	0.00889105	0.171622
FBgn0033760	CG8785	-0.00386077	0.941873	0.402893	0.0156607	0.641466	0.00031092	0.613156	0.0253498	1	0.0626429	0.00124368	0.101399
FBgn0033836	CG18278	-0.000123513	0.997066	-2.09971	1.76512e-11	1.3576	1.5933e-09	0.147245	0.545639	1	7.06048e-11	6.37321e-09	1
FBgn0033994	CG7544	0.00149405	0.984299	0.542225	0.0295788	0.68652	0.00120603	0.768966	0.0059234	1	0.118315	0.00482414	0.0236936
FBgn0034126	jtb	-0.00160078	0.975893	-2.28593	7.87622e-11	1.15103	1.78712e-05	-0.356182	0.101379	1	3.15049e-10	7.14848e-05	0.405516
FBgn0034246	Dcr-2	-0.00667364	0.929287	0.0616112	0.646145	0.453976	0.000291414	0.188038	0.0749132	1	1	0.00116566	0.299653
FBgn0034253	CG10936	-0.00886741	0.798412	-0.12732	0.636827	3.51278	6.28251e-72	-0.252816	0.303688	1	1	2.513e-71	1
FBgn0034279	CG18635	-0.00108732	NA	1.03513	0.0555669	2.12933	0.000793121	0.21068	0.295953	NA	0.222268	0.00317248	1
FBgn0034345	CG5174	0.0644324	0.473308	0.00309557	0.977696	0.463897	1.70004e-10	0.248922	0.0676267	1	1	6.80018e-10	0.270507
FBgn0034487	Efhc1.2	-0.00550616	0.856515	0.101142	0.766855	1.61496	8.22972e-10	-0.412847	0.15434	1	1	3.29189e-09	0.617362
FBgn0034494	CG10444	0.0188867	0.660607	-0.543176	5.07891e-08	1.14284	4.28947e-16	0.25333	0.033542	1	2.03156e-07	1.71579e-15	0.134168
FBgn0034629	Acox57D-d	-0.00230299	0.977325	0.0765335	0.794441	0.925073	3.25622e-05	-0.0434104	0.851791	1	1	0.000130249	1
FBgn0034642	CG15674	0.000776239	0.968088	0.170677	0.496371	3.4292	7.58539e-08	1.86491	0.00323585	1	1	3.03416e-07	0.0129434
FBgn0034733	CG4752	-0.00328622	0.950963	0.133303	0.620304	0.969257	0.00020916	0.444549	0.107568	1	1	0.000836639	0.430274
FBgn0034837	RpL22-like	-0.00239235	0.745986	-0.105612	0.613808	2.15033	0.000662268	-0.0298958	0.847703	1	1	0.00264907	1
FBgn0034871	CG3906	-0.00131178	0.287902	-0.0197264	0.906363	5.02389	0.00141742	-0.0520175	0.479304	1	1	0.00566967	1
FBgn0035132	mthl10	-0.0988988	0.356669	0.0331935	0.87319	0.510386	0.00228813	0.010134	0.971589	1	1	0.00915251	1
FBgn0035194	Psf1	-0.000981989	0.957761	-0.378921	0.251843	1.62665	1.02133e-05	0.484965	0.115241	1	1	4.08533e-05	0.460962
FBgn0035390	scramb2	0.0296124	0.692342	0.0710655	0.521128	0.359694	0.000395667	0.1595	0.239073	1	1	0.00158267	0.956293
FBgn0035439	CG14961	0.0231626	0.421051	-0.822625	0.000618088	0.818485	0.000553254	0.405503	0.0452345	1	0.00247235	0.00221301	0.180938
FBgn0035471	Sc2	0.0382244	0.460884	0.053518	0.624816	0.496167	0.00153277	0.307071	0.00665463	1	1	0.00613109	0.0266185
FBgn0035676	ssp6	0.00490015	0.959057	-0.0135664	0.931704	0.531351	3.78906e-07	-0.475443	0.000143078	1	1	1.51562e-06	0.000572311
FBgn0035790	Cyp316a1	0.000361896	0.985078	-0.122577	0.59852	4.42122	1.44316e-19	-0.0645368	0.701275	1	1	5.77265e-19	1
FBgn0035791	CG8539	0.00819292	0.889027	-0.446047	0.00478575	1.02471	3.60198e-11	-0.773953	4.52787e-06	1	0.019143	1.44079e-10	1.81115e-05
FBgn0035868	CG7194	-0.000331999	0.991432	-0.0312759	0.936234	1.99163	1.01267e-07	-0.161198	0.501989	1	1	4.05069e-07	1
FBgn0035896	CG6983	-0.0191666	0.614099	0.0510295	0.821398	1.34617	2.88445e-07	0.284787	0.216377	1	1	1.15378e-06	0.865508
FBgn0036009	Or67a	0.00663766	0.946254	-0.0659768	0.744955	0.670644	1.41901e-05	0.361172	0.084358	1	1	5.67602e-05	0.337432
FBgn0036019	Or67b	0.00258088	0.975718	0.0985646	0.739085	1.30078	2.57734e-08	0.525489	0.0178279	1	1	1.03094e-07	0.0713117
FBgn0036144	GlcAT-P	-0.0191287	0.815101	-0.0189923	0.901083	0.861673	3.46877e-10	0.0989187	0.405236	1	1	1.38751e-09	1
FBgn0036199	Bmcp	-0.0165683	0.738379	-0.320474	0.00432475	1.40357	9.6679e-25	-0.343519	0.0132391	1	0.017299	3.86716e-24	0.0529562
FBgn0036203	Muc68D	-0.00488343	0.0343148	-0.0157125	0.947588	5.31724	0.000139825	-0.122142	0.203351	0.137259	1	0.000559298	0.813402
FBgn0036620	CG4842	NA	NA	2.2248	0.0201609	3.5347	0.000551806	2.81049	0.00609939	NA	0.0806436	0.00220722	0.0243976
FBgn0036757	Ir75a	-0.00201558	0.989627	-0.397854	7.21164e-05	0.359932	0.000151641	0.083447	0.575706	1	0.000288465	0.000606565	1
FBgn0036764	CG5535	0.00762998	0.90321	0.402543	0.0100262	0.686332	1.84388e-05	0.242791	0.108337	1	0.0401049	7.37554e-05	0.433347
FBgn0036786	skl	0.0155479	0.307642	0.176696	0.572126	1.20895	0.000798631	0.338684	0.220929	1	1	0.00319452	0.883718
FBgn0036789	AstC-R2	-0.00250082	0.936353	0.236517	0.447301	1.74429	3.82144e-06	0.382749	0.182466	1	1	1.52858e-05	0.729865
FBgn0037016	CG13252	-0.00889587	0.929287	0.151019	0.345406	0.537623	7.74699e-06	-0.0778109	0.58035	1	1	3.0988e-05	1
FBgn0037045	CG10584	-0.00255565	0.962359	0.00751714	0.977327	0.659276	0.000151641	0.253	0.148071	1	1	0.000606565	0.592284
FBgn0037105	S1P	-0.0186123	0.739368	-0.0450774	0.820234	1.13012	8.88395e-20	0.118447	0.614055	1	1	3.55358e-19	1
FBgn0037144	CG7458	-0.00598326	0.934201	-0.143474	0.612288	1.12199	0.000117892	0.218589	0.219765	1	1	0.00047157	0.879058
FBgn0037436	Hr83	NA	NA	NA	NA	3.36552	4.04007e-05	NA	NA	NA	NA	0.000161603	NA
FBgn0037491	CG1227	0.0341538	0.366937	0.127255	0.54074	1.84377	1.31342e-35	0.271217	0.247412	1	1	5.25367e-35	0.989648
FBgn0037973	CG18547	-0.00766627	0.750954	-0.678839	0.0221083	1.30518	2.54849e-06	0.105349	0.681704	1	0.0884334	1.0194e-05	1
FBgn0037975	CG3397	-0.0031696	0.929287	-7.37914	5.94763e-07	1.7579	4.62739e-07	0.379205	0.181784	1	2.37905e-06	1.85096e-06	0.727137
FBgn0038180	Cht5	-0.000744865	0.982055	-1.66431	0.00466227	1.81531	2.06209e-07	-0.215244	0.389333	1	0.0186491	8.24837e-07	1
FBgn0038238	CG14854	0.00278657	0.845132	-0.00507709	0.986948	1.69538	0.00182436	1.02817	0.0203244	1	1	0.00729742	0.0812978
FBgn0038301	CG6654	0.00573469	0.941873	-0.0689597	0.780516	2.34029	2.14709e-52	0.0289754	0.912637	1	1	8.58836e-52	1
FBgn0038302	CG4210	0.0049311	0.929287	-0.047874	0.887515	0.999293	0.000168424	-0.147119	0.551711	1	1	0.000673696	1
FBgn0038549	CG17802	-0.00342833	0.954951	0.0375719	0.892163	1.07219	1.30422e-07	-0.00369086	0.988766	1	1	5.21689e-07	1
FBgn0038681	Cyp12a4	0.00748992	0.86505	0.157668	0.436981	0.771891	1.24138e-05	0.341722	0.0431288	1	1	4.96554e-05	0.172515
FBgn0038946	rdhB	0.00175583	NA	0.179149	0.224483	2.6729	0.00206574	2.25694	0.00833338	NA	0.897931	0.00826295	0.0333335
FBgn0039325	CG10560	0.0159997	0.763205	-0.170325	0.346128	0.48652	0.000211364	0.072599	0.61955	1	1	0.000845457	1
FBgn0039467	CG14253	-0.00266134	0.955581	0.346024	0.197707	0.917387	0.0020438	0.302218	0.270481	1	0.790827	0.0081752	1
FBgn0039655	CG14507	-0.00588529	0.443435	-0.0826907	0.795523	2.08324	0.000123466	-0.117898	0.585132	1	1	0.000493863	1
FBgn0039790	CG2246	-0.0069082	0.958671	0.200272	0.0177102	0.39889	0.000478739	0.203803	0.0114739	1	0.0708406	0.00191495	0.0458956
FBgn0040207	kat80	0.00395323	0.95891	-0.069867	0.69906	0.854185	2.73766e-11	0.335598	0.0170846	1	1	1.09506e-10	0.0683385
FBgn0040705	ND-B8	-0.0021614	NA	0.116294	0.579485	3.42574	0.000206266	0.106563	0.215923	NA	1	0.000825066	0.863691
FBgn0040850	CG15210	-0.00163916	0.977325	0.0360308	0.923515	1.02922	0.000388705	0.644812	0.0133484	1	1	0.00155482	0.0533935
FBgn0040965	lncRNA:CR13130	0.00561115	0.522601	1.34088	0.0185909	2.61286	1.89742e-05	0.533223	0.0922567	1	0.0743636	7.58969e-05	0.369027
FBgn0041627	Ku80	0.00213352	0.977929	0.223204	0.172031	0.696192	0.00140763	0.365496	0.0508034	1	0.688125	0.00563052	0.203214
FBgn0042101	CG18744	0.00807265	0.431667	0.179696	0.5384	1.41924	0.00202292	0.923721	0.0224582	1	1	0.00809166	0.0898328
FBgn0043069	MESK4	0.0037784	0.937469	-0.907257	0.00541863	1.03565	0.00134189	-0.0149541	0.958029	1	0.0216745	0.00536756	1
FBgn0044810	TotX	-0.00249742	NA	-0.0999968	0.554241	2.94872	0.000344616	3.48096	0.00605919	NA	1	0.00137847	0.0242368
FBgn0045073	Stim	-0.00126154	0.996309	0.109476	0.28123	0.375259	5.72593e-05	0.2242	0.270844	1	1	0.000229037	1
FBgn0045761	CHKov1	-0.0116119	0.886881	0.0632273	0.771505	0.595293	5.03993e-05	0.278009	0.125553	1	1	0.000201597	0.502211
FBgn0045823	vsg	0.00467162	0.966148	0.303919	0.0329873	0.496583	0.000826227	0.117031	0.447655	1	0.131949	0.00330491	1
FBgn0046875	Obp83g	NA	NA	2.73661	0.0208777	7.84019	4.39445e-09	NA	NA	NA	0.0835109	1.75778e-08	NA
FBgn0046876	Obp83ef	-0.00177008	NA	0.101291	0.675688	6.59545	2.32979e-31	0.0573673	0.733787	NA	1	9.31916e-31	1
FBgn0046878	Obp83cd	0.000987728	NA	0.0741	0.75682	4.84234	1.35583e-13	0.191561	0.262773	NA	1	5.42332e-13	1
FBgn0050009	lncRNA:CR30009	-0.000230528	0.996309	-0.0648648	0.855682	1.33688	2.0265e-06	0.381928	0.1449	1	1	8.10599e-06	0.579598
FBgn0050022	CG30022	0.00549009	0.934155	0.442675	0.0335841	0.980442	4.42482e-06	0.416797	0.0743556	1	0.134336	1.76993e-05	0.297422
FBgn0050108	CG30108	0.00842719	0.727889	0.328342	0.148961	0.883664	0.00046562	0.848585	0.00609939	1	0.595844	0.00186248	0.0243976
FBgn0050147	Hil	-0.000291429	0.996309	0.171549	0.265546	0.487456	3.71721e-07	-0.0331442	0.802416	1	1	1.48688e-06	1
FBgn0050418	nord	-0.00317951	0.845216	0.199901	0.447301	1.44502	0.00199736	0.0649057	0.769629	1	1	0.00798944	1
FBgn0050495	CG30495	0.0126262	0.761291	0.00997149	0.971828	0.839752	4.14006e-06	0.475347	0.00583668	1	1	1.65602e-05	0.0233467
FBgn0051075	CG31075	0.362513	0.1223	0.417339	0.0150641	0.987302	4.09557e-06	0.283203	0.17762	0.489199	0.0602564	1.63823e-05	0.710479
FBgn0051103	CG31103	-0.00447384	0.965607	0.198046	0.252454	0.761721	5.56026e-09	0.341664	0.0944247	1	1	2.2241e-08	0.377699
FBgn0051106	CG31106	NA	NA	NA	NA	4.27196	0.0023414	0.0289406	0.32156	NA	NA	0.00936559	1
FBgn0051146	Nlg1	-0.00467974	0.81668	0.805184	0.00877707	1.86207	7.87467e-10	0.216352	0.405144	1	0.0351083	3.14987e-09	1
FBgn0051345	CG31345	0.0217904	0.646883	-0.452407	1.75683e-06	0.394939	0.00129361	-0.0560852	0.772646	1	7.02732e-06	0.00517445	1
FBgn0051469	CG31469	0.00596232	0.889027	0.183391	0.382716	0.821838	7.38618e-06	0.053189	0.829154	1	1	2.95447e-05	1
FBgn0051472	sgll	0.00364267	0.961627	0.382269	0.0054398	0.572838	0.000360937	0.221063	0.219314	1	0.0217592	0.00144375	0.877254
FBgn0051614	His-Psi:CR31614	-0.000819708	NA	-0.00363629	0.985859	3.39515	1.94378e-09	0.137721	0.457439	NA	1	7.77514e-09	1
FBgn0051676	CG31676	0.0248824	0.752333	-0.0684518	0.471107	0.810483	5.50971e-06	0.0510829	0.746584	1	1	2.20388e-05	1
FBgn0051769	CG31769	-0.024935	0.231216	0.0207631	0.941074	1.17907	5.30048e-08	0.160567	0.42236	0.924865	1	2.12019e-07	1
FBgn0051953	CR31953	0.00745627	0.839629	-0.296628	0.342427	1.2697	1.95469e-08	-0.534701	0.0398194	1	1	7.81876e-08	0.159277
FBgn0052432	CG32432	-0.216272	0.185657	0.317505	0.0109484	0.374366	0.00229275	-0.0755837	0.593872	0.74263	0.0437935	0.009171	1
FBgn0052446	Atox1	0.0314726	0.607487	-0.0819914	0.572124	0.37711	0.00191155	0.377992	0.0716362	1	1	0.00764622	0.286545
FBgn0052745	CR32745	0.000854667	0.985481	-0.0908248	0.784192	0.897747	0.00189186	0.501098	0.0479626	1	1	0.00756743	0.19185
FBgn0053306	CG33306	NA	NA	NA	NA	4.93829	2.21326e-05	NA	NA	NA	NA	8.85303e-05	NA
FBgn0053346	CG33346	NA	NA	NA	NA	4.31918	0.001068	NA	NA	NA	NA	0.00427198	NA
FBgn0053348	CheB42a	NA	NA	0.0466033	NA	6.77444	0.000402956	0.0362717	0.0268361	NA	NA	0.00161182	0.107344
FBgn0053468	CG33468	0.00130833	NA	0.085272	0.60014	4.85947	1.75876e-08	0.112014	0.369775	NA	1	7.03502e-08	1
FBgn0053474	CG33474	-0.00511149	0.837695	-0.679532	0.0599997	1.70228	7.72242e-08	-0.155995	0.536125	1	0.239999	3.08897e-07	1
FBgn0053506	CG33506	-0.00576418	0.929287	0.0666563	0.814245	0.823122	0.00014754	0.497819	0.00647571	1	1	0.000590161	0.0259028
FBgn0053757	CG33757	0.00107186	0.98467	0.652046	0.0129806	1.64027	2.63852e-07	-4.79037	8.22334e-13	1	0.0519222	1.05541e-06	3.28934e-12
FBgn0054002	CG34002	0.00142256	0.952052	0.801081	0.0722297	3.17943	4.82297e-09	1.0099	0.0407737	1	0.288919	1.92919e-08	0.163095
FBgn0061492	loj	0.00356637	0.970409	0.392022	0.0105349	0.589466	0.00169364	0.533464	0.00340166	1	0.0421398	0.00677455	0.0136066
FBgn0063499	GstE10	NA	NA	3.40438	0.00272166	4.77936	4.04477e-05	0.107168	0.136712	NA	0.0108866	0.000161791	0.546849
FBgn0083123	Uhg5	8.08397e-05	0.996969	0.498701	0.135305	1.7727	7.66205e-05	0.278402	0.296036	1	0.541219	0.000306482	1
FBgn0085249	CG34220	-0.00757925	0.313039	0.0931185	0.654377	6.86137	7.23013e-08	-0.130901	0.445122	1	1	2.89205e-07	1
FBgn0085291	CR34262	-0.00755829	0.774288	-0.0236028	0.950549	1.26237	0.000261606	0.0216252	0.941253	1	1	0.00104642	1
FBgn0085322	CG34293	0.0113941	0.706987	0.180264	0.497367	0.868148	3.97447e-05	0.563116	0.00389949	1	1	0.000158979	0.015598
FBgn0085398	ppk9	NA	NA	NA	NA	8.54089	9.77746e-09	NA	NA	NA	NA	3.91098e-08	NA
FBgn0086357	Sec61alpha	0.0246879	0.697498	0.143002	0.348649	0.754392	1.13828e-13	0.0303664	0.753009	1	1	4.5531e-13	1
FBgn0086704	stops	-0.00163642	0.975718	0.206805	0.459124	0.978489	0.000613521	0.334421	0.196968	1	1	0.00245409	0.787874
FBgn0086898	dgo	-0.00092381	0.989955	-0.141499	0.484401	0.697177	3.51089e-05	0.0388033	0.849579	1	1	0.000140436	1
FBgn0243586	Tb	0.000508524	0.978826	0.614199	0.114567	1.98243	8.49065e-05	-0.00571678	0.980429	1	0.458269	0.000339626	1
FBgn0250904	CG34434	NA	NA	NA	NA	4.19452	0.000789661	NA	NA	NA	NA	0.00315864	NA
FBgn0259098	CG42246	0.00330642	0.950627	0.3987	0.0482707	1.20293	6.54512e-05	0.348025	0.0909042	1	0.193083	0.000261805	0.363617
FBgn0259099	DCX-EMAP	0.0026614	0.975893	-0.0502089	0.881174	0.54387	0.000575821	0.304273	0.0617547	1	1	0.00230328	0.247019
FBgn0259140	CG42255	NA	NA	NA	NA	5.1663	9.60388e-05	0.0885624	0.108791	NA	NA	0.000384155	0.435163
FBgn0259150	OtopLc	0.0112424	0.706625	0.717593	0.0105119	1.10582	0.000193315	0.610371	0.00261815	1	0.0420478	0.000773259	0.0104726
FBgn0259964	Sfp33A3	-0.00122164	NA	-0.0974821	0.603741	4.42756	9.31268e-15	0.0131251	0.901662	NA	1	3.72507e-14	1
FBgn0260475	CG30059	-0.00894465	0.869812	-2.14969	6.45517e-19	0.769148	3.08393e-05	-0.167378	0.436119	1	2.58207e-18	0.000123357	1
FBgn0261401	Ir75c	-0.00361435	0.941873	-0.00415607	0.987007	0.60513	0.000193476	-0.10076	0.583934	1	1	0.000773904	1
FBgn0261402	Ir75b	-0.0260071	0.710419	-0.212981	0.0508077	0.736554	0.000193357	0.0553636	0.686189	1	0.203231	0.00077343	1
FBgn0261587	CG42697	-0.00146744	NA	0.012744	0.957282	2.67077	0.00171889	0.000835939	0.996458	NA	1	0.00687557	1
FBgn0262029	d	0.013033	0.704787	0.328154	0.136058	0.998948	1.01885e-06	0.398523	0.0522087	1	0.544231	4.07542e-06	0.208835
FBgn0262115	CG17683	-0.00390941	0.999813	0.0558076	0.760934	0.570075	0.00101536	0.296498	0.0810473	1	1	0.00406144	0.324189
FBgn0262123	l(2)41Ab	0.0123438	0.824423	-0.281011	0.164394	0.909211	0.000776873	-0.783895	2.26452e-06	1	0.657574	0.00310749	9.0581e-06
FBgn0262532	CR43086	-0.00234689	NA	0.0435243	0.83509	4.60116	1.1014e-14	0.41835	0.111587	NA	1	4.40559e-14	0.446347
FBgn0262533	CR43087	0.00217618	NA	1.66345	0.0332126	5.09633	8.14002e-10	2.15567	0.0115279	NA	0.13285	3.25601e-09	0.0461114
FBgn0262847	CR43211	-0.00477469	0.941085	0.19882	0.408369	0.684809	0.00153361	0.516528	0.0317117	1	1	0.00613446	0.126847
FBgn0262849	CR43213	-0.00217079	0.975876	0.240286	0.263132	0.79827	2.26649e-05	0.602089	0.00476885	1	1	9.06597e-05	0.0190754
FBgn0262852	CR43216	-0.00963692	0.831106	0.20734	0.29516	0.66843	0.000135297	0.498666	0.0159381	1	1	0.000541188	0.0637524
FBgn0262871	lute	0.0056925	0.966148	0.17168	0.0853092	0.493808	0.000387247	0.175191	0.0866949	1	0.341237	0.00154899	0.34678
FBgn0263316	Mrp4	-0.00157187	0.982011	0.0155465	0.948157	0.529645	0.000866523	0.321175	0.0113629	1	1	0.00346609	0.0454514
FBgn0263507	lncRNA:CR43496	-0.00359078	0.952052	0.0786504	0.783755	0.904443	5.72593e-05	-0.199311	0.367397	1	1	0.000229037	1
FBgn0263780	CG17684	-0.01156	0.313039	0.00111746	0.999728	2.20128	2.65578e-13	0.0898327	0.688531	1	1	1.06231e-12	1
FBgn0264330	CG43789	-0.00592143	0.557904	1.18449	0.00883692	1.42011	0.00189296	0.743903	0.0418351	1	0.0353477	0.00757184	0.16734
FBgn0264564	asRNA:CR43936	NA	NA	NA	NA	4.13081	0.00122656	NA	NA	NA	NA	0.00490624	NA
FBgn0264674	asRNA:CR43959	-0.0113164	0.53717	0.158306	0.584038	1.09755	0.000839759	0.444878	0.0649002	1	1	0.00335904	0.259601
FBgn0264704	lncRNA:CR43973	0.00480275	0.86779	0.140364	0.654716	1.05944	0.000681005	0.0977811	0.694159	1	1	0.00272402	1
FBgn0264721	lncRNA:CR43989	-0.00596033	0.871232	0.037922	0.908153	1.33458	6.92507e-10	0.706763	0.0044322	1	1	2.77003e-09	0.0177288
FBgn0264750	CG44008	0.00604901	0.833364	0.26548	0.330063	2.63476	2.2814e-23	0.911327	0.00269477	1	1	9.1256e-23	0.0107791
FBgn0264834	lncRNA:CR44042	0.0201729	0.492009	-0.0541926	0.879478	1.17133	4.43336e-05	-0.712534	0.00439537	1	1	0.000177334	0.0175815
FBgn0264987	lncRNA:CR44138	-0.000767546	0.979356	-0.0239841	0.947291	2.44609	8.43069e-05	0.524564	0.111654	1	1	0.000337227	0.446615
FBgn0265318	asRNA:CR44291	NA	NA	NA	NA	4.65482	3.78479e-06	NA	NA	NA	NA	1.51392e-05	NA
FBgn0265633	lncRNA:CR44440	-0.00227569	0.952052	0.109548	0.745131	1.40784	0.000150262	0.788702	0.00748592	1	1	0.000601047	0.0299437
FBgn0265691	lncRNA:CR44498	-0.000623959	NA	-0.0211022	0.929828	2.64983	6.73761e-05	-0.0498794	0.744218	NA	1	0.000269505	1
FBgn0266208	lncRNA:CR44903	NA	NA	NA	NA	5.27893	0.00113697	NA	NA	NA	NA	0.00454788	NA
FBgn0266692	asRNA:CR45182	0.00308127	0.925794	0.013925	0.968634	3.00126	3.8179e-06	0.0840178	0.742494	1	1	1.52716e-05	1
FBgn0267051	CR45495	0.0016678	0.94571	0.047066	0.890466	1.96909	0.0007261	0.440291	0.140735	1	1	0.0029044	0.562939
FBgn0267053	CR45497	0.0016678	0.94571	0.047066	0.890466	2.07031	0.000344616	0.599994	0.0912485	1	1	0.00137847	0.364994
FBgn0267054	CR45498	0.0016678	0.94571	0.047066	0.890466	2.07031	0.000344616	0.599994	0.0912485	1	1	0.00137847	0.364994
FBgn0267298	lncRNA:CR45734	0.00280005	NA	NA	NA	3.99439	0.00112747	NA	NA	NA	NA	0.00450988	NA
FBgn0267635	lncRNA:CR45973	0.000275548	NA	-0.023042	0.916565	4.89789	4.73225e-12	0.100761	0.369344	NA	1	1.8929e-11	1
FBgn0267665	lncRNA:CR46003	NA	NA	0.1323	0.531989	5.1701	6.84974e-10	NA	NA	NA	1	2.7399e-09	NA

## Sheet: down in FruM
geneid	genename	SH	SH.p	Or47b	Or47b.p	Or67d	Or67d.p	FruM	FruM.p	SH.p.bf	Or47b.p.bf	Or67d.p.bf	FruM.p.bf
FBgn0000008	a	0.0193158	0.54596	0.211244	0.157536	-0.439156	0.0109882	-0.653749	2.72538e-06	1	0.630145	0.0439528	1.09015e-05
FBgn0000037	mAChR-A	0.0200384	0.706987	-0.150313	0.310578	0.176035	0.320916	-0.748073	1.74235e-10	1	1	1	6.9694e-10
FBgn0000108	Appl	-0.00771219	0.948395	0.0436743	0.790625	0.025797	0.956822	-0.587392	1.3373e-12	1	1	1	5.34921e-12
FBgn0000206	boss	-0.0284823	0.715012	-0.158557	0.00798963	-0.192903	0.143221	-0.369579	0.000735019	1	0.0319585	0.572883	0.00294008
FBgn0000257	car	-0.0008608	0.993843	-0.121938	0.499771	-0.287267	0.159103	-0.498095	0.000886086	1	1	0.636412	0.00354434
FBgn0000273	Pka-C1	0.00709456	0.966148	-0.00792214	0.965328	0.0638713	0.831689	-0.391749	8.39072e-08	1	1	1	3.35629e-07
FBgn0000303	ChAT	-0.00311458	0.978826	-0.112702	0.450021	-0.260118	0.201885	-0.515664	8.42669e-05	1	1	0.807539	0.000337068
FBgn0000346	comt	-0.00105919	0.994662	-0.0858539	0.487259	-0.252639	0.0207135	-0.578374	5.20379e-11	1	1	0.082854	2.08152e-10
FBgn0000395	cv-2	-0.00229635	0.969319	-0.0860006	0.496205	-0.286889	0.0159955	-0.362005	6.31023e-05	1	1	0.0639818	0.000252409
FBgn0000463	Dl	-0.0119663	0.732963	-0.613725	0.0479695	-0.118582	0.714656	-0.791092	3.12258e-05	1	0.191878	1	0.000124903
FBgn0000524	dx	0.00530024	0.957761	-0.188587	0.151328	-0.0316888	0.914093	-0.652874	2.38912e-07	1	0.605313	1	9.55646e-07
FBgn0000567	Eip74EF	-0.00682451	0.954951	-0.0134594	0.935852	0.0997882	0.70213	-0.359883	0.00135641	1	1	1	0.00542563
FBgn0000568	Eip75B	-0.00555274	0.954481	-0.00611284	0.976299	0.047596	0.877585	-0.271978	0.00014589	1	1	1	0.000583559
FBgn0000577	en	0.0217159	0.659234	0.0163315	0.939455	-0.347327	0.0798591	-0.581644	3.66649e-05	1	1	0.319436	0.000146659
FBgn0000633	CG17716	0.00353224	0.952052	0.365718	0.0116761	-0.0333735	0.922648	-1.00171	8.86464e-10	1	0.0467042	1	3.54585e-09
FBgn0001098	Gdh	0.00667815	0.956993	-0.0146021	0.93796	-0.124725	0.529304	-0.458026	0.00105202	1	1	1	0.00420807
FBgn0001248	Idh	0.103887	0.315503	0.177874	0.000485575	0.214015	0.356079	-0.313339	2.17478e-10	1	0.0019423	1	8.69911e-10
FBgn0001297	kay	0.0111154	0.886742	-0.160271	0.168658	0.013122	0.962337	-0.366473	0.00186779	1	0.674631	1	0.00747117
FBgn0001987	Gli	0.0706159	0.446104	0.150411	0.00434019	0.0175649	0.915731	-0.356196	2.57874e-09	1	0.0173607	1	1.0315e-08
FBgn0001994	crp	-0.0848468	0.364129	-0.073063	0.734453	0.0302543	0.880983	-0.278978	3.58333e-06	1	1	1	1.43333e-05
FBgn0002781	mod(mdg4)	0.00596408	0.958671	0.078979	0.282596	-0.203086	0.0853699	-0.335342	0.00027912	1	1	0.341479	0.00111648
FBgn0003044	Pcl	0.00131128	0.98467	0.11315	0.44875	-0.189233	0.216468	-0.373501	0.00213535	1	1	0.865873	0.00854141
FBgn0003053	peb	0.018921	0.824192	0.149731	0.129175	-0.206493	0.244599	-0.520108	1.47424e-05	1	0.5167	0.978395	5.89695e-05
FBgn0003093	Pkc98E	-0.0120228	0.920189	0.037317	0.837849	0.0485435	0.87611	-0.398986	2.60152e-05	1	1	1	0.000104061
FBgn0003210	rb	-0.0021628	0.993259	0.115983	0.225002	-0.0627757	0.68667	-0.30751	0.00206402	1	0.900008	1	0.00825609
FBgn0003292	rt	-0.00459869	0.954738	-0.0301266	0.91254	-0.111912	0.6838	-0.60448	0.00163331	1	1	1	0.00653323
FBgn0003295	ru	-0.00425914	0.952052	-0.437957	0.0508077	-0.649832	0.00943686	-0.655331	0.00113269	1	0.203231	0.0377474	0.00453078
FBgn0003308	ry	-0.000954146	0.989627	0.28312	0.198164	-0.243605	0.408759	-1.01187	6.25163e-07	1	0.792655	1	2.50065e-06
FBgn0003366	sev	0.00728824	0.946254	-0.0775555	0.694646	-0.401198	0.004822	-0.380004	0.000969537	1	1	0.019288	0.00387815
FBgn0003371	sgg	0.00559909	0.966148	0.0363219	0.856863	0.132593	0.637836	-0.219138	0.00229583	1	1	1	0.00918332
FBgn0003423	slgA	0.00133539	0.99593	-0.0653324	0.199499	-0.108919	0.491768	-0.377508	1.55721e-19	1	0.797996	1	6.22883e-19
FBgn0003464	sol	0.00120311	0.989955	0.0455139	0.814789	-0.326712	0.0763358	-0.589443	0.000260492	1	1	0.305343	0.00104197
FBgn0003520	stau	-0.00950589	0.954015	0.000461215	0.998336	-0.00502817	0.981068	-0.410496	1.93004e-12	1	1	1	7.72018e-12
FBgn0003710	tipE	-0.027318	0.716044	-0.188276	0.13633	-0.0987683	0.62335	-0.370268	0.000123389	1	0.545318	1	0.000493558
FBgn0003884	alphaTub84B	-0.0269028	0.7029	-0.00882577	0.953248	-0.195411	0.30912	-0.310319	0.00105532	1	1	1	0.00422126
FBgn0004359	T48	0.283077	0.230273	-0.098874	0.445545	-0.337472	0.0103207	-0.524707	3.9718e-08	0.921094	1	0.0412829	1.58872e-07
FBgn0004368	Ptp4E	-0.0463446	0.577979	-0.105809	0.0228182	-0.0296538	0.900616	-0.532851	2.52022e-05	1	0.0912729	1	0.000100809
FBgn0004373	fwd	-0.170947	0.130851	-0.0241431	0.823985	-0.0694775	0.713084	-0.260848	0.00149111	0.523406	1	1	0.00596445
FBgn0004381	Klp68D	0.00647937	0.97477	-0.0714945	0.458917	-0.235564	0.0070827	-0.371831	1.76434e-05	1	1	0.0283308	7.05737e-05
FBgn0004390	RasGAP1	0.00305208	0.975876	0.0934528	0.431821	-0.0670601	0.770454	-0.63538	7.24425e-10	1	1	1	2.8977e-09
FBgn0004509	Fur1	-0.00351825	0.978591	-0.04731	0.794679	-0.00803429	0.977558	-0.511007	1.22687e-09	1	1	1	4.90746e-09
FBgn0004575	Syn	-0.0327767	0.607487	0.139605	0.142849	0.0978207	0.731034	-0.370755	4.35134e-05	1	0.571397	1	0.000174053
FBgn0004611	Plc21C	-0.028937	0.483546	-0.00914728	0.944782	-0.0438216	0.867459	-0.381095	2.36846e-07	1	1	1	9.47385e-07
FBgn0004657	mys	-0.0123989	0.894814	-0.0946938	0.280997	-0.0498035	0.829164	-0.21244	0.00165493	1	1	1	0.00661971
FBgn0004865	Eip78C	-0.00202102	0.981756	0.0171323	0.950549	-0.0290819	0.934424	-0.58883	0.00199037	1	1	1	0.00796148
FBgn0005536	Mbs	-0.0144554	0.82064	0.371767	1.73682e-07	0.0190977	0.925395	-0.287736	0.00226199	1	6.94729e-07	1	0.00904794
FBgn0005612	Sox14	0.0182687	0.549652	-0.259954	0.10377	-0.223238	0.21175	-0.425108	0.00215523	1	0.415082	0.846998	0.0086209
FBgn0005636	nvy	0.0214636	0.530217	0.0676819	0.650522	-0.317953	0.0341098	-0.6365	0.000793618	1	1	0.136439	0.00317447
FBgn0005677	dac	0.00672892	0.94861	-0.00929642	0.96781	-0.178469	0.398889	-0.572954	0.000343434	1	1	1	0.00137374
FBgn0010039	GstD3	0.0210236	0.54596	-0.314644	0.0588392	0.385775	0.0884585	-1.55984	2.97646e-16	1	0.235357	0.353834	1.19058e-15
FBgn0010194	Wnt5	-0.000625461	0.995788	-0.211512	0.185436	-0.303067	0.0733126	-0.862683	8.53284e-06	1	0.741743	0.29325	3.41314e-05
FBgn0010226	GstS1	0.0384	0.638739	0.262201	0.0199902	-0.0988922	0.480735	-0.581315	4.01159e-14	1	0.0799609	1	1.60464e-13
FBgn0010280	Taf4	-0.0104627	0.922627	0.00112332	0.993801	-0.0421807	0.860341	-0.357783	2.10445e-05	1	1	1	8.41781e-05
FBgn0010303	hep	-0.00587782	0.953157	0.084192	0.39544	-0.0187901	0.92323	-0.388657	0.000395853	1	1	1	0.00158341
FBgn0010352	Nc73EF	0.00170646	0.98467	-0.189419	0.0704824	-0.239053	0.0707644	-0.533633	0.00245482	1	0.281929	0.283058	0.0098193
FBgn0010488	NAT1	0.00395307	0.996954	-0.0896007	0.506542	-0.164968	0.182607	-0.428057	0.00104798	1	1	0.730428	0.00419193
FBgn0010909	msn	-0.02593	0.694553	0.0405681	0.710074	-0.0180023	0.940553	-0.364948	2.47491e-07	1	1	1	9.89964e-07
FBgn0011204	cue	-0.00412884	0.975876	-0.200774	0.0745764	-0.157628	0.418201	-0.523689	6.28776e-05	1	0.298305	1	0.000251511
FBgn0011274	Dif	-0.0544238	0.52558	-0.18073	0.0143627	-0.247912	0.115117	-0.174059	6.78154e-07	1	0.0574507	0.460467	2.71262e-06
FBgn0011739	wts	0.0179035	0.684628	0.0852212	0.447008	-0.265303	0.00285753	-0.699239	5.6463e-16	1	1	0.0114301	2.25852e-15
FBgn0011766	E2f1	-0.0358941	0.596504	-0.200822	0.104506	0.045054	0.859403	-0.359071	0.00202759	1	0.418024	1	0.00811035
FBgn0013759	CASK	0.0045713	0.970737	0.142109	0.0249884	-0.105585	0.368612	-0.358504	0.000300795	1	0.0999534	1	0.00120318
FBgn0013995	Calx	-0.0283063	0.470768	-0.0917142	0.628404	-0.254992	0.275957	-0.560189	1.57758e-07	1	1	1	6.31033e-07
FBgn0014870	Psi	-0.00790761	0.938299	0.261014	0.00546338	0.123016	0.560864	-0.225425	0.00148537	1	0.0218535	1	0.00594148
FBgn0015240	Hr96	0.0183169	0.831106	-0.162883	0.0740598	-0.302354	0.124111	-0.408438	1.96577e-05	1	0.296239	0.496442	7.8631e-05
FBgn0015269	Nf1	-0.0187917	0.446483	0.101818	0.288059	-0.0467996	0.866079	-0.247747	0.00114918	1	1	1	0.0045967
FBgn0015288	RpL22	0.00759337	0.958671	-0.0176676	0.870884	-0.309919	0.0738315	-0.263739	0.000159835	1	1	0.295326	0.000639341
FBgn0015371	chn	-0.000492984	0.998038	-0.0272215	0.844896	-0.212006	0.218182	-0.575403	9.57964e-06	1	1	0.872728	3.83186e-05
FBgn0015400	kek2	0.00367383	0.977203	-0.177411	0.297539	-0.0811366	0.739073	-0.606541	0.000406708	1	1	1	0.00162683
FBgn0015558	tty	-0.0263433	0.659234	0.121639	0.310578	-0.0240646	0.939276	-0.323383	0.000297951	1	1	1	0.00119181
FBgn0015574	alpha-Est6	-0.0035046	0.870501	-1.34229	0.00303665	-0.492001	0.173395	-2.52709	2.70617e-05	1	0.0121466	0.693579	0.000108247
FBgn0015575	alpha-Est7	-0.00514416	0.941873	-0.0364056	0.859201	-0.456405	0.0140677	-0.871581	6.48575e-05	1	1	0.056271	0.00025943
FBgn0015772	Nak	-0.0124673	0.753207	-0.0365022	0.80517	-0.175644	0.355808	-0.509782	8.28408e-08	1	1	1	3.31363e-07
FBgn0015838	Vang	-0.0265706	0.660607	-0.11839	0.486059	0.0296172	0.928105	-0.350198	0.00231218	1	1	1	0.00924871
FBgn0016061	side	0.00928877	0.904091	0.0231529	0.922317	-0.190553	0.480735	-0.615502	0.000469157	1	1	1	0.00187663
FBgn0017550	Rga	0.0100301	0.927099	0.139912	0.0604057	-0.0522132	0.733477	-0.385968	9.66259e-05	1	0.241623	1	0.000386504
FBgn0017581	Lk6	0.00971643	0.884893	0.125395	0.273523	0.208976	0.259043	-0.223373	0.00085053	1	1	1	0.00340212
FBgn0019890	Smg5	-0.00373024	0.977929	-0.223397	0.00382868	-0.290784	0.0139937	-0.503426	2.9242e-06	1	0.0153147	0.0559749	1.16968e-05
FBgn0019952	Orct	-0.0236361	0.6391	-0.0589077	0.779511	-0.29622	0.098133	-0.663257	3.49441e-09	1	1	0.392532	1.39776e-08
FBgn0019968	Khc-73	-0.0214739	0.695182	0.107704	0.170624	-0.0803949	0.643264	-0.262829	0.000494006	1	0.682496	1	0.00197603
FBgn0020224	Cbl	-0.0181128	0.834097	-0.114535	0.325767	-0.0504909	0.837512	-0.26718	0.00214076	1	1	1	0.00856306
FBgn0020279	lig	0.0169487	0.739883	0.0364364	0.757799	-0.262074	0.0385453	-0.510848	8.42669e-05	1	1	0.154181	0.000337068
FBgn0020620	RN-tre	-0.00761897	0.936353	-0.129748	0.356608	0.0369709	0.901341	-0.359681	0.000556308	1	1	1	0.00222523
FBgn0020621	Pkn	-0.150031	0.173851	-0.0469787	0.566799	-0.150519	0.389638	-0.472167	1.11008e-06	0.695404	1	1	4.44031e-06
FBgn0020762	Atet	-0.00918078	0.954015	-0.220303	0.00774415	-0.0654208	0.680196	-0.397714	8.54154e-09	1	0.0309766	1	3.41662e-08
FBgn0022768	Pp2C1	0.00763883	0.9305	0.100142	0.446235	-0.121957	0.554852	-0.382165	1.22377e-05	1	1	1	4.89508e-05
FBgn0023081	gek	-0.0414909	0.593511	-0.0921691	0.451745	-0.168749	0.099958	-0.245709	0.000536622	1	1	0.399832	0.00214649
FBgn0023096	btv	0.00262019	0.997594	-0.234064	0.158775	-0.554313	0.00938957	-0.55438	0.00147261	1	0.635102	0.0375583	0.00589045
FBgn0023388	Dap160	-0.017423	0.773161	-0.180227	0.00290519	0.124979	0.407203	-0.406606	2.06249e-08	1	0.0116208	1	8.24995e-08
FBgn0023510	Rbcn-3B	0.0271116	0.750954	0.0571936	0.650221	-0.157449	0.296819	-0.41885	0.000208792	1	1	1	0.000835168
FBgn0023531	CG32809	-0.0072683	0.927099	0.290497	8.53961e-08	-0.0657635	0.747698	-0.661266	6.82921e-18	1	3.41585e-07	1	2.73169e-17
FBgn0024273	WASp	0.00225519	0.978826	-0.156236	0.3449	-0.0838294	0.725136	-0.578445	9.77026e-06	1	1	1	3.9081e-05
FBgn0024277	trio	0.00327218	0.982011	-0.219119	0.00440656	-0.271118	0.0504462	-0.398531	1.59898e-06	1	0.0176262	0.201785	6.39591e-06
FBgn0024555	flfl	-0.0219869	0.732612	0.00522525	0.96194	0.0174223	0.936905	-0.178312	0.00145582	1	1	1	0.00582327
FBgn0024941	RSG7	-0.012585	0.919111	-0.188807	0.246647	0.175081	0.537592	-0.520798	1.52881e-16	1	0.986588	1	6.11526e-16
FBgn0024944	Oamb	-0.0202608	0.665355	0.0833328	0.620971	-0.0280094	0.88389	-0.489477	8.68409e-11	1	1	1	3.47364e-10
FBgn0025639	Hmt4-20	-8.62982e-05	0.998324	0.0356333	0.743752	-0.105494	0.514597	-0.302317	0.00137297	1	1	1	0.00549189
FBgn0025802	Sbf	-0.0146742	0.711826	-0.149298	0.126424	-0.203291	0.129378	-0.399221	3.32119e-06	1	0.505697	0.517512	1.32848e-05
FBgn0026015	Top3beta	-0.00249035	0.977929	-0.023324	0.918821	-0.407497	0.00977848	-0.967378	3.58333e-06	1	1	0.0391139	1.43333e-05
FBgn0026059	Mhcl	-0.00289012	0.975876	0.0121533	0.934098	-0.201196	0.088097	-0.31737	0.00220191	1	1	0.352388	0.00880763
FBgn0026313	X11L	-0.0717724	0.425615	-0.13095	0.0175222	-0.157412	0.2734	-0.514705	9.13961e-18	1	0.070089	1	3.65584e-17
FBgn0026375	RhoGAPp190	-0.012685	0.878136	0.181259	0.000868676	0.000209645	0.999742	-0.21477	2.57047e-05	1	0.0034747	1	0.000102819
FBgn0026376	Rgl	-0.000205092	0.997289	0.0882863	0.378157	-0.0710772	0.639085	-0.337394	0.000282202	1	1	1	0.00112881
FBgn0026393	Or43b	0.0304662	0.526072	-0.146406	0.295953	-0.363489	0.010684	-0.469616	0.000793051	1	1	0.0427359	0.0031722
FBgn0026438	Eaat2	-0.0264676	0.711826	0.261854	0.00302262	-0.00251309	0.99139	-0.235655	0.000357761	1	0.0120905	1	0.00143104
FBgn0026616	alpha-Man-IIb	-0.00619539	0.926043	-0.118649	0.453738	-0.352506	0.0797926	-0.76298	1.21238e-11	1	1	0.31917	4.84952e-11
FBgn0027074	Ugt36F1	-0.0104728	0.700655	-0.538394	0.0349933	-0.155343	0.549116	-2.34408	5.3765e-09	1	0.139973	1	2.1506e-08
FBgn0027279	l(1)G0196	-0.256841	0.169825	0.099876	0.44476	-0.0806647	0.688824	-0.307692	0.000101629	0.679298	1	1	0.000406515
FBgn0027335	Rip11	0.00670043	0.954481	0.171618	0.111874	-0.109013	0.479548	-0.335798	0.00232204	1	0.447494	1	0.00928816
FBgn0027363	Stam	0.00983508	0.936877	-0.0987435	0.368114	-0.137012	0.39698	-0.410239	0.000134668	1	1	1	0.000538672
FBgn0027497	Madm	0.00945034	0.942017	0.0347584	0.83509	-0.0808225	0.641034	-0.314662	0.000735019	1	1	1	0.00294008
FBgn0027509	TBCD	-0.00715067	0.916127	-0.0764141	0.596536	-0.408193	0.00345752	-0.414434	0.000138878	1	1	0.0138301	0.000555511
FBgn0027550	CG6495	0.0252824	0.694723	-0.141331	0.12338	-0.311944	0.0252454	-0.674404	9.92573e-11	1	0.493522	0.100982	3.97029e-10
FBgn0027575	GABA-B-R2	0.00928259	0.743921	-0.0562734	0.494713	-0.232459	0.0658407	-0.513405	0.000283412	1	1	0.263363	0.00113365
FBgn0027594	drpr	0.00556623	0.966063	-0.0529551	0.760023	0.152957	0.380238	-0.467783	0.000153367	1	1	1	0.00061347
FBgn0027596	Kank	-0.0152498	0.851871	0.113049	0.217582	-0.116254	0.400128	-0.606147	1.67952e-10	1	0.870328	1	6.71806e-10
FBgn0027948	msps	-0.288028	0.00732961	0.0107441	0.947588	-0.0917362	0.70521	-0.245324	0.00142914	0.0293184	1	1	0.00571656
FBgn0028331	l(1)G0289	0.00829775	0.975876	0.0645909	0.668565	0.246982	0.0336381	-0.426378	7.54221e-14	1	1	0.134552	3.01688e-13
FBgn0028341	Ptpmeg2	-0.0159559	0.88345	-0.210924	0.042845	-0.0345781	0.892859	-0.322617	0.00032122	1	0.17138	1	0.00128488
FBgn0028343	Ankle2	-0.00891521	0.929287	-0.0557823	0.704976	-0.231314	0.18082	-0.414078	0.00106482	1	1	0.723281	0.00425927
FBgn0028369	kirre	0.00127448	0.994662	0.122596	0.435308	-0.0239616	0.935646	-0.275834	0.00088319	1	1	1	0.00353276
FBgn0028370	kek3	-0.0292835	0.707813	-0.0466691	0.797048	-0.341246	0.0313019	-0.500348	7.69167e-07	1	1	0.125208	3.07667e-06
FBgn0028421	Kap3	-0.00128133	0.994662	-0.162127	0.0226798	-0.209224	0.0542718	-0.413001	4.98344e-08	1	0.0907194	0.217087	1.99337e-07
FBgn0028476	Usp1	-0.0030106	0.978826	-0.167436	0.249472	-0.168165	0.309447	-0.541281	3.23761e-05	1	0.997887	1	0.000129504
FBgn0028484	Ack	0.0237187	0.727889	-0.181145	0.0317466	-0.304338	0.00313382	-0.565484	4.3095e-07	1	0.126986	0.0125353	1.7238e-06
FBgn0028500	Rich	-0.00242247	0.984293	-0.0909516	0.479945	-0.306661	0.0691281	-0.499945	0.000845019	1	1	0.276512	0.00338008
FBgn0028671	Vha100-1	0.00361445	0.978826	0.00995474	0.932759	-0.273211	0.0175097	-0.425204	7.84256e-06	1	1	0.0700388	3.13702e-05
FBgn0028717	Lnk	-0.00585581	0.938299	-0.0813688	0.558262	-0.345614	0.0104589	-0.454083	0.0002521	1	1	0.0418355	0.0010084
FBgn0028740	CG6362	-0.0154143	0.854994	0.0736439	0.561524	-0.433329	0.00475039	-0.604288	3.58245e-07	1	1	0.0190016	1.43298e-06
FBgn0028862	dao	0.0134273	0.85697	-0.167777	0.0860132	-0.203233	0.186037	-0.743246	3.02656e-05	1	0.344053	0.744148	0.000121062
FBgn0028888	CG4168	-0.0147134	0.493442	0.0175294	0.950549	-0.214802	0.396377	-0.976548	2.68957e-06	1	1	1	1.07583e-05
FBgn0029006	Smurf	0.0120979	0.828083	0.0572037	0.639331	-0.0208063	0.915475	-0.349259	0.00147396	1	1	1	0.00589586
FBgn0029095	aru	0.00816965	0.941873	-0.0465995	0.66671	-0.280393	0.0145144	-0.323158	7.81568e-05	1	1	0.0580575	0.000312627
FBgn0029137	Patsas	-0.00308775	0.977247	-0.109446	0.648643	-0.1865	0.376638	-0.48196	0.0002521	1	1	1	0.0010084
FBgn0029504	CHES-1-like	-0.029309	0.634586	0.113029	0.287752	0.26607	0.159093	-0.304142	0.00169261	1	1	0.636373	0.00677043
FBgn0029708	CG3556	-0.000495099	0.994662	-0.150923	0.142757	0.00347456	0.993183	-0.416484	3.70293e-10	1	0.571029	1	1.48117e-09
FBgn0029723	Proc-R	0.00938475	0.716044	0.198151	0.503122	-0.566543	0.0630688	-1.14994	0.000554264	1	1	0.252275	0.00221705
FBgn0029736	CG4041	-0.00157724	0.985548	-0.328806	0.0073611	-0.340658	0.143329	-0.486606	0.00195544	1	0.0294444	0.573314	0.00782175
FBgn0029820	CG16721	0.00754417	0.938299	-0.153349	0.178799	-0.0214791	0.89459	-0.371492	4.52495e-05	1	0.715196	1	0.000180998
FBgn0029881	pigs	-0.0113846	0.850626	0.088999	0.484401	0.307856	0.191273	-0.375645	5.13119e-06	1	1	0.765091	2.05248e-05
FBgn0029893	CG14442	0.00298464	0.977325	-0.105457	0.535512	-0.242452	0.171281	-0.555095	0.000413632	1	1	0.685124	0.00165453
FBgn0029976	snz	-0.0147451	0.878136	-0.0784155	0.463267	-0.150583	0.276677	-0.472011	3.02791e-11	1	1	1	1.21116e-10
FBgn0029992	Upf2	-0.00625022	0.957318	-0.0376885	0.798894	0.0112531	0.963294	-0.389268	0.000229764	1	1	1	0.000919055
FBgn0030017	CG2278	-0.00108304	0.989955	0.0787506	0.55811	-0.140696	0.382812	-0.39228	0.000294163	1	1	1	0.00117665
FBgn0030052	CG12065	0.00394412	0.977325	-0.0225756	0.86007	-0.0528407	0.746833	-0.297086	0.00241491	1	1	1	0.00965963
FBgn0030089	AP-1gamma	-0.005024	0.969319	0.0809923	0.488289	0.0178732	0.937681	-0.437954	0.00183552	1	1	1	0.00734207
FBgn0030237	CG15209	0.00154871	0.984302	-0.109428	0.729773	-0.0221634	0.950487	-0.919528	4.4556e-05	1	1	1	0.000178224
FBgn0030246	CG1582	0.00379766	0.973569	0.0304139	0.896113	-0.0219048	0.915731	-0.650313	3.61595e-06	1	1	1	1.44638e-05
FBgn0030268	Klp10A	-0.0142373	0.830382	0.0500017	0.730854	0.0404123	0.873876	-0.332375	0.000823769	1	1	1	0.00329508
FBgn0030328	Amun	0.0268021	0.76073	0.023163	0.811354	-0.0947911	0.351194	-0.30373	1.12661e-15	1	1	1	4.50644e-15
FBgn0030330	Tango10	0.00938982	0.953037	-0.267094	0.0036327	-0.194614	0.209959	-0.458168	5.43289e-05	1	0.0145308	0.839838	0.000217316
FBgn0030340	CG15740	-0.00229364	0.969498	-0.270109	0.358912	-1.16383	0.0250418	-1.45944	0.000164711	1	1	0.100167	0.000658844
FBgn0030358	CG10362	-0.0208	0.774288	-0.226072	0.0106522	-0.372292	0.00630161	-0.608329	0.000922075	1	0.0426088	0.0252065	0.0036883
FBgn0030412	Tomosyn	-0.0065464	0.950963	0.456401	6.06552e-08	-0.0948072	0.638944	-0.356884	0.000927905	1	2.42621e-07	1	0.00371162
FBgn0030508	CG15760	-0.00951845	0.922627	-0.0653274	0.722974	-0.331762	0.2124	-0.939128	3.63747e-12	1	1	0.849599	1.45499e-11
FBgn0030562	CG9400	-0.00564556	0.843636	-0.342789	0.0717794	0.0992469	0.764253	-0.680402	0.000124439	1	0.287117	1	0.000497755
FBgn0030581	CG14408	-0.00304784	0.977929	-0.0281908	0.851929	-0.203708	0.0756188	-0.576947	0.000296596	1	1	0.302475	0.00118639
FBgn0030613	Rab3-GEF	-0.0945039	0.350129	0.295039	0.0126983	-0.123621	0.386527	-0.296326	1.94933e-05	1	0.0507932	1	7.79733e-05
FBgn0030706	Lrp4	-0.027511	0.421051	-0.0809984	0.813552	-0.430463	0.0875405	-0.883587	2.17642e-08	1	1	0.350162	8.70566e-08
FBgn0030742	CG9919	0.0187349	0.848901	-0.0794933	0.361966	-0.127318	0.522153	-0.29474	0.000603587	1	1	1	0.00241435
FBgn0030766	mthl1	-0.0147057	0.698957	-0.270791	0.022648	-0.108597	0.639408	-0.620966	0.000121429	1	0.090592	1	0.000485714
FBgn0030808	RhoGAP15B	0.00527911	0.885746	-0.0568496	0.648608	0.0721641	0.747041	-0.653475	1.55965e-08	1	1	1	6.23859e-08
FBgn0030812	wcy	0.00343832	0.979413	0.0733796	0.673015	0.0513748	0.846869	-0.364936	0.000946609	1	1	1	0.00378644
FBgn0030870	CG6398	-0.0133198	0.890942	-0.0997232	0.395433	-0.157971	0.282819	-0.317947	0.000830427	1	1	1	0.00332171
FBgn0030913	CG6123	-0.00272828	0.953157	0.112061	0.712428	-0.821924	0.0335949	-1.59526	4.42086e-06	1	1	0.13438	1.76835e-05
FBgn0030932	Ggt-1	0.00390023	0.942937	-0.0597749	0.662024	0.0277256	0.944145	-1.03842	2.23139e-18	1	1	1	8.92556e-18
FBgn0030954	CCKLR-17D3	-0.010397	0.63649	0.248644	0.363363	-0.373938	0.265268	-1.3419	0.000311009	1	1	1	0.00124403
FBgn0030961	CG7058	-0.00824818	0.910063	-0.235282	0.0614856	-0.259778	0.19716	-0.646502	3.24508e-07	1	0.245942	0.788641	1.29803e-06
FBgn0031030	Tao	-0.0107493	0.870744	0.0405978	0.740688	-0.0561406	0.72585	-0.400309	2.19882e-06	1	1	1	8.79528e-06
FBgn0031065	CG14234	-0.00552318	0.956993	0.0315682	0.85224	-0.0968897	0.690841	-0.496338	1.14579e-05	1	1	1	4.58316e-05
FBgn0031116	CG1695	-0.0106767	0.949973	0.217164	0.00589286	0.381587	0.013625	-0.481985	0.000309147	1	0.0235714	0.0544999	0.00123659
FBgn0031187	Usp2	-0.201952	0.0686171	-0.123259	0.135598	0.0107401	0.972926	-0.283145	8.00471e-09	0.274469	0.542392	1	3.20188e-08
FBgn0031239	CG17075	-0.00769847	0.860968	-0.146323	0.166784	0.000511407	0.998458	-0.683381	9.74681e-13	1	0.667136	1	3.89873e-12
FBgn0031257	CG4133	0.00501455	0.974851	0.0441502	0.790455	-0.0643046	0.749783	-0.360778	0.000586023	1	1	1	0.00234409
FBgn0031258	CG4297	-0.0219767	0.731458	-0.165354	0.0336731	-0.28266	0.0986436	-0.641177	2.09624e-20	1	0.134692	0.394574	8.38497e-20
FBgn0031414	eys	-0.00810174	0.941873	-0.115228	0.658606	-0.28459	0.00258702	-0.714797	2.10251e-06	1	1	0.0103481	8.41003e-06
FBgn0031449	CG31689	0.0174398	0.498664	0.0977441	0.521347	0.312791	0.0487619	-0.464248	5.10794e-05	1	1	0.195048	0.000204317
FBgn0031474	CG2991	0.0153829	0.54234	-0.235271	0.0524619	-0.0933883	0.575274	-0.495822	1.08525e-13	1	0.209848	1	4.34099e-13
FBgn0031490	CG17264	-0.00801885	0.60106	-0.869681	0.00535292	-0.794289	0.0190824	-1.37594	0.000183853	1	0.0214117	0.0763295	0.000735414
FBgn0031530	Pgant2	0.0277545	0.630432	0.137961	0.292726	-0.369796	0.0647002	-0.675641	2.1586e-07	1	1	0.258801	8.6344e-07
FBgn0031602	CG15431	0.00136226	0.985548	-0.0719905	0.741151	-0.425247	0.0483214	-0.537212	0.00137178	1	1	0.193286	0.00548713
FBgn0031730	CG7236	0.0202822	0.821568	0.234101	0.0296822	-0.302383	0.0493759	-0.330658	0.000386592	1	0.118729	0.197504	0.00154637
FBgn0031770	CG13995	0.00294707	0.977141	0.2154	0.153937	-0.130278	0.592084	-0.500095	0.000348551	1	0.615747	1	0.0013942
FBgn0031791	AANATL2	-0.0016346	0.98467	-0.0531307	0.824386	0.757256	0.0112264	-0.744218	1.32342e-07	1	1	0.0449056	5.2937e-07
FBgn0031858	CG17378	-0.00905065	0.929252	-0.104596	0.453793	-0.15004	0.375844	-0.678738	8.71615e-08	1	1	1	3.48646e-07
FBgn0031955	CG14535	-0.00749582	0.90321	-0.00103682	0.996866	0.0835297	0.765058	-0.620351	1.80707e-05	1	1	1	7.2283e-05
FBgn0031985	mon2	-0.00965496	0.941873	-0.133195	0.0421225	-0.188137	0.334873	-0.392311	0.00145301	1	0.16849	1	0.00581205
FBgn0032005	Snx6	0.0174351	0.780092	-0.186391	0.0203538	-0.170135	0.086527	-0.197876	0.000614493	1	0.0814153	0.346108	0.00245797
FBgn0032022	CG14275	0.423443	0.0500078	0.491349	0.000509667	0.541989	0.0043511	-1.25429	8.2617e-08	0.200031	0.00203867	0.0174044	3.30468e-07
FBgn0032187	CG4839	-0.00848912	0.871268	0.0102808	0.975104	1.06148	5.86624e-06	-4.09789	6.1344e-19	1	1	2.34649e-05	2.45376e-18
FBgn0032194	CG4901	0.0109959	0.830891	-0.142165	0.4583	0.341687	0.0579033	-0.476339	0.000857178	1	1	0.231613	0.00342871
FBgn0032348	CG4751	0.00326337	0.977147	-0.0158462	0.915612	-0.21961	0.130183	-0.405818	0.00102377	1	1	0.520732	0.00409509
FBgn0032475	Sfmbt	-0.0089545	0.946254	-0.0873213	0.481209	-0.10668	0.562071	-0.382839	0.00104219	1	1	1	0.00416877
FBgn0032587	CG5953	-0.00693862	0.928811	-0.209473	0.259858	-0.325809	0.161752	-0.604119	0.000793051	1	1	0.647007	0.0031722
FBgn0032689	CG10413	-0.0347298	0.654136	-0.125599	0.284493	0.026176	0.897383	-0.315794	8.35916e-05	1	1	1	0.000334366
FBgn0032717	CG10600	0.00230538	0.978826	-0.103926	0.367662	-0.105031	0.639739	-0.430812	7.16133e-05	1	1	1	0.000286453
FBgn0032800	CG10137	0.00329868	0.977325	-0.127713	0.365731	-0.352438	0.0484265	-0.58142	4.84951e-06	1	1	0.193706	1.9398e-05
FBgn0032850	Kua	0.0475711	0.407551	-0.251322	0.00454052	-0.248848	0.166165	-0.400987	1.06423e-07	1	0.0181621	0.66466	4.25691e-07
FBgn0032910	CG9265	-0.0111774	0.855338	-0.0112851	0.961684	-0.344777	0.09896	-0.397367	0.00211505	1	1	0.39584	0.0084602
FBgn0032911	tadr	-0.00840481	0.948149	-0.229136	0.0718263	-0.104403	0.667132	-0.483522	7.91288e-06	1	0.287305	1	3.16515e-05
FBgn0033062	Ars2	-0.0054846	0.962606	0.0245005	0.817173	-0.0794264	0.565044	-0.244586	0.000710832	1	1	1	0.00284333
FBgn0033072	CG17994	-0.0112351	0.817732	-0.25343	0.201351	-0.463411	0.056781	-0.621502	0.000651412	1	0.805404	0.227124	0.00260565
FBgn0033192	Corin	0.00412258	0.926582	0.482757	0.0190714	1.15509	3.68627e-06	-1.04569	0.000360987	1	0.0762855	1.47451e-05	0.00144395
FBgn0033244	CG8726	0.00374448	0.983074	-0.00640539	0.970026	-0.047275	0.877585	-0.349158	2.48836e-08	1	1	1	9.95345e-08
FBgn0033249	CG11191	0.0434121	0.53717	-0.11727	0.0929851	-0.39711	0.0278204	-0.374119	0.000218086	1	0.371941	0.111282	0.000872344
FBgn0033358	spab	-0.000346291	0.996309	0.532267	3.03209e-05	-0.361152	0.0932899	-0.633489	3.13727e-08	1	0.000121284	0.373159	1.25491e-07
FBgn0033460	Sec24AB	0.0220665	0.745986	0.0330667	0.749296	-0.080862	0.668443	-0.352692	0.000215948	1	1	1	0.000863794
FBgn0033463	CG1513	0.0104863	0.915554	-0.155938	0.175282	-0.25062	0.0351748	-0.335797	8.94559e-06	1	0.701128	0.140699	3.57823e-05
FBgn0033486	dmpd	0.00452683	0.974851	-0.178848	0.0758344	-0.215202	0.113018	-0.385088	0.00012262	1	0.303337	0.452073	0.00049048
FBgn0033504	CAP	-0.00882223	0.954481	0.0483739	0.418375	-0.193696	0.0103672	-0.372875	0.000135919	1	1	0.0414687	0.000543675
FBgn0033685	OSCP1	0.0769976	0.405429	-0.154253	0.115761	-0.297279	0.150745	-0.3066	0.000954318	1	0.463045	0.602981	0.00381727
FBgn0033710	CG17739	0.0214619	0.706987	-0.227438	0.124807	-0.504784	0.00813663	-0.604225	1.13993e-05	1	0.499228	0.0325465	4.55972e-05
FBgn0033713	CG8841	0.00420433	0.975876	-0.268746	0.00568841	-0.281186	0.0929848	-0.448709	1.65224e-05	1	0.0227536	0.371939	6.60897e-05
FBgn0033739	Dyb	-0.00485159	0.954951	0.0318773	0.845373	0.0609441	0.773236	-0.414575	0.000357761	1	1	1	0.00143104
FBgn0033890	Ctf4	-0.00308569	0.941873	0.104778	0.748504	-0.955875	0.00887451	-1.45753	0.00027526	1	1	0.035498	0.00110104
FBgn0034049	bdg	0.0172205	0.863922	-0.112008	0.251066	-0.351806	0.0213349	-0.517183	8.81373e-06	1	1	0.0853397	3.52549e-05
FBgn0034070	SP2353	0.00998531	0.940478	-0.0977497	0.463908	0.0388359	0.884669	-0.851623	9.89455e-14	1	1	1	3.95782e-13
FBgn0034087	clu	-0.0149086	0.831342	0.0512143	0.656508	0.00840433	0.968725	-0.368436	0.00057231	1	1	1	0.00228924
FBgn0034128	CG4409	-0.00441171	0.883035	-0.273247	0.230189	-0.375128	0.190653	-1.92982	5.90014e-05	1	0.920757	0.76261	0.000236006
FBgn0034158	CG5522	-0.000329037	0.996954	-0.146094	0.232672	-0.0194012	0.926111	-0.496371	1.14354e-08	1	0.93069	1	4.57414e-08
FBgn0034249	RhoGAP54D	-0.0086318	0.770976	0.0811844	0.801172	-0.485301	0.100657	-1.1824	3.51173e-05	1	1	0.402628	0.000140469
FBgn0034281	CG14490	-0.00448679	0.816835	-0.831919	0.0466935	-1.45503	0.0059752	-1.88502	0.00224916	1	0.186774	0.0239008	0.00899664
FBgn0034300	CG5098	-0.0145635	0.795122	0.146542	0.310882	0.0571968	0.80864	-0.989824	9.62778e-19	1	1	1	3.85111e-18
FBgn0034401	MetRS	-0.018207	0.769195	-0.306259	0.0164716	-0.279369	0.0733126	-0.383126	0.00133251	1	0.0658866	0.29325	0.00533003
FBgn0034433	EndoB	-0.00511099	0.97477	-0.28248	0.00499992	-0.313648	0.00834326	-0.396451	0.00146986	1	0.0199997	0.033373	0.00587945
FBgn0034476	Toll-7	0.0258066	0.688353	-0.140365	0.256374	0.0336307	0.909597	-0.739957	2.49231e-09	1	1	1	9.96923e-09
FBgn0034498	CG16868	-0.0119134	0.837695	-0.103197	0.662397	-0.37922	0.0500274	-0.645485	4.94552e-05	1	1	0.200109	0.000197821
FBgn0034643	CG10321	-0.0169385	0.814446	-0.146845	0.0818656	-0.245346	0.0784308	-0.366667	0.000432273	1	0.327462	0.313723	0.00172909
FBgn0034705	CG11170	-0.00702252	0.929287	-0.111516	0.634037	-0.652511	0.00491184	-0.679079	3.66649e-05	1	1	0.0196474	0.000146659
FBgn0034720	Liprin-gamma	-0.044477	0.549652	0.378342	5.21092e-09	-0.0463571	0.852863	-0.365195	2.1405e-05	1	2.08437e-08	1	8.56201e-05
FBgn0034789	PIP5K59B	-0.00335284	0.975876	-0.18704	0.0259284	-0.144695	0.363729	-0.679751	5.84081e-11	1	0.103714	1	2.33632e-10
FBgn0034978	CG3257	-0.00536904	0.968088	-0.212458	0.0397435	-0.364037	0.00757307	-0.770617	2.64198e-14	1	0.158974	0.0302923	1.05679e-13
FBgn0035060	Eps-15	0.00954904	0.954015	-0.157326	0.0190306	-0.151983	0.169685	-0.562525	2.91277e-13	1	0.0761224	0.678739	1.16511e-12
FBgn0035168	cep290	-0.0386373	0.520711	-0.126343	0.437199	-0.202367	0.345327	-0.606684	0.000487128	1	1	1	0.00194851
FBgn0035235	CG7879	-0.00572636	0.95328	-0.227739	0.0361829	-0.312307	0.0567274	-0.386956	0.000971138	1	0.144732	0.22691	0.00388455
FBgn0035246	CG13928	0.0256755	0.688353	-0.0719977	0.659443	-0.210438	0.0311804	-0.608131	6.19069e-27	1	1	0.124722	2.47628e-26
FBgn0035293	CG5687	0.016006	0.845132	0.0324022	0.882918	-0.297052	0.0939864	-0.355528	2.57406e-05	1	1	0.375946	0.000102962
FBgn0035294	Mfap1	0.00980528	0.922462	-0.48899	0.00379454	-0.561786	0.015094	-0.573147	8.3163e-05	1	0.0151782	0.0603758	0.000332652
FBgn0035317	Oseg2	0.00341749	0.982011	-0.0040706	0.970002	-0.471701	0.00449519	-0.645384	0.000600502	1	1	0.0179807	0.00240201
FBgn0035331	MsR1	0.00177772	0.965211	-0.153488	0.586151	0.326901	0.30965	-0.848715	0.00243201	1	1	1	0.00972803
FBgn0035333	CG1317	0.0052271	0.975876	-0.0096256	0.947885	-0.127976	0.516788	-0.454998	0.00228318	1	1	1	0.00913272
FBgn0035371	AhcyL1	0.0141512	0.929287	-0.0189917	0.891931	0.158696	0.271719	-0.273272	0.00169218	1	1	1	0.00676872
FBgn0035400	CG11537	0.0215027	0.732612	-0.155185	0.0627008	0.0620988	0.725136	-0.419543	8.80188e-09	1	0.250803	1	3.52075e-08
FBgn0035484	CG11594	-0.0168252	0.54234	-0.336725	0.0897778	0.455844	0.0324051	-1.57433	5.6468e-08	1	0.359111	0.12962	2.25872e-07
FBgn0035526	CG1316	-0.000841441	0.975893	0.107401	0.388666	-0.0815632	0.551726	-0.254892	0.000223258	1	1	1	0.000893031
FBgn0035676	ssp6	0.00490015	0.959057	-0.0135664	0.931704	0.531351	3.78906e-07	-0.475443	0.000143078	1	1	1.51562e-06	0.000572311
FBgn0035677	CG13293	-0.00652619	0.954015	0.0529252	0.829157	0.00576647	0.986137	-0.504938	6.884e-06	1	1	1	2.7536e-05
FBgn0035720	CG10077	-0.0164511	0.745986	0.394073	1.91256e-05	-0.0645169	0.816543	-0.411453	2.04274e-06	1	7.65023e-05	1	8.17095e-06
FBgn0035726	CG9953	0.0708232	0.431667	0.0981766	0.310882	-0.0488534	0.839746	-0.691544	2.99912e-12	1	1	1	1.19965e-11
FBgn0035791	CG8539	0.00819292	0.889027	-0.446047	0.00478575	1.02471	3.60198e-11	-0.773953	4.52787e-06	1	0.019143	1.44079e-10	1.81115e-05
FBgn0035793	CG7546	0.00115791	0.994662	-0.0736713	0.415598	-0.137982	0.284268	-0.461393	0.000814287	1	1	1	0.00325715
FBgn0035879	GAPcenA	0.00422198	0.975718	0.0237061	0.850006	-0.198565	0.0853699	-0.386356	0.000399932	1	1	0.341479	0.00159973
FBgn0035989	Tat	0.0476735	0.520711	-0.0358045	0.765296	-0.044716	0.789394	-0.247326	0.000551958	1	1	1	0.00220783
FBgn0035995	CG3529	0.0046868	0.956993	-0.182671	0.0231293	-0.26416	0.0798591	-0.376385	2.99728e-06	1	0.0925172	0.319436	1.19891e-05
FBgn0036028	CG16717	0.00825688	0.952052	-0.227415	0.0795187	-0.0942298	0.612809	-0.358336	0.000833775	1	0.318075	1	0.0033351
FBgn0036032	CG16711	0.000263565	0.996309	-0.0678006	0.511348	-0.177856	0.0641589	-0.573121	6.19378e-14	1	1	0.256635	2.47751e-13
FBgn0036039	Naa60	0.011283	0.910886	-0.232847	0.0745339	-0.0505305	0.841691	-0.457503	0.000296615	1	0.298136	1	0.00118646
FBgn0036043	Ae2	-0.0727307	0.446483	0.292917	3.2867e-06	0.013331	0.956822	-0.455482	3.13639e-32	1	1.31468e-05	1	1.25455e-31
FBgn0036141	wls	-0.00507342	0.97477	-0.151389	0.342427	-0.327862	0.0552677	-0.653464	8.48849e-10	1	1	0.221071	3.3954e-09
FBgn0036180	Duba	-0.00676642	0.960276	-0.224536	0.0170132	-0.223437	0.0924519	-0.351897	7.25821e-06	1	0.0680528	0.369807	2.90328e-05
FBgn0036196	CG11658	-0.018403	0.849597	-0.247081	0.0116195	-0.0577917	0.703854	-0.473481	2.66197e-09	1	0.0464781	1	1.06479e-08
FBgn0036206	CG5964	0.01051	0.923078	-0.240434	0.0648071	-0.385385	0.0169574	-0.414172	0.000728179	1	0.259229	0.0678296	0.00291272
FBgn0036279	Ncc69	0.202174	0.0112447	0.180909	0.0909293	0.0849606	0.512275	-0.251683	6.93631e-05	0.0449789	0.363717	1	0.000277452
FBgn0036285	toe	0.017169	0.793184	-0.0844059	0.279803	-0.111976	0.651593	-0.561543	0.00032122	1	1	1	0.00128488
FBgn0036319	Ent3	-0.0143766	0.878136	-0.27271	0.0311274	-0.336276	0.0248978	-0.6782	4.36116e-13	1	0.12451	0.0995912	1.74446e-12
FBgn0036391	CG17364	-0.0321818	0.684675	-0.00802685	0.953269	0.00491266	0.985003	-0.465326	2.57874e-09	1	1	1	1.0315e-08
FBgn0036448	mop	0.00629137	0.960397	-0.0266445	0.814245	-0.185806	0.089023	-0.425359	0.00014067	1	1	0.356092	0.000562679
FBgn0036518	RhoGAP71E	-0.0422012	0.54596	-0.106805	0.399467	-0.216951	0.289359	-0.358824	4.35134e-05	1	1	1	0.000174053
FBgn0036566	ClC-c	0.00799669	0.929287	-0.151011	0.0111758	-0.041398	0.844936	-0.340534	1.58071e-10	1	0.0447033	1	6.32286e-10
FBgn0036702	CG6512	-0.00711073	0.965082	-0.163765	0.055832	-0.0373139	0.881579	-0.420506	0.000728542	1	0.223328	1	0.00291417
FBgn0036980	RhoBTB	-0.00247524	0.982011	0.0805707	0.54591	-0.194618	0.086527	-0.257844	0.00100066	1	1	0.346108	0.00400265
FBgn0036984	CG13248	0.00398213	0.97477	0.161345	0.162254	-0.230837	0.242272	-0.504908	9.41494e-07	1	0.649017	0.969086	3.76598e-06
FBgn0037116	Als2	-0.00377935	0.977325	-0.0841309	0.52508	-0.246551	0.0497625	-0.369093	0.000547276	1	1	0.19905	0.0021891
FBgn0037142	CG14562	-0.0149855	0.743921	-0.0951454	0.465118	-0.26244	0.0784308	-0.423349	3.42126e-09	1	1	0.313723	1.36851e-08
FBgn0037252	CG14650	-0.0037505	0.979325	-0.0567643	0.654344	-0.139092	0.422633	-0.300936	0.000748906	1	1	1	0.00299563
FBgn0037324	Orco	0.0585552	0.472263	0.0341779	0.825578	-0.198512	0.24222	-0.420641	0.000272729	1	1	0.968882	0.00109091
FBgn0037332	Hcs	-0.0150808	0.707555	-0.0149525	0.927424	0.0952711	0.670401	-0.369511	0.000463643	1	1	1	0.00185457
FBgn0037375	kat-60L1	0.00262735	0.975876	0.0314743	0.923087	0.375304	0.191169	-0.946636	0.000330643	1	1	0.764677	0.00132257
FBgn0037445	CG9727	-0.0206862	0.704758	-0.0654986	0.474975	-0.116994	0.466353	-0.477423	1.96313e-09	1	1	1	7.85251e-09
FBgn0037448	CG15186	-0.00399085	0.968339	0.0339263	0.891944	-0.144137	0.496881	-0.459111	0.000138844	1	1	1	0.000555375
FBgn0037541	CG2747	-0.0699081	0.446483	0.147099	0.0249232	-0.151071	0.23716	-0.50923	4.16144e-06	1	0.0996928	0.948642	1.66458e-05
FBgn0037546	mAChR-B	0.00390778	0.97477	-0.0777773	0.528376	0.216688	0.130183	-0.836213	1.3221e-20	1	1	0.520732	5.28839e-20
FBgn0037734	trbd	0.00459674	0.984293	-0.0852604	0.389676	0.0427348	0.802942	-0.495881	3.48093e-05	1	1	1	0.000139237
FBgn0037754	CG8500	0.0209942	0.806165	-0.039481	0.793723	0.0231656	0.937681	-0.404629	1.66468e-08	1	1	1	6.65871e-08
FBgn0037918	CG6791	-0.00183042	0.982011	0.0431655	0.737762	-0.0768045	0.62515	-0.401187	0.00100558	1	1	1	0.00402233
FBgn0037963	Cad87A	-0.0421993	0.464743	-0.205903	0.0267828	0.105184	0.630543	-0.652074	3.18025e-17	1	0.107131	1	1.2721e-16
FBgn0037989	ATP8B	0.0142656	0.893047	0.0610444	0.458893	-0.0635764	0.784603	-0.409051	1.91522e-05	1	1	1	7.66087e-05
FBgn0038029	GstD11	0.102749	0.298884	-0.0887581	0.380607	-0.264238	0.216266	-0.235909	0.00206402	1	1	0.865066	0.00825609
FBgn0038072	CG6225	-0.0122206	0.86579	-0.0226347	0.904253	-0.13265	0.452976	-0.431408	3.49251e-05	1	1	1	0.0001397
FBgn0038098	CG7381	-0.00359788	0.981737	-0.0639736	0.619507	-0.0327062	0.86463	-0.513399	0.000282202	1	1	1	0.00112881
FBgn0038108	CG7518	0.00211055	0.987306	-0.00108218	0.999135	-0.407597	0.00670351	-0.623597	0.000120242	1	1	0.026814	0.00048097
FBgn0038237	Pde6	0.0103528	0.830773	0.0308845	0.765316	-0.120269	0.477833	-0.353772	2.08703e-12	1	1	1	8.34811e-12
FBgn0038311	CG14864	-0.0223035	0.291484	0.247792	0.337133	0.150005	0.589115	-0.890039	9.68415e-05	1	1	1	0.000387366
FBgn0038320	Cyfip	-0.0293813	0.698359	-0.224696	0.00616128	-0.202319	0.172013	-0.379897	0.000274367	1	0.0246451	0.688051	0.00109747
FBgn0038321	CG6218	0.0152621	0.874217	-0.206986	0.0130559	-0.175036	0.443055	-0.621124	4.57531e-12	1	0.0522237	1	1.83012e-11
FBgn0038575	CG7208	0.026948	0.421051	0.186316	0.2804	-0.0314466	0.929793	-0.843865	2.51802e-06	1	1	1	1.00721e-05
FBgn0038603	PKD	-0.00880267	0.933104	0.0759006	0.504617	-0.279575	0.0814122	-0.557848	8.95562e-06	1	1	0.325649	3.58225e-05
FBgn0038606	CG15803	-0.0687462	0.451401	0.0994795	0.220127	-0.17216	0.345327	-0.457596	5.77305e-05	1	0.880508	1	0.000230922
FBgn0038607	hmw	-0.000615286	0.994662	-0.199731	0.365452	-0.295987	0.177938	-0.603596	0.0012192	1	1	0.71175	0.0048768
FBgn0038631	CG7695	0.0354142	0.601163	0.124468	0.618525	-0.130527	0.543171	-0.39818	0.00162876	1	1	1	0.00651506
FBgn0038641	ChT	0.00112827	0.991109	-0.0999274	0.59456	0.341433	0.269772	-0.302078	0.000385257	1	1	1	0.00154103
FBgn0038763	PIG-L	-0.0132809	0.889027	-0.100045	0.382077	-0.165231	0.444414	-0.305127	0.000728179	1	1	1	0.00291272
FBgn0038799	MFS9	0.284513	0.0426525	0.188739	0.00281419	0.0221878	0.944919	-0.406639	0.00131008	0.17061	0.0112568	1	0.00524032
FBgn0038809	CG16953	-0.00197112	0.984293	-0.134501	0.0914058	-0.0548493	0.687895	-0.298858	1.16142e-07	1	0.365623	1	4.64567e-07
FBgn0038815	CG5466	-0.00514604	0.954481	-0.0343728	0.874868	-0.36625	0.0411605	-0.733836	6.64943e-06	1	1	0.164642	2.65977e-05
FBgn0038853	RhoGAP93B	0.00249841	0.985078	-0.0532843	0.745131	-0.0702497	0.738562	-0.520468	3.58333e-06	1	1	1	1.43333e-05
FBgn0039026	CG7029	-0.0120041	0.891777	0.0643978	0.545215	-0.175023	0.0817967	-0.358624	8.14584e-07	1	1	0.327187	3.25833e-06
FBgn0039075	CG4393	-0.0327605	0.509221	-0.0885416	0.755518	-0.167377	0.330257	-0.544416	6.87173e-06	1	1	1	2.74869e-05
FBgn0039102	SPE	0.000968526	0.985078	0.293261	0.00324442	-0.502429	0.0124171	-0.528243	3.89103e-08	1	0.0129777	0.0496684	1.55641e-07
FBgn0039141	spas	-0.0114513	0.908427	-0.322729	0.00328645	-0.308136	0.0475728	-0.474844	0.000306464	1	0.0131458	0.190291	0.00122585
FBgn0039157	Myo95E	-0.00996803	0.947563	0.027934	0.870758	0.0696469	0.663909	-0.255524	0.000960223	1	1	1	0.00384089
FBgn0039169	Spps	0.00574455	0.94861	-0.0582275	0.76653	-0.199833	0.298334	-0.51852	0.0019955	1	1	1	0.00798199
FBgn0039240	CG3744	-0.00085068	0.995788	-0.125068	0.189012	-0.249902	0.034178	-0.670126	8.36428e-10	1	0.756049	0.136712	3.34571e-09
FBgn0039338	XNP	0.0109298	0.946082	0.000153182	0.999393	-0.191518	0.154759	-0.370522	0.000679603	1	1	0.619038	0.00271841
FBgn0039528	dsd	-0.00158573	0.991432	-0.0134312	0.94049	-0.0507042	0.810573	-0.579302	9.10201e-06	1	1	1	3.6408e-05
FBgn0039580	Gfat2	0.00288724	0.982011	-0.0291092	0.857188	-0.352315	0.0317678	-0.734627	0.000175004	1	1	0.127071	0.000700016
FBgn0039581	Moca-cyp	0.00202699	0.979356	0.0521482	0.70657	-0.0247468	0.923513	-0.43612	0.00038075	1	1	1	0.001523
FBgn0039600	CG1646	-0.0235482	0.68419	-0.0918313	0.265079	-0.158706	0.232856	-0.362432	8.38941e-07	1	1	0.931425	3.35576e-06
FBgn0039743	Jasper	-0.00191392	0.988918	-0.0869578	0.521001	-0.309841	0.0306876	-0.330161	0.00247038	1	1	0.12275	0.00988153
FBgn0039808	CG12071	0.00329866	0.977325	-0.0433587	0.774419	-0.256977	0.0877236	-0.444114	4.63657e-05	1	1	0.350894	0.000185463
FBgn0039862	kek6	-0.001935	0.989955	-0.040048	0.881471	-0.369777	0.0917879	-1.44275	2.66247e-08	1	1	0.367152	1.06499e-07
FBgn0040208	Kat60	0.00010836	0.985078	-0.147482	0.279038	-0.10402	0.589072	-0.415768	7.52866e-06	1	1	1	3.01147e-05
FBgn0040344	Lztr1	-0.00786373	0.952058	0.0743329	0.667135	-0.104287	0.532938	-0.317431	0.000687337	1	1	1	0.00274935
FBgn0040382	CG5273	0.0138818	0.888443	0.00491212	0.96013	-0.103687	0.608186	-0.502376	2.82983e-06	1	1	1	1.13193e-05
FBgn0040697	Teh3	-0.0237642	0.494404	-0.0706545	0.523516	-0.304563	0.0473642	-0.463335	3.33296e-05	1	1	0.189457	0.000133318
FBgn0041342	Pcyt1	0.019527	0.684243	-0.195495	0.0348407	-0.161655	0.291743	-0.551475	8.91501e-06	1	0.139363	1	3.566e-05
FBgn0041582	tamo	-0.00959121	0.929287	-0.130024	0.392845	-0.0809714	0.724636	-0.502775	0.000849014	1	1	1	0.00339606
FBgn0041711	yellow-e	0.00331492	0.966148	0.304595	0.0155529	0.0154266	0.95008	-0.396466	0.00162996	1	0.0622117	1	0.00651984
FBgn0041723	rho-5	0.0055155	0.966148	-0.0114327	0.947011	-0.333791	0.0124454	-0.607107	0.00085053	1	1	0.0497817	0.00340212
FBgn0043783	CG32444	0.00620188	0.849358	0.125359	0.61847	-0.772182	0.0403652	-1.14888	0.000424302	1	1	0.161461	0.00169721
FBgn0044323	Cka	0.00775358	0.977325	-0.0106883	0.941238	0.0163137	0.952	-0.375068	6.48071e-07	1	1	1	2.59228e-06
FBgn0045980	niki	0.0112558	0.936877	-0.129931	0.265254	-0.433153	0.00543936	-0.680559	4.40498e-14	1	1	0.0217574	1.76199e-13
FBgn0046704	Liprin-alpha	-0.00737573	0.950627	0.13611	0.0775487	-0.0211546	0.927481	-0.377851	4.87875e-05	1	0.310195	1	0.00019515
FBgn0050015	CG30015	-0.000783882	0.995788	-0.0194422	0.930906	-0.150491	0.490251	-0.545936	2.60152e-05	1	1	1	0.000104061
FBgn0050044	s-cup	0.0138754	0.891684	-0.132011	0.0365756	-0.198787	0.202267	-0.44576	0.00181463	1	0.146302	0.809068	0.00725851
FBgn0050089	CG30089	0.0587849	0.481052	0.0303997	0.841752	-0.0151341	0.950164	-0.422595	2.30079e-05	1	1	1	9.20317e-05
FBgn0050122	CG30122	0.00809689	0.954015	0.110227	0.329469	-0.147179	0.382024	-0.421075	8.11084e-06	1	1	1	3.24434e-05
FBgn0050271	CG30271	0.0152177	0.817099	0.0996988	0.277104	0.00653636	0.973507	-0.539128	1.09927e-07	1	1	1	4.3971e-07
FBgn0050274	CG30274	0.00574598	0.966148	0.0274873	0.877762	-0.186809	0.173861	-0.50379	0.000235183	1	1	0.695445	0.000940733
FBgn0051064	CG31064	0.00504216	0.975876	-0.0990923	0.361965	-0.227494	0.111295	-0.448346	7.02916e-08	1	1	0.44518	2.81167e-07
FBgn0051108	TTLL5	-0.00666987	0.941873	-0.109106	0.57313	0.00901776	0.969924	-0.576831	0.000165404	1	1	1	0.000661614
FBgn0051116	ClC-a	0.0261424	0.641099	-0.135634	0.269941	-0.0568065	0.769568	-0.374087	0.00114856	1	1	1	0.00459424
FBgn0051122	CG31122	0.00354195	0.980248	0.375199	0.000933517	0.0885986	0.734735	-0.508185	7.85971e-10	1	0.00373407	1	3.14388e-09
FBgn0051125	CG31125	0.0247811	0.60106	-0.0662608	0.732378	-0.210557	0.313144	-0.46776	0.000911895	1	1	1	0.00364758
FBgn0051140	CG31140	-0.0266112	0.619278	0.0698663	0.426346	-0.0539636	0.844679	-0.474793	2.96606e-07	1	1	1	1.18642e-06
FBgn0051145	CG31145	-0.0253762	0.710515	-0.0313851	0.879098	-0.028699	0.922997	-0.355129	6.31023e-05	1	1	1	0.000252409
FBgn0051678	CG31678	-0.0111335	0.883035	-0.337208	0.0131598	-0.305841	0.00319184	-0.692427	1.28481e-08	1	0.0526391	0.0127673	5.13926e-08
FBgn0051687	CG31687	0.00331886	0.954015	-0.00589962	0.976406	-0.00404244	0.988042	-0.403729	0.000148545	1	1	1	0.000594182
FBgn0051729	CG31729	-0.0340379	0.710855	-0.143834	0.0521824	-0.0633361	0.617394	-0.341812	8.09887e-10	1	0.20873	1	3.23955e-09
FBgn0051760	CG31760	-0.00315137	0.975876	0.197843	0.0976445	-0.0346553	0.912728	-0.564831	1.06147e-05	1	0.390578	1	4.24589e-05
FBgn0051935	CG31935	-0.0219838	0.710515	-0.138431	0.429304	-0.379569	0.0169256	-0.366473	0.000945488	1	1	0.0677023	0.00378195
FBgn0052085	CG32085	-0.00266347	0.981756	-0.0362909	0.841233	-0.127781	0.545979	-0.502157	1.31491e-06	1	1	1	5.25963e-06
FBgn0052451	SPoCk	-0.0111796	0.830382	-0.120513	0.00373373	-0.169083	0.105613	-0.392636	8.56412e-16	1	0.0149349	0.422452	3.42565e-15
FBgn0052547	CG32547	0.00771873	0.938299	-0.11401	0.484401	-0.0328203	0.91047	-0.580193	0.00113391	1	1	1	0.00453563
FBgn0052677	X11Lbeta	-0.00641161	0.954951	0.21028	0.021023	-0.0968415	0.661436	-0.513544	4.26434e-08	1	0.0840921	1	1.70574e-07
FBgn0052683	CG32683	-0.0349157	0.446483	-0.143243	0.373479	-0.0550859	0.874296	-0.441249	5.71505e-05	1	1	1	0.000228602
FBgn0052685	ZAP3	-0.00065324	0.98467	-0.132498	0.366859	-0.288114	0.0364305	-0.448822	0.000293112	1	1	0.145722	0.00117245
FBgn0052758	Snx27	-0.01271	0.929287	-0.0400978	0.67832	0.00905829	0.971165	-0.385781	3.13727e-08	1	1	1	1.25491e-07
FBgn0052813	CG32813	0.00576355	0.946427	0.0246241	0.913987	0.0157681	0.962245	-0.821637	3.0183e-08	1	1	1	1.20732e-07
FBgn0052815	CG32815	0.00516238	0.966148	-0.0974892	0.500869	-0.252442	0.124111	-0.480469	0.000223511	1	1	0.496442	0.000894043
FBgn0052823	Sdic3	0.0586649	0.469822	-0.0102708	0.969004	-0.287366	0.0097037	-0.448941	5.20471e-08	1	1	0.0388148	2.08188e-07
FBgn0053143	CG33143	-0.060709	0.497033	0.108604	0.177106	-0.0168705	0.952648	-0.340773	1.16097e-10	1	0.708423	1	4.6439e-10
FBgn0053144	CG33144	0.00500354	0.975876	-0.0232627	0.898472	0.126614	0.411446	-0.404716	6.85537e-05	1	1	1	0.000274215
FBgn0053202	dpr11	-0.00338256	0.977929	0.372192	0.000143755	0.234618	0.296354	-0.45265	1.72629e-06	1	0.000575022	1	6.90514e-06
FBgn0053203	CG33203	-0.00823	0.90946	-0.0089453	0.959322	-0.222927	0.240638	-0.573375	0.000606529	1	1	0.962552	0.00242612
FBgn0053288	CG33288	0.0343486	0.635327	-0.0877377	0.364315	-0.0243218	0.877706	-0.425001	1.55965e-08	1	1	1	6.23859e-08
FBgn0053531	Ddr	-0.00579603	0.955864	-0.2098	0.112083	-0.177206	0.502893	-0.553424	8.38979e-05	1	0.448331	1	0.000335592
FBgn0053757	CG33757	0.00107186	0.98467	0.652046	0.0129806	1.64027	2.63852e-07	-4.79037	8.22334e-13	1	0.0519222	1.05541e-06	3.28934e-12
FBgn0053970	osy	-0.00343156	0.996309	0.00955723	0.950549	0.000817798	0.998052	-0.634385	7.95387e-08	1	1	1	3.18155e-07
FBgn0063496	GstE4	0.0396471	0.577979	0.19088	0.0133508	-0.585717	0.0113032	-0.420687	4.25922e-06	1	0.0534031	0.0452127	1.70369e-05
FBgn0067102	GlcT	-0.00448163	0.960231	-0.256562	0.0574174	-0.309398	0.159852	-0.544157	0.000208792	1	0.22967	0.639408	0.000835168
FBgn0083950	side-VI	-0.00279191	0.978826	-0.0303354	0.887515	-0.195187	0.397993	-0.471974	0.000846315	1	1	1	0.00338526
FBgn0083962	CG34126	-0.00433338	0.973375	0.0883967	0.262649	-0.0846338	0.615418	-0.273785	4.70246e-05	1	1	1	0.000188098
FBgn0083963	Nlg3	-0.0107285	0.880994	-0.141486	0.450726	-0.188625	0.35158	-0.511273	0.0002521	1	1	1	0.0010084
FBgn0085390	Dgk	0.00257909	0.977929	0.0355314	0.882444	-0.129205	0.620816	-0.57225	0.000639961	1	1	1	0.00255984
FBgn0085391	trv	0.0140279	0.770951	-0.105766	0.515323	-0.0839131	0.798098	-0.48329	3.50804e-06	1	1	1	1.40322e-05
FBgn0085413	CG34384	-0.00828187	0.782242	0.252	2.67027e-06	-0.0725938	0.79462	-0.236809	0.000105573	1	1.06811e-05	1	0.000422292
FBgn0085419	Rgk2	-0.00204839	0.977929	-0.431946	0.0295788	-0.369241	0.218226	-0.878484	4.57127e-05	1	0.118315	0.872903	0.000182851
FBgn0085423	GramD1B	-0.00377472	0.975893	-0.245656	0.0208777	0.0351008	0.90831	-0.332059	0.000119857	1	0.0835109	1	0.000479428
FBgn0085446	CG34417	-0.0412282	0.604101	-0.0259058	0.883655	-0.213681	0.0855187	-0.524776	1.73612e-09	1	1	0.342075	6.94447e-09
FBgn0086359	Invadolysin	-0.00942256	0.820636	-0.0996424	0.308013	-0.315714	0.00292295	-0.272087	7.72329e-05	1	1	0.0116918	0.000308932
FBgn0086676	spin	0.0207103	0.657989	-0.00697535	0.955718	0.171779	0.159852	-0.297085	0.00222745	1	1	0.639408	0.00890981
FBgn0086681	Mst36Fa	-0.00244349	0.966148	0.268266	0.164316	0.0201294	0.943249	-0.914575	1.82879e-06	1	0.657265	1	7.31516e-06
FBgn0086694	Bre1	-0.00441745	0.977325	-0.124981	0.292698	-0.12575	0.392082	-0.346074	0.000631137	1	1	1	0.00252455
FBgn0086708	stv	0.00332054	0.97477	-0.271242	0.0383061	-0.0535355	0.815753	-0.575818	0.000158508	1	0.153225	1	0.000634033
FBgn0243516	Vrp1	0.00344469	0.97477	-0.0994019	0.54573	-0.0962636	0.670604	-0.42546	0.000626475	1	1	1	0.0025059
FBgn0250871	pot	0.000658546	0.994662	-0.187201	0.18612	-0.124871	0.461597	-0.503267	1.20609e-05	1	0.74448	1	4.82437e-05
FBgn0259139	glo	0.000672689	0.995788	0.0238122	0.809096	-0.0242405	0.901639	-0.278324	0.00148465	1	1	1	0.00593861
FBgn0259179	CG42284	0.0140642	0.739368	0.0278321	0.794104	-0.128781	0.477927	-0.638485	8.65335e-07	1	1	1	3.46134e-06
FBgn0259212	cno	-0.0531481	0.460773	0.0149105	0.834903	0.250529	0.0932899	-0.293769	0.000509931	1	1	0.373159	0.00203972
FBgn0259222	CG42322	0.00618105	0.935149	-0.189186	0.115806	0.0765653	0.762004	-0.345673	0.00204046	1	0.463225	1	0.00816184
FBgn0259227	CG42327	-0.00173406	0.98705	0.0335952	0.804867	0.096225	0.473028	-0.263327	0.00243433	1	1	1	0.00973733
FBgn0259239	CG42337	-0.00681179	0.953157	-0.280721	0.0338673	-0.0348108	0.912682	-0.405478	0.000385257	1	0.135469	1	0.00154103
FBgn0259246	brp	-0.121065	0.293115	0.0951786	0.12903	-0.0712261	0.805324	-0.337348	1.31491e-06	1	0.516121	1	5.25963e-06
FBgn0259677	CG42346	-0.00788555	0.627853	-0.152056	0.612154	-0.374249	0.209084	-1.91544	0.000316742	1	1	0.836336	0.00126697
FBgn0259823	CG42404	-0.00301357	0.970594	-0.0612715	0.720013	-0.154157	0.504129	-0.521592	0.000294163	1	1	1	0.00117665
FBgn0259834	out	0.0133778	0.758494	-0.149326	0.278435	0.0497777	0.829164	-0.374346	0.000101629	1	1	1	0.000406515
FBgn0259927	CG42450	-0.0453171	0.431667	0.15641	0.116647	0.0281879	0.923513	-0.534124	2.36435e-09	1	0.46659	1	9.45738e-09
FBgn0259994	OtopLa	-0.281713	0.133476	0.0578588	0.798113	0.0190884	0.952648	-0.576991	6.67758e-05	0.533904	1	1	0.000267103
FBgn0260442	rhea	-0.0208608	0.781391	-0.199272	0.00861397	-0.277767	0.00629302	-0.472521	3.62634e-05	1	0.0344559	0.0251721	0.000145054
FBgn0260634	eIF4G2	-0.0108747	0.78475	0.102628	0.349498	0.062356	0.721654	-0.356905	4.00102e-06	1	1	1	1.60041e-05
FBgn0260789	mxc	-0.0141714	0.780562	0.0162363	0.939455	-0.123342	0.62199	-0.408009	0.00142616	1	1	1	0.00570463
FBgn0260938	tay	0.00231526	0.98705	0.101989	0.346848	-0.0445357	0.775097	-0.386887	0.000160077	1	1	1	0.000640309
FBgn0260945	Atg1	0.0155582	0.891777	-0.0826778	0.332528	-0.115504	0.507001	-0.333881	0.000364782	1	1	1	0.00145913
FBgn0260964	Vmat	0.00655008	0.941873	0.600232	2.76983e-15	-0.102714	0.6285	-0.357211	1.38612e-05	1	1.10793e-14	1	5.5445e-05
FBgn0261041	stj	-0.260686	0.00827137	0.14251	0.0772667	0.00779556	0.981068	-0.376319	3.44612e-08	0.0330855	0.309067	1	1.37845e-07
FBgn0261285	Ppcs	0.0354423	0.473577	-0.154571	0.30165	-0.423629	0.0139937	-0.418273	1.36505e-05	1	1	0.0559749	5.46019e-05
FBgn0261349	Mst36Fb	-0.00403683	0.954481	-0.0640368	0.814789	-0.518689	0.0355097	-1.08579	2.74742e-07	1	1	0.142039	1.09897e-06
FBgn0261477	slim	0.00245048	0.981756	-0.145322	0.0479634	-0.113022	0.387096	-0.260161	5.90014e-05	1	0.191853	1	0.000236006
FBgn0261641	CG42724	-0.00895434	0.885746	0.272048	0.000553017	-0.0751402	0.706105	-0.351844	0.00152717	1	0.00221207	1	0.00610869
FBgn0261647	Axud1	0.0128837	0.880836	-0.0456453	0.778422	-0.225833	0.155415	-0.615401	1.4411e-05	1	1	0.621659	5.7644e-05
FBgn0261698	SLO2	-0.00779993	0.952052	0.0386312	0.705755	-0.160703	0.212293	-0.396777	8.28117e-10	1	1	0.84917	3.31247e-09
FBgn0261794	kcc	-0.00594426	0.975876	0.0306072	0.776186	-0.0248727	0.89459	-0.341676	6.65653e-06	1	1	1	2.66261e-05
FBgn0261929	5-HT2B	-0.0204668	0.696803	0.693868	2.1486e-21	0.101915	0.715398	-0.486908	3.80878e-05	1	8.59439e-21	1	0.000152351
FBgn0261985	Ptpmeg	-0.00692865	0.929287	0.0337667	0.734949	-0.118757	0.389997	-0.491191	7.83122e-08	1	1	1	3.13249e-07
FBgn0261988	Gprk2	-0.000552459	0.986909	-0.0426949	0.822977	-0.242232	0.219169	-0.453755	1.21147e-05	1	1	0.876678	4.8459e-05
FBgn0262081	Csk	0.000164686	0.997289	-0.0806357	0.458014	0.0525244	0.819556	-0.279065	0.000467504	1	1	1	0.00187002
FBgn0262123	l(2)41Ab	0.0123438	0.824423	-0.281011	0.164394	0.909211	0.000776873	-0.783895	2.26452e-06	1	0.657574	0.00310749	9.0581e-06
FBgn0262728	Pal2	0.000890012	0.995788	-0.149468	0.127275	-0.328982	0.0157745	-0.533093	9.97536e-13	1	0.509099	0.0630979	3.99014e-12
FBgn0262730	dtn	-0.0697867	0.421051	0.0491569	0.673015	-0.0689227	0.796744	-0.544823	5.83018e-30	1	1	1	2.33207e-29
FBgn0262866	S6kII	0.00280932	0.97833	-0.11246	0.424993	-0.0633384	0.757919	-0.410473	0.000977018	1	1	1	0.00390807
FBgn0262869	Gfrl	-0.0421688	0.54596	0.0464598	0.610536	-0.0432897	0.886336	-0.215577	4.49284e-05	1	1	1	0.000179713
FBgn0262904	asRNA:CR43259	0.00192394	0.977929	-0.144385	0.651618	0.233846	0.447231	-1.7913	1.44974e-05	1	1	1	5.79895e-05
FBgn0263072	CG43347	0.0131085	0.88437	0.2482	0.134117	-0.106672	0.51754	-0.415605	0.0011848	1	0.536466	1	0.0047392
FBgn0263131	CG43373	-0.360385	0.112759	0.217213	0.354049	-0.173484	0.39671	-0.673408	4.96454e-06	0.451036	1	1	1.98582e-05
FBgn0263353	CG11000	-0.00883819	0.929287	0.219728	0.135693	0.381487	0.109624	-0.459005	0.000234822	1	0.542772	0.438495	0.000939288
FBgn0263392	Tet	-0.17878	0.181268	0.165533	0.504205	-0.0768494	0.770351	-0.390983	7.28851e-06	0.725071	1	1	2.9154e-05
FBgn0263456	nwk	-0.0276763	0.739368	0.112035	0.0475657	0.0367837	0.855856	-0.505919	5.39628e-17	1	0.190263	1	2.15851e-16
FBgn0263490	mld	-0.00146493	0.987057	0.0668731	0.612154	-0.0431024	0.822976	-0.427674	2.0794e-07	1	1	1	8.31761e-07
FBgn0263603	Zn72D	-0.00689102	0.974851	-0.0280178	0.841233	-0.168997	0.243918	-0.412318	0.0015951	1	1	0.975673	0.00638039
FBgn0263772	CG43689	0.00550786	0.966148	-0.0401526	0.794777	-0.333953	0.0981574	-0.769968	3.02591e-12	1	1	0.39263	1.21036e-11
FBgn0263864	Dark	-0.336841	0.121505	-0.0874811	0.576971	-0.119599	0.643264	-0.459954	0.000117496	0.48602	1	1	0.000469982
FBgn0264000	GluRIB	-0.00310968	0.888004	-0.0479447	0.817683	0.104909	0.717293	-3.62893	0.00213253	1	1	1	0.00853013
FBgn0264087	Slob	-0.0109441	0.936877	-0.0668778	0.592185	-0.122248	0.591359	-0.458854	3.3018e-06	1	1	1	1.32072e-05
FBgn0264089	sli	0.00605969	0.954951	-0.0626406	0.577618	0.0300157	0.915037	-0.397648	0.00145562	1	1	1	0.00582248
FBgn0264443	CG43861	0.191543	0.211995	-0.0466877	0.75554	-0.347355	0.15631	-0.815509	1.75104e-13	0.847978	1	0.62524	7.00417e-13
FBgn0264449	CG43867	-0.000295789	0.996309	0.0702054	0.603702	-0.174972	0.382412	-0.474732	0.000319346	1	1	1	0.00127738
FBgn0264574	Glut1	-0.0114845	0.870744	0.286749	0.000159613	0.0808283	0.746833	-0.258937	0.00015466	1	0.000638453	1	0.000618639
FBgn0264598	PsGEF	-0.00308328	0.977929	0.158241	0.00230224	-0.254691	0.129403	-0.532892	5.68169e-09	1	0.00920897	0.517612	2.27268e-08
FBgn0264693	ens	0.00674798	0.962115	-0.0612644	0.446235	0.0583125	0.773236	-0.385548	5.1413e-07	1	1	1	2.05652e-06
FBgn0264707	RhoGEF3	-0.0178203	0.710515	0.00479496	0.979382	-0.194664	0.22699	-0.440946	0.000746731	1	1	0.907961	0.00298692
FBgn0264753	Rgk1	0.0013193	0.993843	-0.18012	0.143458	0.146802	0.472423	-0.663705	1.06693e-08	1	0.573833	1	4.26771e-08
FBgn0264953	Piezo	-0.0266169	0.472702	0.148701	0.32381	-0.0302005	0.888453	-0.362582	7.57966e-06	1	1	1	3.03186e-05
FBgn0265102	Oseg1	-0.0128762	0.890942	-0.154711	0.220168	-0.294588	0.057205	-0.411074	0.00049324	1	0.880672	0.22882	0.00197296
FBgn0265140	Meltrin	0.0187747	0.418608	-0.223273	0.0127543	-0.279184	0.052887	-0.678482	9.28416e-09	1	0.0510171	0.211548	3.71366e-08
FBgn0265182	CG44247	-0.00469544	0.97477	-0.139722	0.130169	-0.0651241	0.745337	-0.446626	1.18655e-07	1	0.520677	1	4.7462e-07
FBgn0265310	lncRNA:CR44283	0.013367	0.759839	0.342642	0.0220999	0.293956	0.239924	-1.24573	1.10275e-09	1	0.0883995	0.959694	4.41099e-09
FBgn0265379	lncRNA:CR44320	-0.0050004	0.944265	-0.171987	0.382077	-0.343861	0.158521	-0.75116	1.30245e-05	1	1	0.634085	5.2098e-05
FBgn0265434	zip	-0.0126978	0.810727	0.153613	0.00657749	-0.113127	0.347939	-0.237207	1.60694e-05	1	0.02631	1	6.42778e-05
FBgn0265726	Nna1	-0.185737	0.1113	0.0783864	0.433115	-0.173173	0.179898	-0.588311	3.31759e-08	0.445201	1	0.719593	1.32703e-07
FBgn0265778	PDZ-GEF	0.000140866	0.997765	0.13519	0.136766	0.045322	0.800906	-0.300555	0.000823769	1	0.547065	1	0.00329508
FBgn0266000	CG44774	0.0197706	0.706987	0.534243	1.31962e-20	0.606365	0.000529962	-0.55852	1.15412e-08	1	5.2785e-20	0.00211985	4.6165e-08
FBgn0266275	asRNA:CR44960	0.00373951	0.960231	-0.0609292	0.701394	-0.30092	0.0097037	-0.401597	3.51101e-06	1	1	0.0388148	1.40441e-05
FBgn0266579	tau	-0.0141247	0.897851	-0.0720668	0.681527	-0.0326699	0.920145	-0.354978	0.000225778	1	1	1	0.000903111
FBgn0266696	Svil	0.00794817	0.905138	0.0615483	0.538693	0.210095	0.0380705	-0.29463	0.00158408	1	1	0.152282	0.00633632
FBgn0266758	Esyt2	-0.0329186	0.635327	0.00763082	0.959322	-0.0164877	0.936152	-0.321824	0.000487128	1	1	1	0.00194851
FBgn0267001	Ten-a	-0.00352842	0.978826	1.00999	4.52166e-63	-0.106589	0.570835	-0.222717	0.000723829	1	1.80867e-62	1	0.00289532
FBgn0267002	unc-104	-0.0248277	0.704787	-0.0932202	0.046194	-0.150928	0.381152	-0.392183	5.39628e-17	1	0.184776	1	2.15851e-16
FBgn0267350	Pi4KIIIalpha	-0.000427217	0.996309	-0.0236689	0.83509	-0.359023	0.0138152	-0.607525	0.000168849	1	1	0.0552607	0.000675395
FBgn0267351	Topors	0.0102962	0.928811	0.0116654	0.951032	-0.107248	0.592705	-0.455504	9.42493e-05	1	1	1	0.000376997
FBgn0267390	dop	0.00747341	0.952052	-0.206415	0.0239921	-0.299425	0.046309	-0.568151	0.000321361	1	0.0959683	0.185236	0.00128544
FBgn0267791	HnRNP-K	0.0112307	0.918627	-0.0691869	0.666196	-0.186122	0.223889	-0.36356	1.00115e-05	1	1	0.895556	4.0046e-05
FBgn0283432	SdicA	0.0846605	0.399177	-0.0409704	0.879212	-0.302483	0.00821532	-0.494306	7.62991e-09	1	1	0.0328613	3.05196e-08
FBgn0283531	Duox	-0.0023225	0.996309	-0.382861	0.168341	-0.603985	0.0606729	-1.10778	0.000232605	1	0.673363	0.242691	0.000930421
FBgn0283682	Ge-1	-0.0127628	0.928811	-0.0364854	0.75779	-0.0778856	0.637324	-0.270551	0.000356324	1	1	1	0.0014253

## Sheet: up in FruM
geneid	genename	SH	SH.p	Or47b	Or47b.p	Or67d	Or67d.p	FruM	FruM.p	SH.p.bf	Or47b.p.bf	Or67d.p.bf	FruM.p.bf
FBgn0000092	dyw	-0.00743621	0.710515	-2.80945	9.73336e-11	-2.61958	2.91912e-08	4.08335	1.36207e-52	1	3.89334e-10	1.16765e-07	5.44827e-52
FBgn0000318	cl	0.0414703	0.596504	0.238228	0.00477868	0.226585	0.159441	0.531821	1.87029e-07	1	0.0191147	0.637764	7.48117e-07
FBgn0000427	44166	NA	NA	NA	NA	NA	NA	5.26893	0.000916404	NA	NA	NA	0.00366562
FBgn0002284	Prosbeta6	0.0150509	0.814794	0.237097	0.0445346	0.16073	0.482737	0.378795	0.00205507	1	0.178138	1	0.00822028
FBgn0002579	RpL36	0.0833911	0.356669	0.279825	0.0132569	0.0921802	0.695333	0.312772	7.42771e-08	1	0.0530277	1	2.97108e-07
FBgn0002735	E(spl)mgamma-HLH	NA	NA	NA	NA	NA	NA	3.73979	0.00137445	NA	NA	NA	0.00549781
FBgn0002868	MtnA	0.474518	0.0206	-1.72229	3.42743e-14	0.520677	0.00420914	0.411997	1.52229e-05	0.0823999	1.37097e-13	0.0168366	6.08916e-05
FBgn0003257	r-l	0.00153729	0.984293	0.144091	0.535497	0.541178	0.0151806	1.05729	9.48822e-07	1	1	0.0607223	3.79529e-06
FBgn0003274	RpLP2	0.00544097	0.965082	0.168127	0.0752297	-0.00326296	0.988042	0.285441	5.40564e-05	1	0.300919	1	0.000216226
FBgn0003360	sesB	0.00510213	0.975893	0.0840775	0.338815	0.124548	0.318441	0.256993	1.58485e-05	1	1	1	6.33938e-05
FBgn0004087	Dhfr	-0.00746363	0.821952	0.218726	0.282736	-0.0463733	0.883998	1.28977	3.61923e-17	1	1	1	1.44769e-16
FBgn0004432	Cyp1	0.126887	0.156988	-0.0382896	0.684056	0.044341	0.810562	0.243606	0.0002521	0.627952	1	1	0.0010084
FBgn0004647	N	-0.00442854	0.960397	0.276239	0.265254	0.154251	0.566691	0.364559	0.00109619	1	1	1	0.00438475
FBgn0005533	RpS17	0.0391121	0.652879	0.155927	0.15289	-0.0125803	0.965356	0.274551	1.18901e-05	1	0.611558	1	4.75604e-05
FBgn0010053	Jheh1	-0.00937306	0.99593	0.210605	0.252131	0.322863	0.191168	0.539662	8.85221e-14	1	1	0.764672	3.54088e-13
FBgn0010198	RpS15Aa	0.00945239	0.954951	0.0742475	0.0808301	-0.148284	0.35158	0.185724	9.49633e-07	1	0.32332	1	3.79853e-06
FBgn0010265	RpS13	0.034993	0.702678	0.123706	0.128285	0.024526	0.924528	0.226738	9.36796e-10	1	0.513142	1	3.74718e-09
FBgn0010287	Trf	0.00914285	0.647733	0.256168	0.364195	0.59373	0.0423947	0.938892	0.000428445	1	1	0.169579	0.00171378
FBgn0010388	Dro	-0.000918419	NA	0.0212806	0.907398	0.05371	0.757919	3.83714	0.00208878	NA	1	1	0.00835512
FBgn0010403	Obp83b	0.0152767	0.682007	0.294179	0.00656183	0.355993	0.0890831	0.485772	2.19355e-05	1	0.0262473	0.356332	8.77419e-05
FBgn0011217	eff	0.00235254	0.985548	0.224251	0.166417	0.433016	0.0191479	0.351038	0.000188806	1	0.66567	0.0765916	0.000755223
FBgn0013981	His4r	0.0466597	0.598501	0.128962	0.161791	-0.000859007	0.996452	0.267855	0.000823769	1	0.647163	1	0.00329508
FBgn0015569	alpha-Est10	0.000198571	0.996309	0.117975	0.459254	0.357706	0.137148	0.43877	0.000161785	1	1	0.548591	0.00064714
FBgn0015756	RpL9	0.0321551	0.780091	0.240517	0.0413936	-0.0437991	0.878574	0.241926	1.83455e-06	1	0.165574	1	7.33819e-06
FBgn0016047	nompA	-0.00310974	0.954951	-0.943367	0.000341618	0.201363	0.389895	1.98054	1.50149e-26	1	0.00136647	1	6.00596e-26
FBgn0016119	ATPsynCF6	0.021233	0.884893	0.0314487	0.885864	-0.0110427	0.971023	0.386073	7.33126e-05	1	1	1	0.00029325
FBgn0016650	Lgr1	-0.146988	0.278967	-1.12868	1.57947e-18	0.0888694	0.737509	0.603381	4.68313e-06	1	6.31786e-18	1	1.87325e-05
FBgn0016675	Lectin-galC1	-0.000126367	NA	0.479991	0.119617	0.041441	0.75473	2.91018	0.000215705	NA	0.478466	1	0.000862821
FBgn0016715	Reg-2	-0.000924163	0.982055	0.201921	0.493503	0.941847	0.0103403	1.21584	0.00015202	1	1	0.0413612	0.00060808
FBgn0016926	Pino	-0.0369249	0.660607	0.355531	0.0100264	0.360073	0.0346441	0.528129	1.68296e-38	1	0.0401055	0.138576	6.73183e-38
FBgn0017545	RpS3A	-0.0056167	0.954951	-0.000629005	0.99252	0.166458	0.322406	0.282464	4.34758e-08	1	1	1	1.73903e-07
FBgn0017567	ND-23	-0.0104979	0.929287	0.0543503	0.684756	0.055278	0.808398	0.325169	1.41131e-05	1	1	1	5.64522e-05
FBgn0019624	COX5A	0.0274714	0.740616	0.0773663	0.34802	-0.00105116	0.998997	0.25763	0.00136643	1	1	1	0.00546571
FBgn0021738	Crg-1	-0.0109233	0.829231	-6.00294	3.93003e-28	-6.25797	1.48242e-22	3.55458	5.33882e-66	1	1.57201e-27	5.92968e-22	2.13553e-65
FBgn0021967	ND-PDSW	0.00266653	0.983916	0.217111	0.0259124	0.141179	0.53344	0.404054	0.000193618	1	0.10365	1	0.00077447
FBgn0022800	Cad96Ca	-0.00447684	0.960062	-0.178333	0.316232	-0.193015	0.340968	0.731806	3.82542e-09	1	1	1	1.53017e-08
FBgn0022893	Df31	-0.0016144	0.984638	0.333814	0.0230481	0.51014	0.0115179	0.446261	6.00918e-10	1	0.0921924	0.0460718	2.40367e-09
FBgn0023000	mth	-0.00870835	0.796886	-0.123557	0.427587	-0.177906	0.409362	0.634035	2.04274e-06	1	1	1	8.17095e-06
FBgn0023174	Prosbeta2	0.0611715	0.497033	-0.0408627	0.712598	0.158256	0.395898	0.21526	0.00107828	1	1	1	0.00431311
FBgn0024321	NK7.1	0.00125521	0.993843	0.19765	0.211158	-0.119308	0.569224	0.565571	0.00011544	1	0.84463	1	0.00046176
FBgn0024733	RpL10	-0.00778028	0.954951	0.10325	0.161501	0.156764	0.399163	0.401353	4.52052e-07	1	0.646003	1	1.80821e-06
FBgn0026250	eIF1A	0.0353539	0.684628	0.0852368	0.132163	0.176178	0.0771053	0.295813	4.31244e-06	1	0.528653	0.308421	1.72498e-05
FBgn0026316	Ubc10	0.0200199	0.736875	-0.0646619	0.584216	0.0592893	0.693801	0.240191	0.00222708	1	1	1	0.00890831
FBgn0027073	Ugt49B1	0.0955838	0.358167	-0.055993	0.784192	-0.32407	0.120114	0.718709	1.90053e-24	1	1	0.480458	7.60213e-24
FBgn0027341	NA	-0.0102718	0.706625	0.292868	0.0120622	-0.0653688	0.834938	0.490751	0.000171184	1	0.0482489	1	0.000684738
FBgn0027583	CG7601	0.00766044	0.952052	-0.0904777	0.542345	0.00978848	0.977256	0.572374	1.13873e-09	1	1	1	4.5549e-09
FBgn0027584	CG4757	0.0056462	0.912666	-0.626548	0.00401728	-0.106957	0.743347	0.857813	0.00165764	1	0.0160691	1	0.00663056
FBgn0027586	CG5867	0.0108633	0.953157	0.12068	0.486214	-0.0864578	0.748817	0.420387	0.000756343	1	1	1	0.00302537
FBgn0027611	LManII	0.0166591	0.826443	0.227682	0.00360007	0.299556	0.0436314	0.585753	1.48332e-14	1	0.0144003	0.174526	5.93329e-14
FBgn0028429	I-2	-0.0072789	0.953157	0.232494	0.10064	0.225198	0.185229	0.366139	0.000216183	1	0.402559	0.740918	0.000864731
FBgn0028997	nmdyn-D7	-0.000528305	0.989955	-0.0163148	0.964301	-0.114747	0.724052	1.10477	0.000328446	1	1	1	0.00131378
FBgn0029785	RpL35	0.027491	0.745517	-0.0259955	0.83509	0.0795665	0.564102	0.344985	1.02292e-07	1	1	1	4.09168e-07
FBgn0029838	CG4666	0.000941269	0.97882	0.221792	0.448504	0.259504	0.369945	2.12181	2.73208e-09	1	1	1	1.09283e-08
FBgn0029932	CG4607	0.038442	0.59533	0.245279	0.0214608	0.392663	0.006593	0.383665	0.00206402	1	0.0858431	0.026372	0.00825609
FBgn0029965	Ir7b	0.00225724	NA	0.122099	0.531032	0.242962	0.222874	3.28934	0.000476855	NA	1	0.891496	0.00190742
FBgn0029966	Ir7c	NA	NA	NA	NA	NA	NA	4.83338	0.000239346	NA	NA	NA	0.000957383
FBgn0030136	RpS28b	0.0430947	0.627853	0.0865701	0.431785	0.138355	0.46859	0.250435	0.000204674	1	1	1	0.000818694
FBgn0030160	CG9691	0.0890077	0.371579	0.138362	0.0201886	0.0082811	0.977996	0.267318	3.09028e-14	1	0.0807546	1	1.23611e-13
FBgn0030163	CG1791	-0.00838339	0.888443	0.448837	0.00882174	0.443139	0.0261601	1.14936	2.43937e-10	1	0.0352869	0.10464	9.7575e-10
FBgn0030244	CG2157	0.0112327	0.682227	0.390272	0.201039	0.278077	0.384879	1.40666	5.53399e-09	1	0.804157	1	2.2136e-08
FBgn0030272	CG15201	-0.000151668	0.996738	0.705883	0.00796056	0.514497	0.0951861	1.42439	6.12415e-08	1	0.0318422	0.380745	2.44966e-07
FBgn0030309	CG1572	0.00161228	0.983868	0.0465568	0.892227	0.201058	0.366012	0.666632	0.00238262	1	1	1	0.00953048
FBgn0030341	p24-1	0.026846	0.681469	0.183074	0.107501	0.212192	0.26304	0.336167	0.00137297	1	0.430003	1	0.00549189
FBgn0030389	CG15927	-0.00443143	0.568388	-5.50218	0.000178041	0.0457283	0.882721	2.05138	0.000699138	1	0.000712164	1	0.00279655
FBgn0030455	CG4318	0.00037314	0.985993	1.13152	0.00469342	1.229	0.0166509	2.02258	1.76445e-06	1	0.0187737	0.0666037	7.05781e-06
FBgn0030519	CG11151	0.0177537	0.821568	0.133547	0.333454	0.311324	0.0824394	0.585445	3.6226e-12	1	1	0.329758	1.44904e-11
FBgn0030529	Clic	0.00426297	0.975876	0.318536	0.0056189	0.411027	0.00975895	0.478296	0.000441335	1	0.0224756	0.0390358	0.00176534
FBgn0030589	CG9519	-0.00153883	0.982228	0.151922	0.328969	-0.327449	0.0164015	1.21991	3.08601e-21	1	1	0.0656062	1.23441e-20
FBgn0030594	fiz	0.000819067	0.975447	0.732687	0.0775843	0.892091	0.0649809	3.66439	0.00137529	1	0.310337	0.259923	0.00550117
FBgn0030693	CG8974	0.00358512	0.983868	0.141253	0.357782	0.280466	0.174086	0.622293	9.27197e-10	1	1	0.696342	3.70879e-09
FBgn0030694	CG15602	-0.0113581	0.864552	0.255713	0.0622258	0.32788	0.0411925	0.555574	0.000908137	1	0.248903	0.16477	0.00363255
FBgn0030743	CG9921	0.00808951	0.950963	-0.0210715	0.895969	0.181191	0.285263	0.42477	0.00110369	1	1	1	0.00441476
FBgn0030749	AnxB11	0.00860621	0.938299	0.180451	0.051455	0.174043	0.326132	0.301737	0.00231736	1	0.20582	1	0.00926945
FBgn0030884	CG6847	0.00613432	0.746893	-0.209632	0.345144	0.189767	0.522569	0.844083	2.55053e-10	1	1	1	1.02021e-09
FBgn0030976	CG7378	-0.00611335	0.954481	0.214338	0.075351	0.217614	0.414916	0.357492	0.000987583	1	0.301404	1	0.00395033
FBgn0030994	HP1D3csd	NA	NA	0.247551	0.207824	0.252474	0.186605	3.1755	0.00224554	NA	0.831294	0.746422	0.00898215
FBgn0030999	Mur18B	NA	NA	NA	NA	NA	NA	9.68289	0.000215733	NA	NA	NA	0.000862932
FBgn0031066	COX6B	0.0249054	0.741438	0.0103214	0.929028	-0.0201739	0.937681	0.275137	1.89495e-09	1	1	1	7.57978e-09
FBgn0031436	ND-B17.2	-0.00120686	0.994326	0.0439947	0.827123	0.12316	0.564483	0.472699	2.32719e-05	1	1	1	9.30876e-05
FBgn0031472	CG2983	0.0016343	NA	0.178803	0.346003	NA	NA	3.96631	3.6448e-05	NA	1	NA	0.000145792
FBgn0031473	CG3104	0.00457222	0.952052	0.0808846	0.579485	0.13397	0.644718	0.423396	2.13168e-08	1	1	1	8.52672e-08
FBgn0031478	CG8814	0.0335408	0.663758	0.0465553	0.704344	0.295282	0.0170779	0.350673	2.74742e-07	1	1	0.0683115	1.09897e-06
FBgn0031646	snsl	-0.0148615	0.226946	-1.07046	0.000670401	-2.79812	8.49008e-06	0.834834	0.00245482	0.907784	0.0026816	3.39603e-05	0.0098193
FBgn0031701	TotM	-0.00298361	0.686141	0.135749	0.590078	-0.438936	0.142236	4.18388	0.00225497	1	1	0.568944	0.00901986
FBgn0031914	CG5973	0.031611	0.634586	0.26957	0.0653712	0.36211	0.0151806	0.540453	0.000762247	1	0.261485	0.0607223	0.00304899
FBgn0031972	Wwox	-0.00202066	0.982865	0.0757781	0.728088	0.223962	0.301419	0.487392	0.000971751	1	1	1	0.003887
FBgn0031980	RpL36A	0.0108535	0.869812	0.103997	0.594052	-0.0278293	0.921116	0.462341	0.000455393	1	1	1	0.00182157
FBgn0032057	CG9287	NA	NA	NA	NA	NA	NA	9.80049	2.25803e-11	NA	NA	NA	9.03212e-11
FBgn0032077	CG9515	-0.00160622	0.981756	0.146367	0.538276	0.561715	0.0194856	0.752685	0.000296364	1	1	0.0779424	0.00118546
FBgn0032127	CG13114	0.00284815	0.952052	0.550439	0.0711714	0.844817	0.00887451	0.998538	0.00210755	1	0.284686	0.035498	0.00843019
FBgn0032139	CG13116	0.0203261	0.446104	-0.205512	0.269912	-0.174015	0.56111	0.991591	3.07432e-09	1	1	1	1.22973e-08
FBgn0032381	Mal-B1	0.00190463	0.954951	-1.61966	0.000296963	0.481632	0.140572	1.65157	0.000750152	1	0.00118785	0.562288	0.00300061
FBgn0032382	Mal-B2	-0.938306	0.00966689	0.125487	0.701087	0.652398	0.0295798	0.845005	0.00127236	0.0386675	1	0.118319	0.00508943
FBgn0032387	CG16965	-0.00083005	0.977325	0.0281034	0.939455	1.06726	0.0165351	2.20864	4.99453e-08	1	1	0.0661404	1.99781e-07
FBgn0032429	CG5446	0.005766	0.94861	-0.134959	0.523601	-0.0725836	0.782677	0.745224	3.2204e-05	1	1	1	0.000128816
FBgn0032472	CG9928	-0.00940399	0.886742	-0.544077	0.000960081	0.123024	0.681078	0.320756	0.00239128	1	0.00384032	1	0.00956514
FBgn0032603	CG17928	0.00423385	0.975876	-0.107233	0.427161	0.516517	0.0115519	0.579773	0.0011569	1	1	0.0462077	0.00462761
FBgn0032707	CG10348	-0.000306231	0.995788	0.12192	0.670001	0.166942	0.57725	0.764205	0.00146986	1	1	1	0.00587945
FBgn0032787	CG10195	0.0071554	0.949899	0.271188	0.0589333	-0.0628392	0.832136	0.38655	0.00188389	1	0.235733	1	0.00753554
FBgn0032881	Amacr	-0.00663546	0.975876	0.0328793	0.820887	0.0234118	0.936309	0.377185	1.24045e-06	1	1	1	4.96179e-06
FBgn0033000	CG14464	0.0105463	0.889027	-0.00682345	0.976166	0.532317	0.0261509	0.729382	6.22631e-10	1	1	0.104604	2.49052e-09
FBgn0033101	CG9436	0.00103746	0.988905	0.355849	0.0598481	0.493336	0.00521255	0.714636	0.000477899	1	0.239392	0.0208502	0.0019116
FBgn0033130	Tsp42Ei	-0.0019622	0.984293	-0.429456	0.000152991	-0.037472	0.904174	0.79013	1.74165e-14	1	0.000611962	1	6.9666e-14
FBgn0033185	CG1603	0.00503479	0.94286	0.334746	0.0196388	0.315953	0.1481	0.731433	0.000746731	1	0.0785551	0.5924	0.00298692
FBgn0033202	CG1339	0.000676263	NA	1.8541	0.0148236	0.578564	0.111964	3.00434	0.00022061	NA	0.0592943	0.447856	0.00088244
FBgn0033232	CG12159	-0.000316195	0.996309	-0.00281878	0.992069	0.440744	0.00333935	0.382053	0.00126118	1	1	0.0133574	0.00504472
FBgn0033304	Cyp6a13	-0.0517912	0.320128	-0.124795	0.471019	-0.922792	3.11669e-08	0.550968	3.82888e-07	1	1	1.24668e-07	1.53155e-06
FBgn0033372	CG13742	-0.0018909	0.952052	0.34906	0.28024	0.232166	0.45883	1.94765	1.09795e-08	1	1	1	4.39182e-08
FBgn0033453	Sting	-0.00459014	0.866261	0.050134	0.874541	0.148567	0.566035	1.06226	0.000138844	1	1	1	0.000555375
FBgn0033501	CG12911	0.00158251	0.969407	-0.201258	0.517557	0.584178	0.121492	2.34482	2.6984e-18	1	1	0.485967	1.07936e-17
FBgn0033518	Prx2540-2	0.0319297	0.328127	-2.28571	4.02431e-29	0.252914	0.173983	0.330593	0.000752176	1	1.60972e-28	0.695931	0.0030087
FBgn0033520	Prx2540-1	0.0131035	0.61392	0.595461	0.0586271	0.39941	0.228285	1.85962	3.35226e-18	1	0.234508	0.913141	1.3409e-17
FBgn0033529	CG17765	0.0123563	0.929686	-0.300928	8.30776e-05	0.113551	0.650826	0.276789	4.73731e-05	1	0.00033231	1	0.000189492
FBgn0033540	Elp2	0.0116468	0.80637	0.0521122	0.845893	-0.0595716	0.831689	0.580379	0.000795642	1	1	1	0.00318257
FBgn0033564	Pex6	0.0113527	0.923078	0.120825	0.344003	0.387268	0.1118	0.385022	1.54813e-06	1	1	0.447201	6.19252e-06
FBgn0033570	ND-B14	0.010852	0.926898	0.058764	0.777344	0.0245832	0.935865	0.341023	0.00190121	1	1	1	0.00760482
FBgn0033593	Listericin	-0.00623115	0.792647	-1.88994	7.93726e-05	-2.42681	2.66757e-05	1.0971	0.00154065	1	0.00031749	0.000106703	0.00616261
FBgn0033602	Cpr47Ee	0.00369371	0.817732	0.196839	0.394202	0.207667	0.474317	2.47382	0.000218545	1	1	1	0.000874181
FBgn0033624	CG12384	0.00548949	0.969886	-0.0265078	0.866681	-0.0187418	0.952648	0.321663	0.000491718	1	1	1	0.00196687
FBgn0033635	Prip	0.024005	0.293611	0.321952	0.0845776	-0.117014	0.67151	0.639223	0.000282202	1	0.33831	1	0.00112881
FBgn0033683	CG18343	0.000361674	0.995788	0.250686	0.201673	0.433663	0.091932	0.708812	8.8431e-05	1	0.806691	0.367728	0.000353724
FBgn0033728	Cpr49Ae	0.375404	0.207431	0.372987	0.156043	0.461694	0.0484265	1.15207	1.19926e-06	0.829724	0.624171	0.193706	4.79703e-06
FBgn0033748	vis	0.0023244	0.975876	-0.211826	0.449633	-0.0856651	0.79345	0.895529	1.79001e-05	1	1	1	7.16004e-05
FBgn0033799	GLaz	-0.0254272	0.660607	0.0319473	0.846235	0.102913	0.624671	0.647664	7.58026e-12	1	1	1	3.03211e-11
FBgn0033808	CG4627	-0.00017778	0.98705	0.483494	0.078963	0.724195	0.0139996	0.864421	0.00114772	1	0.315852	0.0559986	0.00459088
FBgn0033906	ReepB	0.0324229	0.650892	0.107323	0.212336	0.177851	0.393381	0.476891	4.17117e-05	1	0.849342	1	0.000166847
FBgn0033912	RpS23	0.0269882	0.756684	0.128428	0.41263	0.0194029	0.923236	0.259731	2.4089e-06	1	1	1	9.63559e-06
FBgn0033945	CG12868	0.0538824	0.446432	-0.108617	0.565763	0.328426	0.0442672	0.33407	0.00224554	1	1	0.177069	0.00898215
FBgn0033983	ADPS	0.0034589	0.982011	0.00659742	0.966583	0.133464	0.499976	0.591325	1.79233e-23	1	1	1	7.16934e-23
FBgn0034138	RpS15	0.0286751	0.751639	0.163093	0.089721	-0.00862731	0.973656	0.228124	0.000467741	1	0.358884	1	0.00187097
FBgn0034142	CG8306	0.0340359	0.772806	0.229331	0.0308494	0.286622	0.118358	0.380276	0.00028824	1	0.123397	0.473432	0.00115296
FBgn0034143	CG8303	0.00557525	0.946963	-0.63859	7.09021e-05	-0.201837	0.372095	1.01182	3.06782e-08	1	0.000283608	1	1.22713e-07
FBgn0034398	CG15098	-0.0109393	0.936045	0.166225	0.0990492	0.178376	0.318503	0.426235	6.60115e-08	1	0.396197	1	2.64046e-07
FBgn0034405	Jheh2	0.0107573	0.929287	0.0769257	0.597167	0.329572	0.152733	0.439303	6.69662e-05	1	1	0.610931	0.000267865
FBgn0034489	ppk6	0.00434048	NA	0.347019	0.116233	3.54273	0.00597601	4.02043	0.00057231	NA	0.464932	0.023904	0.00228924
FBgn0034543	galla-1	0.0128459	0.886881	0.303158	0.00468645	0.281134	0.0748716	0.43198	0.000368811	1	0.0187458	0.299487	0.00147524
FBgn0034576	ND-B14.7	0.00545662	0.961627	0.234808	0.0366026	-0.0721154	0.7778	0.310972	0.00200775	1	0.14641	1	0.00803099
FBgn0034588	CG9394	-0.00330945	0.711826	1.71763	0.0128381	0.000467251	0.999892	2.58123	4.48072e-05	1	0.0513524	1	0.000179229
FBgn0034605	Ugt49C1	0.0141383	0.878136	-0.0915551	0.474927	-0.489007	0.0023403	0.469279	4.89246e-06	1	1	0.00936119	1.95698e-05
FBgn0034638	CG10433	0.0140957	0.706987	-0.337343	0.00302899	0.110227	0.637836	0.605826	0.000347508	1	0.012116	1	0.00139003
FBgn0034647	pirk	0.00304628	0.851806	-0.159127	0.614881	-0.30097	0.354133	1.25525	3.66649e-05	1	1	1	0.000146659
FBgn0034688	CG11474	-0.0109215	0.932095	0.2408	0.0133553	-0.155856	0.284268	0.27794	0.000570855	1	0.0534212	1	0.00228342
FBgn0034724	babos	-0.00623641	0.815101	0.217941	0.427826	0.202296	0.480735	0.716087	0.00113026	1	1	1	0.00452105
FBgn0034869	CG13558	NA	NA	NA	NA	NA	NA	5.40584	2.4739e-05	NA	NA	NA	9.8956e-05
FBgn0034885	Eglp4	0.0293203	0.523352	0.0556029	0.728198	0.100069	0.741082	0.482663	2.32981e-05	1	1	1	9.31925e-05
FBgn0034971	Gpat4	-0.00847668	0.953157	0.109691	0.291986	0.266974	0.00653934	0.293024	0.000241353	1	1	0.0261574	0.000965412
FBgn0035088	CG3776	0.0110482	0.878136	0.0167215	0.941238	0.141512	0.536809	0.441528	0.000746483	1	1	1	0.00298593
FBgn0035089	Phk-3	-0.00453723	0.863329	0.135413	0.673974	0.0601897	0.834938	1.16735	0.00044372	1	1	1	0.00177488
FBgn0035094	CG9380	-0.00498279	0.913326	-6.27227	1.39059e-08	0.567338	0.122382	0.723919	0.00222745	1	5.56238e-08	0.489527	0.00890981
FBgn0035434	Drsl5	0.0232792	0.579763	-0.840504	0.00258048	-0.377218	0.0209363	0.207602	0.00203649	1	0.0103219	0.0837452	0.00814598
FBgn0035438	PHGPx	0.177333	0.0225972	-0.0589234	0.429505	0.386841	0.0136384	0.693433	1.24693e-81	0.0903888	1	0.0545535	4.98771e-81
FBgn0035440	CG14969	0.00132152	0.989401	0.148706	0.225241	0.378686	0.00457857	0.438221	0.00124074	1	0.900964	0.0183143	0.00496294
FBgn0035480	CG14984	0.00714477	0.870657	-0.0712016	0.803061	0.52694	0.0389652	1.10613	1.65125e-06	1	1	0.155861	6.60499e-06
FBgn0035544	CG15021	0.00759598	0.892481	0.649603	0.0108076	-0.479619	0.176551	1.09132	3.10182e-06	1	0.0432303	0.706204	1.24073e-05
FBgn0035679	CG10467	0.00455576	0.958671	0.133215	0.457042	0.00642594	0.980569	0.378169	0.00221171	1	1	1	0.00884683
FBgn0035751	CG14829	NA	NA	NA	NA	NA	NA	5.4702	0.000915239	NA	NA	NA	0.00366096
FBgn0035770	pst	-0.0171998	0.726599	-0.406837	0.00160694	-0.492663	0.00193677	0.967101	3.82593e-10	1	0.00642775	0.00774708	1.53037e-09
FBgn0035880	Culd	0.00368842	0.952052	-0.412007	0.100281	-0.352289	0.213461	3.03914	1.4514e-32	1	0.401123	0.853843	5.80559e-32
FBgn0035887	Jon66Cii	NA	NA	NA	NA	NA	NA	5.73388	0.000529641	NA	NA	NA	0.00211857
FBgn0035934	TrpA1	-0.00625457	0.929287	-1.68644	1.45826e-29	-0.990808	3.44981e-06	1.68465	5.64533e-37	1	5.83305e-29	1.37992e-05	2.25813e-36
FBgn0035968	Slc45-1	0.0248675	0.577686	0.212529	0.233988	0.435913	0.00962408	0.487231	3.35612e-08	1	0.935953	0.0384963	1.34245e-07
FBgn0035977	PGRP-LF	0.00127206	0.98467	-0.639195	0.00493707	0.323593	0.190314	1.06689	3.61891e-08	1	0.0197483	0.761257	1.44756e-07
FBgn0036040	CG6749	0.00137613	0.964884	0.977026	0.015911	0.205238	0.469666	1.67899	0.000101709	1	0.0636439	1	0.000406835
FBgn0036126	Irbp18	0.0459223	0.37353	0.260892	0.0507868	0.556125	0.00728869	0.501396	0.00184059	1	0.203147	0.0291548	0.00736234
FBgn0036142	Adck5	0.00830397	0.929287	-0.0239281	0.916194	0.493442	0.070306	0.613878	1.43377e-07	1	1	0.281224	5.73507e-07
FBgn0036208	CG10361	-0.00656288	0.884145	-0.227032	0.350769	0.185305	0.508635	0.771523	4.60562e-05	1	1	1	0.000184225
FBgn0036262	CG6910	0.00739999	0.627685	0.679366	0.0404387	0.3819	0.234269	2.08286	3.57308e-08	1	0.161755	0.937075	1.42923e-07
FBgn0036589	CG13067	0.00536325	0.666601	-0.144499	0.593934	1.05918	0.0280352	2.00285	2.12005e-06	1	1	0.112141	8.48018e-06
FBgn0036690	Ilp8	0.00151592	0.95845	1.07817	0.00943182	0.373146	0.249935	2.05167	5.97472e-07	1	0.0377273	0.999741	2.38989e-06
FBgn0036728	UQCR-Q	0.00933175	0.910063	0.0549527	0.753997	-0.107798	0.695758	0.327473	0.000556308	1	1	1	0.00222523
FBgn0036770	Prestin	0.0315587	0.346544	-0.0554861	0.734137	0.423929	0.00484351	0.424209	0.00012996	1	1	0.019374	0.000519841
FBgn0036834	CG6836	-0.00811819	0.910063	0.147529	0.174422	0.339304	0.117832	0.35631	0.00247038	1	0.697687	0.47133	0.00988153
FBgn0036843	Sfxn2	-0.00115656	0.988615	0.350748	0.0114361	0.379894	0.044279	0.541121	0.000532982	1	0.0457445	0.177116	0.00213193
FBgn0036875	CG9449	-0.00259678	0.989942	0.0190634	0.900976	0.0441882	0.88389	0.313171	2.71591e-21	1	1	1	1.08636e-20
FBgn0036939	CG7365	-0.00534137	0.644155	-1.96509	0.000105645	-0.122874	0.665196	1.48351	0.000550186	1	0.000422579	1	0.00220074
FBgn0036974	eRF1	0.0527974	0.549652	0.0199168	0.83509	0.0218956	0.877706	0.209028	0.00226199	1	1	1	0.00904794
FBgn0036993	CG5910	0.000229621	0.997066	0.0497358	0.81868	0.141754	0.522481	0.425098	1.46346e-05	1	1	1	5.85383e-05
FBgn0037009	CG5104	-0.0011073	0.994662	0.0584899	0.7259	0.0123502	0.968633	0.324735	0.00182001	1	1	1	0.00728004
FBgn0037020	Pex14	0.0149668	0.864493	-0.239574	0.0143097	0.111211	0.566841	0.365032	0.000750146	1	0.0572388	1	0.00300058
FBgn0037063	CG9391	-0.0038329	0.978826	0.0745232	0.575638	0.00571525	0.983958	0.306627	0.000698668	1	1	1	0.00279467
FBgn0037199	EMC4	0.0208782	0.757428	0.0573119	0.717363	0.151275	0.387919	0.447426	5.84854e-07	1	1	1	2.33942e-06
FBgn0037414	Osi7	0.00442396	0.94861	0.526859	0.0223022	-2.46853	3.61597e-10	0.837035	2.29074e-06	1	0.0892088	1.44639e-09	9.16295e-06
FBgn0037433	CG17919	0.00846013	0.856304	0.263604	0.106319	0.0356454	0.914053	0.583644	0.000919944	1	0.425276	1	0.00367978
FBgn0037662	CG11997	0.000697234	0.97477	0.00438663	0.988684	1.67034	0.00425595	1.85413	0.00213425	1	1	0.0170238	0.00853701
FBgn0037696	GstZ1	-0.00579565	0.86779	0.417119	0.0644765	0.68584	0.0185263	0.811365	0.000860111	1	0.257906	0.0741051	0.00344045
FBgn0037822	CG14683	-0.0168123	0.681694	0.12457	0.420643	0.219377	0.331074	0.479687	8.93861e-05	1	1	1	0.000357544
FBgn0037874	Tctp	-0.00397518	0.980733	0.0856942	0.491365	0.105979	0.502184	0.241149	0.000216743	1	1	1	0.000866974
FBgn0037888	scpr-B	0.000764551	0.978826	0.457023	0.182685	0.819541	0.0797926	2.29811	6.45596e-06	1	0.730738	0.31917	2.58238e-05
FBgn0037934	CG6830	-0.249752	0.0593838	-0.0437823	0.852523	0.129533	0.660983	0.561563	0.00134565	0.237535	1	1	0.0053826
FBgn0037936	CG6908	-0.0065045	0.962606	-0.0606542	0.845153	0.223334	0.400554	0.61005	1.04609e-06	1	1	1	4.18435e-06
FBgn0037937	Fer3	-0.0104394	0.314925	0.622055	0.0545116	0.818036	0.0600236	1.13969	0.00214076	1	0.218046	0.240094	0.00856306
FBgn0037960	mthl5	0.00294665	0.97477	0.100451	0.742185	0.349991	0.150379	2.55018	4.27215e-42	1	1	0.601517	1.70886e-41
FBgn0038017	CG4115	0.00613285	0.653781	0.882039	0.0184166	0.412249	0.232736	1.65583	1.5149e-05	1	0.0736662	0.930943	6.05959e-05
FBgn0038020	GstD9	0.010584	0.863329	-0.00522501	0.982134	0.0748605	0.771632	0.731805	0.000453897	1	1	1	0.00181559
FBgn0038224	ATPsynE	0.0179773	0.830502	0.210937	0.0326547	0.092454	0.725661	0.442605	1.27142e-09	1	0.130619	1	5.08567e-09
FBgn0038236	Cyp313a1	0.00987111	0.773161	0.0531744	0.84128	0.0981604	0.767727	1.0973	1.37327e-06	1	1	1	5.49307e-06
FBgn0038306	Art3	-0.000551198	0.994662	0.184465	0.500663	0.0529513	0.864431	0.909984	2.2596e-06	1	1	1	9.03841e-06
FBgn0038337	CG6125	-0.0187476	0.54596	0.26712	0.130619	0.320257	0.27826	0.718132	3.41873e-08	1	0.522475	1	1.36749e-07
FBgn0038450	CG17560	-0.000812292	0.891777	0.224649	0.230325	-0.0751518	0.609649	2.85611	0.000257108	1	0.921299	1	0.00102843
FBgn0038465	Irc	-0.0052688	0.954951	0.219021	0.0359807	0.197377	0.203716	0.418648	2.58961e-05	1	0.143923	0.814864	0.000103584
FBgn0038577	CG12321	0.0283759	0.566159	0.0660578	0.667012	0.320401	0.0502939	0.395239	0.000345432	1	1	0.201176	0.00138173
FBgn0038662	Mpc1	0.00214483	0.98705	-0.027231	0.840053	0.155438	0.259941	0.348268	8.87315e-05	1	1	1	0.000354926
FBgn0038682	CG5835	0.0143512	0.417317	0.141659	0.366859	-0.205736	0.302392	0.979764	1.27297e-13	1	1	1	5.09188e-13
FBgn0038827	Fancd2	0.00178191	0.975718	0.579052	0.00258048	0.345177	0.234842	1.03825	4.73001e-05	1	0.0103219	0.939366	0.0001892
FBgn0038849	CG7079	-1.25091e-05	0.997066	0.397301	0.0109079	0.364597	0.083395	0.705553	0.000428445	1	0.0436314	0.33358	0.00171378
FBgn0039040	CG13833	-0.0112127	0.861395	0.177048	0.110541	0.229743	0.382114	0.355926	0.00104798	1	0.442166	1	0.00419193
FBgn0039259	EMC6	0.0136538	0.815727	-0.10813	0.573094	-0.0639692	0.825787	0.5053	9.76665e-05	1	1	1	0.000390666
FBgn0039274	CG11920	0.00954855	0.801709	-0.0882073	0.760383	0.0134094	0.968725	0.794621	5.30975e-05	1	1	1	0.00021239
FBgn0039298	to	0.0242616	0.614048	-2.21955	8.11697e-75	-0.275221	0.362162	0.545042	0.000144671	1	3.24679e-74	1	0.000578686
FBgn0039299	CG11854	0.00215979	0.977929	-1.73196	2.74968e-10	-0.059775	0.865354	1.18629	3.51101e-06	1	1.09987e-09	1	1.40441e-05
FBgn0039300	RpS27	0.013488	0.930663	0.0629127	0.586257	0.0876236	0.526345	0.229392	0.000202551	1	1	1	0.000810204
FBgn0039304	CG10425	0.029746	0.442423	0.0194938	0.932871	0.408557	0.0705022	0.434737	0.000648242	1	1	0.282009	0.00259297
FBgn0039316	CG11893	-0.00200791	0.929287	0.148769	0.603741	1.16014	0.0213349	5.59807	1.80531e-21	1	1	0.0853397	7.22124e-21
FBgn0039324	CG10553	-0.0028046	0.982011	-0.675482	0.00063142	0.224985	0.473945	1.62467	2.06639e-27	1	0.00252568	1	8.26556e-27
FBgn0039358	CG5028	-0.0168475	0.826443	0.0152593	0.913987	0.24084	0.122382	0.199142	8.29473e-05	1	1	0.489527	0.000331789
FBgn0039359	RpL27	0.0160536	0.875943	0.0617925	0.782648	-0.0897392	0.74151	0.418898	1.36035e-05	1	1	1	5.44138e-05
FBgn0039417	CG6073	0.00910174	0.830891	0.128566	0.659385	0.610546	0.01005	1.17868	1.03404e-07	1	1	0.0402	4.13617e-07
FBgn0039419	CG12290	0.000488679	0.995788	-0.161357	0.342427	0.272322	0.248464	0.430764	1.02468e-09	1	1	0.993858	4.09872e-09
FBgn0039522	CG13972	0.00121912	0.958671	0.883436	0.0484155	0.951736	0.0483545	1.78432	0.000960223	1	0.193662	0.193418	0.00384089
FBgn0039642	CG11882	-0.00204832	0.959057	0.592359	0.0533034	0.00730317	0.984045	1.29081	3.74859e-06	1	0.213213	1	1.49944e-05
FBgn0039685	Obp99b	-0.0030793	0.539933	-0.931777	0.0477339	0.190164	0.471678	2.54879	1.52314e-07	1	0.190936	1	6.09256e-07
FBgn0039938	Sox102F	-0.0128172	0.627853	-0.273723	0.280997	0.0336375	0.923828	0.716772	0.0012133	1	1	1	0.00485319
FBgn0040070	Trx-2	0.175571	0.265755	-0.161246	0.0462139	-0.069047	0.657626	0.35322	1.80418e-05	1	0.184856	1	7.21673e-05
FBgn0040091	Ugt317A1	0.00112319	0.952052	0.116502	0.586805	1.19104	0.030767	2.09501	0.000478869	1	1	0.123068	0.00191548
FBgn0040259	Ugt302C1	0.00183543	0.98467	0.348284	0.00357808	0.481337	0.00632641	0.473948	0.000213304	1	0.0143123	0.0253056	0.000853216
FBgn0040322	GNBP2	-0.0127091	0.774288	-0.1953	0.238385	0.277633	0.144171	0.550488	0.00172317	1	0.953539	0.576685	0.00689268
FBgn0040366	CG11398	0.00329843	0.939284	0.204314	0.463596	0.308782	0.282101	0.846352	0.000870226	1	1	1	0.0034809
FBgn0040367	CG11382	NA	NA	NA	NA	NA	NA	3.83985	0.00010536	NA	NA	NA	0.000421439
FBgn0040658	CG13516	0.00584444	0.929287	0.357019	0.052184	0.567237	0.005685	0.662363	0.000318273	1	0.208736	0.02274	0.00127309
FBgn0040732	CG16926	-0.00399096	0.237283	1.01837	0.0311014	-0.00399409	0.988042	2.61793	1.09518e-16	0.949131	0.124406	1	4.3807e-16
FBgn0040793	CG7630	0.0330474	0.736958	0.109644	0.533415	-0.0790392	0.803905	0.364013	0.00226199	1	1	1	0.00904794
FBgn0040827	CG13315	-0.00320528	0.446483	0.338126	0.292698	0.59445	0.113945	2.11926	0.000610882	1	1	0.455779	0.00244353
FBgn0041105	nerfin-2	0.00614462	0.929287	0.274638	0.167474	-0.016024	0.963294	0.698273	1.38704e-05	1	0.669896	1	5.54818e-05
FBgn0041182	Tep2	0.0214438	0.753207	-0.531333	2.67571e-09	0.016471	0.956469	0.736643	8.14994e-17	1	1.07028e-08	1	3.25997e-16
FBgn0041581	AttB	0.00261689	0.677399	0.294393	0.0616122	-0.0317459	0.898776	2.64973	0.0024775	1	0.246449	1	0.00990998
FBgn0041622	Or69a	0.0562192	0.408685	-0.66882	8.27031e-07	0.368304	0.0938277	0.697528	0.000916404	1	3.30812e-06	0.375311	0.00366562
FBgn0042110	CG18765	-0.00576389	0.596504	0.397872	0.22897	1.38362	0.00475745	1.21354	0.0023172	1	0.91588	0.0190298	0.0092688
FBgn0042175	CG18858	0.0120574	0.904091	0.082225	0.508975	-0.0671891	0.803905	0.520963	4.04688e-12	1	1	1	1.61875e-11
FBgn0043791	phu	-0.0149581	0.00587562	-0.105607	0.74504	-0.206647	0.397524	1.85525	0.000224329	0.0235025	1	1	0.000897317
FBgn0044812	TotC	-8.55397	2.81743e-05	-2.38924	0.000395072	-0.340606	0.0778491	3.06519	0.000166669	0.000112697	0.00158029	0.311396	0.000666678
FBgn0044872	FucTC	-0.00763528	0.813822	0.301903	0.173322	-0.190805	0.515806	1.32291	3.85794e-11	1	0.693287	1	1.54318e-10
FBgn0046763	CG17278	-0.00451025	0.904091	0.169466	0.589216	0.198256	0.516788	1.15835	5.32171e-05	1	1	1	0.000212868
FBgn0047038	ND-13B	0.0108978	0.897553	0.136006	0.35342	0.0264141	0.930813	0.401408	0.00147261	1	1	1	0.00589045
FBgn0050005	GstT2	-0.000403416	0.99593	0.059296	0.7818	0.0498052	0.867839	0.539243	0.000593289	1	1	1	0.00237316
FBgn0050104	NT5E-2	0.0139551	0.700802	0.360548	0.00660543	0.710885	0.00321869	0.926117	4.3259e-10	1	0.0264217	0.0128748	1.73036e-09
FBgn0050339	CG30339	-0.00318729	0.891777	0.428982	0.181961	0.123465	0.701567	2.8087	2.10163e-21	1	0.727846	1	8.4065e-21
FBgn0051097	CG31097	0.00397581	0.806423	0.0702804	0.83509	0.924882	0.0588778	2.03166	3.9557e-06	1	1	0.235511	1.58228e-05
FBgn0051157	CG31157	NA	NA	NA	NA	0.291937	0.149557	5.01254	5.35909e-07	NA	NA	0.59823	2.14364e-06
FBgn0051220	CG31220	0.0056834	0.647242	-0.157508	0.547986	-2.62124	0.029027	1.59045	0.000997087	1	1	0.116108	0.00398835
FBgn0051370	CG31370	0.00377671	0.97477	-0.28132	0.0793173	0.2143	0.386737	0.801272	1.21156e-05	1	0.317269	1	4.84625e-05
FBgn0051436	CG31436	0.0144795	0.709269	0.00722552	0.966591	0.301609	0.0162136	0.525289	5.21611e-07	1	1	0.0648543	2.08644e-06
FBgn0051510	CG31510	-0.0194012	0.697498	0.0762661	0.7259	0.322327	0.183596	0.618358	0.000180579	1	1	0.734383	0.000722316
FBgn0051683	CG31683	0.00639601	0.950963	-0.0189101	0.916027	-0.0318053	0.884937	0.746167	1.83626e-08	1	1	1	7.34503e-08
FBgn0051809	CG31809	0.00510521	0.919829	-2.70193	1.14315e-34	-0.542837	0.126507	1.65438	7.06767e-10	1	4.5726e-34	0.506027	2.82707e-09
FBgn0051810	CG31810	0.00593129	0.81668	-1.81908	1.7075e-10	0.14978	0.629601	1.55365	2.28803e-06	1	6.82999e-10	1	9.15214e-06
FBgn0051898	CG31898	0.0011868	0.977325	-0.03853	0.917419	0.106263	0.737509	1.32852	0.000127756	1	1	1	0.000511025
FBgn0052029	Cpr66D	-0.00156558	NA	-0.217694	0.233771	0.201788	0.408673	4.84739	1.47153e-19	NA	0.935084	1	5.88611e-19
FBgn0052039	CG32039	0.00953536	0.923812	0.150907	0.318015	0.185077	0.360267	0.413217	0.00163331	1	1	1	0.00653323
FBgn0052068	Adi1	0.00913977	0.936877	0.174055	0.163559	0.303667	0.119299	0.545994	4.98344e-08	1	0.654238	0.477195	1.99337e-07
FBgn0052506	tbc	0.0018616	0.98467	-0.0602493	0.784826	-0.439834	0.0108559	1.22058	7.40984e-17	1	1	0.0434237	2.96394e-16
FBgn0052591	CG32591	-0.0041767	0.688353	-0.0599733	0.84896	-0.037806	0.899002	2.08776	0.00214288	1	1	1	0.0085715
FBgn0052602	Muc12Ea	0.00353806	0.769792	0.22461	0.378042	0.435404	0.195338	2.15536	3.51173e-05	1	1	0.781353	0.000140469
FBgn0052850	CG32850	-0.0134252	0.906826	0.0271299	0.849955	-0.0965073	0.745462	0.829141	6.12386e-10	1	1	1	2.44954e-09
FBgn0053159	CG33159	0.0242372	0.633787	-0.203833	0.154707	-0.360746	0.122566	0.665016	1.29109e-15	1	0.61883	0.490264	5.16437e-15
FBgn0053170	CG33170	0.0104085	0.896249	-0.00341754	0.990625	0.28924	0.072944	0.442315	9.41186e-05	1	1	0.291776	0.000376474
FBgn0053221	CR33221	-0.000542841	NA	NA	NA	NA	NA	3.40821	1.37205e-07	NA	NA	NA	5.48821e-07
FBgn0053494	CG33494	-0.00774697	0.528874	-0.0604959	0.864367	0.0728308	0.821317	1.33684	0.00162996	1	1	1	0.00651984
FBgn0062412	Ctr1B	-0.00517632	0.908427	0.631091	0.00762213	0.584664	0.0271576	1.10095	8.4529e-06	1	0.0304885	0.10863	3.38116e-05
FBgn0062442	Cisd2	0.000562705	0.99593	-0.0472223	0.628583	0.0637283	0.812066	0.276841	1.10007e-05	1	1	1	4.40027e-05
FBgn0063491	GstE9	0.0319452	0.601163	-0.0908543	0.52307	-0.152994	0.597955	0.360185	0.00118201	1	1	1	0.00472803
FBgn0083956	CG34120	-0.0102775	0.910766	0.199227	0.0210661	0.206232	0.477056	0.451272	9.28335e-08	1	0.0842646	1	3.71334e-07
FBgn0086254	Akr1B	0.016367	0.814446	0.00551579	0.978768	0.183028	0.301439	0.454669	0.00107762	1	1	1	0.00431046
FBgn0086368	tw	0.00338396	0.936877	0.141734	0.655346	1.05611	0.00304688	1.4419	6.22077e-07	1	1	0.0121875	2.48831e-06
FBgn0086472	RpS25	0.0278806	0.734989	0.160311	0.0665697	-0.0747943	0.791727	0.207698	0.000596192	1	0.266279	1	0.00238477
FBgn0086558	Ubi-p5E	0.00822114	0.954481	-0.045496	0.673015	-0.184776	0.244542	0.216204	0.000447982	1	1	0.97817	0.00179193
FBgn0086691	UK114	-0.0072289	0.64806	0.0771928	0.822977	0.316598	0.324621	1.34287	0.000360323	1	1	1	0.00144129
FBgn0259977	Tdc1	-0.0164862	0.37166	0.384606	0.0638304	0.335967	0.244542	1.29814	9.27234e-14	1	0.255322	0.97817	3.70894e-13
FBgn0260429	CG42524	0.0012746	0.980698	0.665958	0.0222968	0.45219	0.122295	0.841553	0.000645286	1	0.0891872	0.489182	0.00258115
FBgn0260722	lncRNA:CR42549	0.00801095	0.9435	-0.0483509	0.840609	0.207325	0.351179	0.317883	0.0014476	1	1	1	0.0057904
FBgn0260857	Bet1	0.0361567	0.431667	0.0264883	0.909411	0.104278	0.640166	0.772045	5.44729e-11	1	1	1	2.17891e-10
FBgn0261597	RpS26	0.0395332	0.635721	0.00389295	0.982404	-0.271737	0.235442	0.177952	0.000552715	1	1	0.941768	0.00221086
FBgn0261788	Ank2	-0.00885925	0.563157	0.616277	0.0208777	0.465263	0.0235607	0.640312	0.00140389	1	0.0835109	0.094243	0.00561557
FBgn0261975	CG42806	0.665144	0.0978332	0.058919	0.755328	0.427077	0.0172939	0.631754	3.76368e-09	0.391333	1	0.0691757	1.50547e-08
FBgn0262563	CG43103	-0.0039934	0.952052	-0.612015	0.0150736	0.127684	0.666292	0.722857	0.000955622	1	0.0602946	1	0.00382249
FBgn0262620	lncRNA:CR43144	0.00228465	0.947699	0.214716	0.490372	1.02896	0.0048463	1.38002	3.79328e-05	1	1	0.0193852	0.000151731
FBgn0263019	lncRNA:CR43314	-0.0113019	0.929287	0.25254	0.0665697	0.104765	0.715612	0.409728	2.30575e-09	1	0.266279	1	9.223e-09
FBgn0263049	lncRNA:let7C	-0.0038526	0.816835	-0.18232	0.551891	-0.0233424	0.94789	2.95406	1.91139e-17	1	1	1	7.64556e-17
FBgn0263738	Ada2a	-0.00627262	0.918627	0.303034	0.214039	0.754794	0.0045399	0.803662	0.000110607	1	0.856158	0.0181596	0.000442429
FBgn0263981	asRNA:CR43730	-0.000802343	NA	0.826104	0.075351	1.19353	0.0548555	2.77094	5.43059e-05	NA	0.301404	0.219422	0.000217224
FBgn0264294	Cyt-b5	0.128624	0.286968	-0.00801693	0.952341	0.283819	0.171481	0.544086	1.34454e-25	1	1	0.685923	5.37818e-25
FBgn0264462	lncRNA:CR43870	0.00234027	0.961216	0.402038	0.155002	0.471776	0.12406	1.19938	4.49546e-05	1	0.620007	0.496239	0.000179819
FBgn0264821	asRNA:CR44029	-0.00691643	0.635785	0.702024	0.00574548	0.590955	0.111944	0.72776	7.43484e-05	1	0.0229819	0.447776	0.000297393
FBgn0264822	asRNA:CR44030	-0.00471449	0.90321	-8.49575	4.14763e-09	-6.27515	1.46904e-06	1.04079	0.000271478	1	1.65905e-08	5.87614e-06	0.00108591
FBgn0264954	fd3F	-0.00404437	0.841666	-0.208661	0.308904	-1.33059	0.0286653	2.73501	2.58742e-08	1	1	0.114661	1.03497e-07
FBgn0264979	CG4267	0.0146254	0.726602	-0.0860571	0.730478	0.216734	0.405412	0.708148	4.10294e-10	1	1	1	1.64118e-09
FBgn0265177	CG44242	0.0060942	0.946045	0.173073	0.256707	0.245759	0.167337	0.407364	0.00179901	1	1	0.669348	0.00719604
FBgn0265312	lncRNA:CR44285	NA	NA	NA	NA	NA	NA	5.65556	0.00208878	NA	NA	NA	0.00835512
FBgn0265590	lncRNA:CR44417	-0.011589	0.802629	-0.451724	0.000437443	0.223505	0.182589	0.957396	2.81989e-15	1	0.00174977	0.730357	1.12796e-14
FBgn0265661	lncRNA:CR44468	-0.000933749	0.958671	0.120403	0.680607	1.25548	0.0127627	1.72466	8.22532e-05	1	1	0.0510506	0.000329013
FBgn0265977	lncRNA:CR44756	-0.000979502	0.958671	0.383266	0.246105	0.47451	0.189083	1.32351	0.00151055	1	0.984422	0.756331	0.00604221
FBgn0266680	lncRNA:CR45170	-0.00237924	0.941085	0.587194	0.0870253	0.0441534	0.890507	1.39384	0.000154953	1	0.348101	1	0.000619813
FBgn0266869	asRNA:CR45330	-0.00419561	0.904091	0.233458	0.446022	0.00453237	0.988874	1.78842	4.75215e-10	1	1	1	1.90086e-09
FBgn0267157	lncRNA:CR45597	-0.00251597	0.953157	0.197813	0.526364	0.123746	0.703312	2.69373	1.26838e-17	1	1	1	5.07351e-17
FBgn0267384	Ubc7	0.0196439	0.840064	-0.0164979	0.90205	0.154011	0.215968	0.263541	0.000603119	1	1	0.86387	0.00241248
FBgn0267472	asRNA:CR45822	0.00322092	0.743921	-0.244441	0.226556	-0.0205898	0.936468	2.06585	0.000487128	1	0.906223	1	0.00194851
FBgn0267798	lncRNA:CR46123	-0.000596397	NA	0.0205887	0.911987	NA	NA	2.86489	0.00196765	NA	1	NA	0.00787059

## Sheet: down in Or47b and FruM
geneid	genename	SH	SH.p	Or47b	Or47b.p	Or67d	Or67d.p	FruM	FruM.p	SH.p.bf	Or47b.p.bf	Or67d.p.bf	FruM.p.bf
FBgn0000250	cact	0.0142146	0.710515	-0.36317	1.10655e-05	-0.214296	0.0864421	-0.207561	0.00247276	1	4.4262e-05	0.345768	0.00989104
FBgn0001134	Grd	-0.0140302	0.660607	-0.683098	0.000783725	-0.0981846	0.743347	-0.742208	0.00125864	1	0.0031349	1	0.00503454
FBgn0002570	Mal-A1	-0.034107	0.358167	-3.30206	7.13445e-31	-0.582304	0.119018	-1.67933	6.21765e-18	1	2.85378e-30	0.47607	2.48706e-17
FBgn0004512	Mdr49	0.0226901	0.666601	-0.643963	8.16791e-11	-0.318425	0.1891	-0.645164	1.88001e-08	1	3.26717e-10	0.756401	7.52004e-08
FBgn0004574	Rop	0.00255341	0.967002	-0.204038	0.000206333	-0.19347	0.135899	-0.407046	2.52284e-06	1	0.000825334	0.543595	1.00913e-05
FBgn0011592	fra	-0.0217689	0.530958	-0.698079	1.05306e-09	-0.236002	0.203111	-0.759508	6.83664e-09	1	4.21222e-09	0.812444	2.73466e-08
FBgn0011656	Mef2	-0.0238889	0.738379	-0.323856	4.91724e-07	0.00576332	0.981068	-0.334867	6.55679e-07	1	1.96689e-06	1	2.62272e-06
FBgn0011704	RnrS	-0.0148971	0.736875	-0.764093	6.3798e-05	-0.378308	0.0885348	-1.18237	4.5724e-10	1	0.000255192	0.354139	1.82896e-09
FBgn0017558	Pdk	0.0013803	0.724023	-0.352865	2.55629e-05	0.0971941	0.50142	-0.3141	0.00123181	1	0.000102252	1	0.00492725
FBgn0025866	CalpB	-0.00483844	0.975893	-0.57021	1.91729e-11	-0.166844	0.314149	-0.784972	4.01724e-14	1	7.66914e-11	1	1.6069e-13
FBgn0026385	Or47b	0.0183337	0.739883	-7.42727	6.04692e-132	-0.0781871	0.753428	-0.689378	1.01655e-11	1	2.41877e-131	1	4.06618e-11
FBgn0026562	SPARC	0.3253	0.0364089	-1.31793	2.45088e-43	-0.650521	0.0138538	-0.764613	5.38729e-10	0.145636	9.80351e-43	0.0554151	2.15492e-09
FBgn0027934	alpha-Est4aPsi	-0.000555467	0.990557	-2.10943	6.02864e-07	0.0889721	0.791318	-2.54852	1.92128e-07	1	2.41145e-06	1	7.68511e-07
FBgn0028509	CenG1A	-0.0235921	0.727849	-0.436572	3.76058e-08	-0.164641	0.274095	-0.79553	6.47009e-13	1	1.50423e-07	1	2.58804e-12
FBgn0028963	Or49b	0.00985088	0.830891	-1.10697	8.51048e-18	-0.440283	0.0139937	-0.435415	0.00178868	1	3.40419e-17	0.0559749	0.00715473
FBgn0030300	Sk1	0.0224666	0.473577	-0.303762	2.26529e-05	-0.173044	0.347949	-0.274696	0.000723468	1	9.06114e-05	1	0.00289387
FBgn0030520	Pdcd4	-0.0520132	0.556302	-0.256835	0.000827791	-0.313983	0.00463991	-0.472601	1.52669e-13	1	0.00331116	0.0185596	6.10676e-13
FBgn0030525	CG10996	-0.00614438	0.886467	-1.12398	3.86416e-06	-0.170655	0.554583	-1.08276	6.38766e-05	1	1.54566e-05	1	0.000255506
FBgn0030716	CG9170	-0.00286779	0.980685	-0.252659	3.01418e-07	-0.281087	0.0384286	-0.618211	1.05816e-13	1	1.20567e-06	0.153714	4.23263e-13
FBgn0030882	Gss1	0.00600886	0.954951	-0.70645	3.19994e-08	-0.0339478	0.915037	-0.559287	0.000149869	1	1.27998e-07	1	0.000599476
FBgn0030887	CG6867	0.00824126	0.952052	-0.324911	1.05164e-05	-0.39333	0.00632344	-0.456643	0.000389645	1	4.20656e-05	0.0252938	0.00155858
FBgn0030964	Pvf1	0.00503817	0.954481	-0.482632	4.99996e-07	-0.331442	0.0310485	-0.336891	0.00201978	1	1.99998e-06	0.124194	0.0080791
FBgn0031043	Naa20A	-0.0144904	0.827873	-0.371327	0.000898201	-0.320116	0.0388312	-0.515304	0.000203352	1	0.0035928	0.155325	0.000813406
FBgn0031294	IA-2	0.0281024	0.519069	-0.535321	0.000377999	0.187813	0.455268	-0.603904	0.000110607	1	0.001512	1	0.000442429
FBgn0031649	hoe2	-0.00126696	0.989955	-0.324202	0.00155811	-0.0326096	0.889943	-0.564241	0.00183849	1	0.00623242	1	0.00735398
FBgn0031802	ppk7	0.00316896	0.966148	-1.75999	2.49774e-06	-0.245299	0.351354	-2.20296	4.81349e-12	1	9.99096e-06	1	1.9254e-11
FBgn0031803	ppk14	-0.00527864	0.936568	-1.41156	1.75959e-05	-0.616681	0.0260383	-3.51723	1.96393e-13	1	7.03837e-05	0.104153	7.8557e-13
FBgn0031854	TTLL3A	0.00293922	0.952052	-0.732196	3.86438e-05	-0.335185	0.0957226	-0.681692	0.0001745	1	0.000154575	0.38289	0.000698001
FBgn0032129	jp	-0.000759933	0.989955	-0.199565	0.00109302	0.00627693	0.982487	-0.713103	2.72197e-05	1	0.00437209	1	0.000108879
FBgn0032416	Gr33a	-0.00690271	0.786605	-2.40541	1.13477e-07	-0.376867	0.262875	-1.60236	0.000223078	1	4.53907e-07	1	0.000892313
FBgn0032536	Ance-3	-0.050923	0.564279	-0.183297	0.00106766	-0.125435	0.588584	-0.441378	3.34163e-15	1	0.00427066	1	1.33665e-14
FBgn0032810	CG13077	0.0168625	0.635327	-1.20168	1.10572e-11	-0.62286	0.00615698	-0.590556	0.000429351	1	4.42289e-11	0.0246279	0.0017174
FBgn0032896	CG14400	0.312626	0.102872	-2.77038	1.84076e-95	1.37045	1.32948e-17	-2.03863	9.133e-28	0.411489	7.36306e-95	5.31792e-17	3.6532e-27
FBgn0033259	Tmem63	0.000263592	0.997765	-0.315347	4.723e-07	0.0125196	0.956469	-0.251325	0.00191219	1	1.8892e-06	1	0.00764875
FBgn0033302	Cyp6a14	0.00250448	0.970737	-2.80239	1.86786e-13	0.870091	0.000317868	-1.72833	0.0002521	1	7.47146e-13	0.00127147	0.0010084
FBgn0033484	CG2269	-0.0176529	0.910063	-0.238722	0.000153772	0.0129513	0.963294	-0.496045	8.25337e-21	1	0.000615089	1	3.30135e-20
FBgn0033665	Zip48C	0.0207962	0.684243	-0.38627	5.58927e-05	-0.488015	0.0133728	-0.395355	0.00125827	1	0.000223571	0.0534911	0.00503309
FBgn0033668	exp	0.000682645	0.994662	-2.47723	1.09776e-16	-0.55675	0.0133253	-1.04737	3.42312e-07	1	4.39102e-16	0.0533013	1.36925e-06
FBgn0033744	Dh44-R2	0.588715	0.0225972	-0.72252	0.000965473	-0.229292	0.449234	-0.807266	0.000474876	0.0903888	0.00386189	1	0.00189951
FBgn0033876	Syngr	0.017946	0.857878	-0.265125	0.000163974	-0.017674	0.943323	-0.32654	2.0686e-09	1	0.000655895	1	8.27441e-09
FBgn0034071	CG8405	-0.00651751	0.966148	-0.355308	2.98138e-07	-0.126102	0.373966	-0.273008	9.80597e-08	1	1.19255e-06	1	3.92239e-07
FBgn0034622	BBS9	0.0187631	0.864493	-0.274385	4.54327e-06	-0.347851	0.0165432	-0.281601	0.00169418	1	1.81731e-05	0.0661726	0.00677673
FBgn0035000	CG13578	0.35067	0.146568	-0.481532	5.91688e-13	-0.34461	0.0265925	-0.220579	0.00013767	0.586271	2.36675e-12	0.10637	0.000550681
FBgn0035113	pyx	3.72593e-05	0.998947	-0.967857	9.62705e-06	-0.251548	0.368561	-1.21033	1.2921e-07	1	3.85082e-05	1	5.16839e-07
FBgn0035179	CG12038	-0.00287098	0.974851	-0.825788	2.93004e-07	-0.538121	0.00501711	-0.451525	0.00165419	1	1.17202e-06	0.0200685	0.00661678
FBgn0035264	Oseg4	0.0224326	0.770629	-0.438388	3.96509e-08	-0.557543	0.010933	-1.06643	1.55267e-07	1	1.58603e-07	0.0437321	6.21069e-07
FBgn0035280	Cpr62Bb	-0.34361	0.180663	-1.4558	2.55712e-09	-0.806433	0.036831	-1.06729	0.000494445	0.722652	1.02285e-08	0.147324	0.00197778
FBgn0035432	ZnT63C	0.0184066	0.672326	-0.409274	8.18618e-05	-0.281857	0.00767573	-0.396671	2.14485e-05	1	0.000327447	0.0307029	8.5794e-05
FBgn0035499	Chd64	-0.00380935	0.954481	-0.634352	9.10261e-09	0.386798	0.00505133	-0.496094	1.56898e-05	1	3.64105e-08	0.0202053	6.27594e-05
FBgn0035861	CG7213	-0.0042019	0.826443	-5.07395	1.13087e-05	-0.0154162	0.96604	-2.90397	4.88529e-05	1	4.52348e-05	1	0.000195411
FBgn0035914	CG6282	0.0193239	0.864556	-0.349475	0.000367008	-0.0729339	0.671859	-0.625985	5.60632e-14	1	0.00146803	1	2.24253e-13
FBgn0036287	CG10663	0.0058492	0.902457	-1.44939	2.12969e-06	-0.365527	0.165223	-0.997344	4.4556e-05	1	8.51878e-06	0.660891	0.000178224
FBgn0036369	CG10089	-0.0133807	0.783086	-0.369634	0.000487452	-0.161512	0.349664	-0.857761	1.01994e-16	1	0.00194981	1	4.07977e-16
FBgn0036493	CG7255	-0.00354082	0.941873	-2.75759	1.87512e-22	0.0676619	0.793453	-0.577298	0.0010913	1	7.5005e-22	1	0.00436518
FBgn0036742	CG7497	0.000285324	0.995788	-1.74869	7.18392e-13	0.447632	0.0274937	-0.833126	6.18266e-05	1	2.87357e-12	0.109975	0.000247307
FBgn0036821	CG3961	-0.0298123	0.706987	-0.332762	8.47642e-07	-0.0840418	0.701015	-0.496955	2.75428e-22	1	3.39057e-06	1	1.10171e-21
FBgn0036882	CG9279	-0.00908431	0.878888	-0.775098	2.12956e-05	-0.192348	0.273882	-0.571699	3.68976e-06	1	8.51826e-05	1	1.4759e-05
FBgn0037013	CG13250	-0.00398493	0.922627	-1.5142	4.6637e-05	0.135981	0.668469	-1.51761	0.00024031	1	0.000186548	1	0.00096124
FBgn0037014	CG13251	-0.00277474	0.985721	-0.297803	3.82415e-10	-0.268222	0.00363593	-0.390628	2.5417e-14	1	1.52966e-09	0.0145437	1.01668e-13
FBgn0037137	Nopp140	0.00273005	0.982011	-0.310432	0.000965473	-0.431109	0.0025537	-0.3988	8.1622e-05	1	0.00386189	0.0102148	0.000326488
FBgn0037225	TwdlG	-0.0171416	0.563157	-0.898961	6.48464e-05	0.234131	0.367083	-1.44703	3.54379e-08	1	0.000259386	1	1.41752e-07
FBgn0037229	CG9766	-0.0184256	0.328127	-1.15249	9.44086e-08	-0.0360124	0.915731	-1.46013	0.000795532	1	3.77634e-07	1	0.00318213
FBgn0037475	Fer1	0.191405	0.207431	-0.659556	3.92088e-16	-0.320678	0.00425517	-0.331548	3.0385e-07	0.829724	1.56835e-15	0.0170207	1.2154e-06
FBgn0037492	CG10050	0.743003	1.09781e-11	-1.00626	5.80632e-24	-0.223859	0.191168	-0.856971	5.07795e-09	4.39124e-11	2.32253e-23	0.764672	2.03118e-08
FBgn0037717	CG8301	0.00652876	0.959057	-1.31495	3.61446e-42	-0.0512002	0.784603	-0.889044	2.66239e-16	1	1.44579e-41	1	1.06496e-15
FBgn0037870	CG18577	-0.000212935	0.994662	-4.57512	0.000504177	-3.64963	0.00288055	-5.82412	0.000508982	1	0.00201671	0.0115222	0.00203593
FBgn0038205	Kif19A	0.00428841	0.960265	-0.377873	0.00129597	-0.236592	0.127575	-0.502208	0.000934343	1	0.00518387	0.510299	0.00373737
FBgn0038447	CG14892	-0.00290671	0.978826	-0.385071	0.00163267	0.00592523	0.985615	-0.482047	0.000119452	1	0.0065307	1	0.000477808
FBgn0038504	Sur-8	0.00850176	0.835609	-0.558665	9.88308e-13	-0.41977	0.00498817	-0.83425	8.37272e-23	1	3.95323e-12	0.0199527	3.34909e-22
FBgn0038756	CG4783	0.00465012	0.866994	-1.12628	0.000264579	0.00345292	0.991957	-1.95366	6.76698e-08	1	0.00105831	1	2.70679e-07
FBgn0038798	Or92a	0.381166	0.0323876	-0.486652	0.000123276	-0.284533	0.0352115	-0.70909	8.71046e-08	0.12955	0.000493106	0.140846	3.48418e-07
FBgn0039054	Cow	-0.0172733	0.855941	-0.17823	0.00022004	-0.28819	0.041184	-0.343587	5.63343e-05	1	0.000880159	0.164736	0.000225337
FBgn0039089	beat-IV	-0.0136585	0.873219	-0.790933	1.24505e-18	-0.545591	0.0109866	-0.699701	1.78077e-06	1	4.98018e-18	0.0439464	7.12309e-06
FBgn0039668	Trc8	0.00212481	0.985548	-0.400728	1.11999e-09	-0.373998	0.0296456	-0.56273	0.000467002	1	4.47996e-09	0.118582	0.00186801
FBgn0040237	NA	-0.022489	0.700802	-0.426495	0.00114722	-0.215848	0.271951	-0.577853	0.00182503	1	0.00458886	1	0.00730012
FBgn0040334	Tsp3A	-0.000832983	0.994662	-0.707393	5.34142e-05	-0.519673	0.0237407	-0.814221	1.63505e-05	1	0.000213657	0.0949628	6.54022e-05
FBgn0050125	Ir56a	0.00243104	0.953157	-2.07978	2.54395e-08	-0.455699	0.138351	-2.00581	4.22268e-06	1	1.01758e-07	0.553405	1.68907e-05
FBgn0051072	Lerp	0.0112007	0.927099	-0.271288	0.000626513	0.0148736	0.94042	-0.447575	3.82244e-07	1	0.00250605	1	1.52898e-06
FBgn0051352	Unc-115a	-0.00704116	0.89584	-1.78481	5.42435e-174	-0.16552	0.0143366	-0.784552	1.08593e-09	1	2.16974e-173	0.0573463	4.34373e-09
FBgn0051718	Ir31a	-0.007082	0.910578	-0.837603	4.18396e-16	0.037916	0.907892	-0.650327	4.08297e-06	1	1.67358e-15	1	1.63319e-05
FBgn0052333	CG32333	0.00805019	0.876356	-0.325204	5.29956e-05	-0.183778	0.35187	-0.704561	9.42746e-09	1	0.000211982	1	3.77098e-08
FBgn0052364	tut	-0.00272933	0.95891	-2.68494	6.93623e-13	0.117838	0.711832	-1.64981	1.57954e-06	1	2.77449e-12	1	6.31817e-06
FBgn0052521	CG32521	-0.00424199	0.977929	-0.497289	1.28324e-19	-0.0344064	0.836833	-0.377332	6.98136e-08	1	5.13298e-19	1	2.79254e-07
FBgn0052657	lncRNA:CR32657	-0.00718641	0.747245	-1.03832	0.00222412	-0.632293	0.068701	-2.65036	3.61747e-10	1	0.00889649	0.274804	1.44699e-09
FBgn0052668	CG32668	0.00906833	0.941085	-0.241821	0.000705306	-0.443459	0.0179597	-0.752013	0.000270698	1	0.00282122	0.071839	0.00108279
FBgn0053512	dpr4	-0.0132293	0.871268	-0.423916	3.55791e-05	-0.385199	0.0453863	-0.395644	0.000614493	1	0.000142316	0.181545	0.00245797
FBgn0063649	CG6006	-0.00130096	0.982228	-0.67686	7.3167e-05	-0.261751	0.332746	-0.716457	0.000182171	1	0.000292668	1	0.000728683
FBgn0087013	Karybeta3	-0.0205819	0.770148	-0.24084	0.000121385	-0.284082	0.0127564	-0.385275	0.00163273	1	0.00048554	0.0510257	0.00653093
FBgn0259713	CG42367	0.00484924	0.833364	-1.41002	0.000216579	-0.289184	0.364339	-3.82391	2.32345e-06	1	0.000866316	1	9.2938e-06
FBgn0260463	Unc-115b	-0.0065585	0.870744	-1.2874	2.68044e-07	0.520466	0.159852	-0.958446	0.000220777	1	1.07218e-06	0.639408	0.000883109
FBgn0260632	dl	0.0163147	0.472702	-0.219369	0.00107383	0.214535	0.271903	-0.391977	1.18691e-07	1	0.00429532	1	4.74766e-07
FBgn0261244	inaE	-0.0132042	0.830502	-0.388277	0.000128457	0.0808817	0.662604	-0.749463	7.59257e-11	1	0.00051383	1	3.03703e-10
FBgn0262476	CG43066	-0.213996	0.103832	-0.327689	0.000203369	0.0376472	0.881662	-0.343372	1.2302e-05	0.415328	0.000813478	1	4.9208e-05
FBgn0262955	RpII140	-0.00841178	0.954481	-0.222	0.00134083	-0.264415	0.0761316	-0.374471	5.67667e-08	1	0.00536334	0.304526	2.27067e-07
FBgn0263219	Dscam4	-0.301502	0.03303	-2.24565	7.53863e-06	0.165332	0.31874	-2.91197	1.40501e-25	0.13212	3.01545e-05	1	5.62002e-25
FBgn0263829	CG34334	-0.0012328	0.95959	-2.3684	0.00182141	-0.374309	0.0153381	-7.18661	0.000109338	1	0.00728566	0.0613525	0.000437351
FBgn0264907	CG44098	-0.0168615	0.677456	-0.70044	0.000920389	-0.18446	0.533841	-0.707347	0.000101629	1	0.00368155	1	0.000406515
FBgn0265464	Traf6	0.0141746	0.878136	-0.459755	1.53601e-05	-0.419461	0.0205264	-0.485394	3.47596e-05	1	6.14406e-05	0.0821057	0.000139038
FBgn0265598	Bx	-0.00915312	0.93242	-0.395423	6.64891e-07	-0.427168	0.00304688	-0.593315	6.55679e-07	1	2.65956e-06	0.0121875	2.62272e-06
FBgn0266227	lncRNA:CR44922	-0.0241654	0.446483	-3.97048	5.28642e-52	0.177894	0.571067	-0.779613	0.0006008	1	2.11457e-51	1	0.0024032
FBgn0284243	betaTub56D	-0.00760844	0.958704	-0.241776	1.01335e-05	-0.251128	0.216141	-0.35531	0.00209458	1	4.05341e-05	0.864563	0.00837832

## Sheet: up in Or47b and FruM
geneid	genename	SH	SH.p	Or47b	Or47b.p	Or67d	Or67d.p	FruM	FruM.p	SH.p.bf	Or47b.p.bf	Or67d.p.bf	FruM.p.bf
FBgn0000565	MsrA	0.00341808	0.97477	0.893602	2.98763e-17	0.55427	0.0079612	0.737138	1.24266e-09	1	1.19505e-16	0.0318448	4.97065e-09
FBgn0002563	Lsp1beta	NA	NA	3.01069	0.000152991	0.133024	0.217189	4.01894	3.66649e-05	NA	0.000611962	0.868756	0.000146659
FBgn0002626	RpL32	0.0227779	0.801709	0.187379	0.00107328	-0.16598	0.467228	0.249139	8.45144e-05	1	0.00429314	1	0.000338058
FBgn0003162	Pu	-0.00398083	0.975718	0.440589	0.00164766	0.333615	0.0212285	0.525246	2.12005e-06	1	0.00659065	0.0849141	8.48018e-06
FBgn0003174	pwn	0.00160442	0.958671	3.58673	1.10899e-22	0.0136353	0.969762	2.11813	5.87686e-05	1	4.43596e-22	1	0.000235074
FBgn0003462	Sod1	0.0654205	0.472702	0.131606	0.000341618	0.127236	0.593007	0.415705	8.57691e-34	1	0.00136647	1	3.43076e-33
FBgn0003941	RpL40	0.023538	0.755707	0.261428	0.0020044	0.0143064	0.965154	0.345987	8.52724e-05	1	0.00801759	1	0.00034109
FBgn0004107	Cdk2	-0.00944592	0.741438	0.640407	0.00221682	0.411527	0.169277	0.818065	0.000185987	1	0.00886729	0.677108	0.000743949
FBgn0004363	porin	0.0256978	0.781391	0.15815	5.81286e-08	-0.0555158	0.73316	0.21471	0.00150275	1	2.32514e-07	1	0.00601099
FBgn0010222	Nmdmc	0.0133129	0.635785	0.675175	9.85785e-06	0.0726554	0.805363	1.10111	2.46922e-10	1	3.94314e-05	1	9.87688e-10
FBgn0010228	HmgZ	0.0010469	0.987736	0.310479	0.000313734	0.335741	0.0330892	0.451131	0.00179957	1	0.00125494	0.132357	0.00719829
FBgn0010387	Acbp2	0.010114	0.793428	2.14973	3.8401e-32	0.495443	0.0309852	2.871	3.91161e-66	1	1.53604e-31	0.123941	1.56464e-65
FBgn0011281	Obp83a	0.0339988	0.663758	0.404351	3.3775e-07	0.470786	0.010548	0.554229	3.91016e-10	1	1.351e-06	0.0421919	1.56406e-09
FBgn0011283	Obp28a	0.242669	0.160556	0.505329	8.30697e-13	-0.126475	0.622607	0.572262	1.47842e-16	0.642226	3.32279e-12	1	5.91367e-16
FBgn0011695	EbpIII	0.038995	0.596615	0.26822	8.27031e-07	0.313312	0.177086	0.702732	8.82571e-09	1	3.30812e-06	0.708344	3.53028e-08
FBgn0015570	alpha-Est2	-0.00506668	0.870744	1.72402	1.41209e-17	0.609382	0.0577176	2.41311	4.04061e-32	1	5.64837e-17	0.23087	1.61624e-31
FBgn0020270	mre11	-0.00757443	0.860968	0.916164	6.08231e-14	0.0903001	0.724636	0.747883	1.8912e-07	1	2.43292e-13	1	7.56479e-07
FBgn0022029	l(2)k01209	-0.00249206	0.977325	0.377621	0.000150794	0.303752	0.0279822	0.459371	0.000391809	1	0.000603178	0.111929	0.00156723
FBgn0023520	CG3857	0.00251394	0.974851	1.40681	1.92049e-10	0.0727521	0.796691	1.53449	1.62084e-09	1	7.68198e-10	1	6.48337e-09
FBgn0024315	Picot	0.0168853	0.684477	0.288317	0.000747148	0.506153	0.0350041	0.694748	1.06187e-13	1	0.00298859	0.140017	4.24746e-13
FBgn0024732	Drep1	0.0293363	0.541886	0.631686	1.36397e-06	0.298785	0.139005	0.820365	1.00901e-07	1	5.45587e-06	0.556018	4.03604e-07
FBgn0024897	b6	-0.00109763	0.975893	1.44539	1.6321e-06	0.884544	0.0574077	1.19471	0.000440458	1	6.52839e-06	0.229631	0.00176183
FBgn0026869	Thd1	-0.00850439	0.710515	0.431878	0.000708982	0.383866	0.105247	0.520581	0.00218415	1	0.00283593	0.420987	0.0087366
FBgn0027590	GstE12	0.0273441	0.672438	0.25199	2.6063e-09	-0.293844	0.154759	0.356019	0.000154548	1	1.04252e-08	0.619038	0.000618191
FBgn0028562	sut2	0.000174359	0.996309	3.42391	4.61809e-36	-0.39144	0.24482	3.23577	5.01942e-29	1	1.84724e-35	0.97928	2.00777e-28
FBgn0028675	Sur	-0.00317436	0.919441	1.94555	8.53779e-10	0.00451596	0.988042	2.65514	1.45539e-14	1	3.41512e-09	1	5.82157e-14
FBgn0028952	Kebab	-0.000939136	0.960397	4.08535	1.43187e-17	1.50162	0.0101924	1.7249	0.00156693	1	5.72747e-17	0.0407697	0.00626771
FBgn0028956	mthl3	-0.000866884	0.984293	2.13542	4.07533e-21	0.151021	0.630543	2.37331	3.05741e-20	1	1.63013e-20	1	1.22296e-19
FBgn0030332	CG9360	0.0226111	0.676492	0.730589	5.093e-10	0.39633	0.102797	0.920715	3.65517e-13	1	2.0372e-09	0.411188	1.46207e-12
FBgn0030617	CG9095	0.0109957	0.619278	1.04075	0.000438835	0.204309	0.51505	0.888082	0.00124387	1	0.00175534	1	0.00497549
FBgn0031228	ND-15	0.000220494	0.997905	0.427311	3.01911e-05	0.3894	0.0138538	0.536161	4.17117e-05	1	0.000120765	0.0554151	0.000166847
FBgn0031821	NA	0.00424128	0.927414	1.548	2.3165e-10	0.681202	0.04339	1.34775	1.8657e-08	1	9.26601e-10	0.17356	7.46282e-08
FBgn0031879	uif	0.0050462	0.941085	2.57781	1.51349e-49	0.0221562	0.952	1.5875	3.46968e-14	1	6.05394e-49	1	1.38787e-13
FBgn0031907	CG5171	-1.24615	0.0217554	1.66132	1.32986e-09	0.586775	0.0915884	1.45065	6.14342e-06	0.0870214	5.31942e-09	0.366353	2.45737e-05
FBgn0032629	beat-IIIc	0.00568991	0.95328	1.09216	1.63714e-12	0.752153	0.0297899	1.00689	9.38542e-05	1	6.54855e-12	0.11916	0.000375417
FBgn0032783	CG10237	0.055428	0.54596	0.341143	0.000497836	0.356072	0.0763358	0.266179	6.47098e-05	1	0.00199134	0.305343	0.000258839
FBgn0032938	CG8671	-0.0094895	0.899033	0.263979	0.000752878	0.116975	0.400057	0.337971	0.000467504	1	0.00301151	1	0.00187002
FBgn0032945	CG8665	-0.00214909	0.873204	6.27991	1.00761e-60	0.294718	0.322406	4.55951	2.42726e-16	1	4.03046e-60	1	9.70905e-16
FBgn0033159	Dscam1	-0.00330208	0.977147	0.600095	3.97937e-10	0.170307	0.195773	0.3211	1.8288e-06	1	1.59175e-09	0.783091	7.31522e-06
FBgn0033428	Urod	0.0201537	0.774288	0.659272	1.31318e-13	0.0713231	0.796691	0.673361	2.11038e-07	1	5.25273e-13	1	8.44152e-07
FBgn0033443	CG1698	0.00690856	0.59533	2.25762	1.59006e-10	0.905611	0.0288504	2.0935	0.000122257	1	6.36023e-10	0.115402	0.000489027
FBgn0033574	Spn47C	-0.577156	0.0413198	0.877064	8.25622e-10	0.542646	0.00851457	1.94036	6.57919e-49	0.165279	3.30249e-09	0.0340583	2.63167e-48
FBgn0033972	Ciao1	0.010256	0.920807	0.554854	7.49441e-11	-0.103882	0.703312	0.526775	5.77178e-07	1	2.99777e-10	1	2.30871e-06
FBgn0034219	mthl4	0.00685435	0.831106	1.7644	1.48522e-14	-0.0460772	0.897718	1.70014	3.31525e-12	1	5.94089e-14	1	1.3261e-11
FBgn0034470	Obp56d	0.0101841	0.880012	0.494216	1.55524e-07	0.735183	0.00358647	1.51634	9.47625e-34	1	6.22096e-07	0.0143459	3.7905e-33
FBgn0034500	CG11200	-0.013469	0.821316	1.45772	2.09309e-89	0.401464	0.0592095	1.04765	1.55965e-08	1	8.37238e-89	0.236838	6.23859e-08
FBgn0034509	Obp57c	0.00478129	0.944265	0.616094	4.61143e-17	-0.035984	0.878722	0.726986	9.54768e-18	1	1.84457e-16	1	3.81907e-17
FBgn0034564	CG9344	-0.0049802	0.826443	1.15859	1.03032e-07	0.846371	0.0469494	1.06927	1.52165e-05	1	4.12129e-07	0.187798	6.08658e-05
FBgn0034766	Obp59a	0.159707	0.26922	0.570695	2.52099e-35	-0.102665	0.493237	0.435063	2.63321e-12	1	1.00839e-34	1	1.05328e-11
FBgn0034883	Eglp2	-0.00171144	0.971292	0.971635	0.000805934	0.902016	0.00757698	2.08433	3.17658e-09	1	0.00322374	0.0303079	1.27063e-08
FBgn0035020	CG13585	0.152801	0.197354	0.399758	1.08421e-06	0.064876	0.74118	0.279621	0.000330643	0.789414	4.33684e-06	1	0.00132257
FBgn0035021	CG4622	0.00223985	0.984293	0.408778	0.000293502	0.255045	0.184768	0.412895	0.00146986	1	0.00117401	0.739071	0.00587945
FBgn0035151	CG17129	0.00384308	0.95168	0.841046	8.81062e-05	0.359523	0.255025	1.02669	1.6001e-05	1	0.000352425	1	6.40039e-05
FBgn0035252	CG7970	0.00157918	0.98705	0.384821	0.00113876	0.364337	0.0884355	0.739858	1.06712e-16	1	0.00455504	0.353742	4.26849e-16
FBgn0035422	RpL28	0.0252355	0.784431	0.268943	0.00230606	0.0624095	0.810688	0.323581	4.28826e-10	1	0.00922423	1	1.71531e-09
FBgn0035452	CG10359	0.00900006	0.738764	1.06875	6.51733e-06	0.959703	0.00251363	1.0587	1.1479e-05	1	2.60693e-05	0.0100545	4.59159e-05
FBgn0035512	Cpr64Ac	1.00219	0.0112447	3.19645	2.24607e-22	1.27685	0.00647829	3.1421	1.72065e-23	0.0449789	8.98426e-22	0.0259131	6.88261e-23
FBgn0035578	CG13707	0.00366584	0.946254	1.67082	1.70372e-15	0.438138	0.0940178	1.03227	1.24814e-06	1	6.81486e-15	0.376071	4.99255e-06
FBgn0035673	CG6602	3.29046e-05	0.997904	1.2667	0.00102951	-0.0925903	0.744016	3.00631	5.12532e-11	1	0.00411803	1	2.05013e-10
FBgn0036551	CG17029	0.0124419	0.831342	0.428821	0.000285648	0.279843	0.0487531	0.313363	0.00198318	1	0.00114259	0.195012	0.0079327
FBgn0036622	Agpat4	-0.00196723	0.982011	0.746688	9.9358e-07	0.619854	0.00956428	0.748434	1.08436e-05	1	3.97432e-06	0.0382571	4.33743e-05
FBgn0036942	CG7328	-0.00361365	0.945784	0.923363	2.5076e-06	0.362047	0.159852	0.688864	0.00106482	1	1.00304e-05	0.639408	0.00425927
FBgn0037818	CG6465	0.00561845	0.925055	0.76593	6.99456e-05	-0.0293366	0.935646	0.90489	0.00122008	1	0.000279782	1	0.00488034
FBgn0038461	EMC2B	0.0149196	0.731458	0.496249	0.00213265	0.239102	0.389638	0.79549	0.000267947	1	0.00853061	1	0.00107179
FBgn0038829	CG17271	0.0398301	0.539933	0.320462	0.00237008	0.189177	0.391751	0.350551	0.000604182	1	0.00948032	1	0.00241673
FBgn0039321	CG10550	0.367172	0.0434527	0.380073	5.91621e-09	0.357178	0.0175097	0.431731	7.33049e-07	0.173811	2.36648e-08	0.0700388	2.9322e-06
FBgn0039972	Marf1	-0.00785715	0.662317	2.51842	7.49054e-19	0.560879	0.0916835	2.29001	7.36323e-19	1	2.99622e-18	0.366734	2.94529e-18
FBgn0040255	Ugt35E2	0.000911168	0.989627	0.877718	5.1025e-11	0.473302	0.0887571	0.767995	9.56751e-05	1	2.041e-10	0.355029	0.0003827
FBgn0040260	Ugt37D1	-0.00976186	0.743921	0.526991	3.82348e-12	-0.0939883	0.750307	0.271059	0.000313855	1	1.52939e-11	1	0.00125542
FBgn0040323	GNBP1	0.00376058	0.975876	0.51961	2.13366e-07	0.0379703	0.912728	0.535179	8.78516e-07	1	8.53462e-07	1	3.51406e-06
FBgn0041243	Gr43a	0.00241456	0.886742	3.9766	2.44729e-13	-0.0286464	0.914042	3.00076	3.06782e-08	1	9.78915e-13	1	1.22713e-07
FBgn0045479	Gr64a	-0.000501561	0.994662	2.45336	8.97062e-59	0.0359046	0.917281	0.971733	1.66252e-07	1	3.58825e-58	1	6.65008e-07
FBgn0050054	CG30054	0.00297631	0.929287	1.74032	2.13384e-08	0.150707	0.635737	2.1215	5.78104e-09	1	8.53538e-08	1	2.31242e-08
FBgn0050259	CG30259	0.00147849	0.97477	1.8092	2.20369e-08	-0.128988	0.685036	1.19519	0.00203142	1	8.81474e-08	1	0.0081257
FBgn0051189	CG31189	-0.00781651	0.897553	0.562916	0.00088921	0.0331484	0.923828	0.705342	0.00155725	1	0.00355684	1	0.00622898
FBgn0051313	CG31313	0.0377619	0.393664	0.895698	5.52451e-17	0.553308	0.0246348	0.959644	1.03961e-08	1	2.2098e-16	0.0985391	4.15842e-08
FBgn0051431	CG31431	0.00280253	0.952052	1.69764	1.81223e-13	0.296562	0.348062	1.04046	0.000320949	1	7.24891e-13	1	0.00128379
FBgn0051516	CG31516	NA	NA	7.42702	3.59604e-09	NA	NA	5.60925	8.22912e-05	NA	1.43841e-08	NA	0.000329165
FBgn0051871	CG31871	-0.00218661	0.908427	2.64667	1.85693e-11	0.0674275	0.802942	1.85347	3.95015e-05	1	7.42772e-11	1	0.000158006
FBgn0052027	lncRNA:CR32027	-0.00151001	0.913326	2.40244	5.57295e-06	-0.158792	0.408436	1.94447	0.000628179	1	2.22918e-05	1	0.00251272
FBgn0052191	CG32191	0.0150824	0.81668	0.515549	1.22679e-08	0.300904	0.254092	0.499049	8.45934e-06	1	4.90715e-08	1	3.38374e-05
FBgn0052204	CG32204	0.00498708	0.952052	0.588737	1.94269e-05	0.343596	0.272988	1.3963	2.31257e-14	1	7.77074e-05	1	9.25028e-14
FBgn0052255	Gr64f	-0.00392515	0.977011	0.829633	6.66383e-19	-0.0927282	0.700202	0.467319	1.26024e-05	1	2.66553e-18	1	5.04096e-05
FBgn0052271	CG32271	0.0375161	0.464431	0.560402	1.38559e-06	-0.212505	0.454587	0.720191	1.07555e-15	1	5.54235e-06	1	4.3022e-15
FBgn0052475	mthl8	NA	NA	12.7451	2.87227e-20	NA	NA	13.3514	3.348e-21	NA	1.14891e-19	NA	1.3392e-20
FBgn0053217	CG33217	-0.00462869	0.929287	0.930629	0.00057327	1.72006	0.00279417	0.915203	0.00183552	1	0.00229308	0.0111767	0.00734207
FBgn0053318	CR33318	NA	NA	3.80575	0.00102351	NA	NA	4.25049	0.000331982	NA	0.00409405	NA	0.00132793
FBgn0083972	CG34136	0.00535781	0.936877	0.655873	0.000670933	0.542062	0.0331046	0.805383	0.00221387	1	0.00268373	0.132418	0.00885549
FBgn0085294	CG34265	NA	NA	4.2517	0.00129597	NA	NA	4.45331	0.00105537	NA	0.00518387	NA	0.00422148
FBgn0259896	NimC1	-0.00412787	0.6391	2.24786	1.26479e-06	0.101083	0.722373	2.0018	0.00243839	1	5.05914e-06	1	0.00975357
FBgn0260431	CG42526	0.000406412	0.993259	1.50421	4.55721e-06	1.09093	0.00350251	4.14037	1.75108e-33	1	1.82288e-05	0.0140101	7.00433e-33
FBgn0261673	nemy	-0.00646114	0.954481	0.369603	0.000122848	0.281446	0.0568453	0.525916	4.19115e-06	1	0.000491391	0.227381	1.67646e-05
FBgn0264475	lncRNA:CR43883	0.00574597	0.702659	1.25733	0.00079086	0.908195	0.0277707	1.62829	3.95015e-05	1	0.00316344	0.111083	0.000158006
FBgn0264556	Gr39a	-0.00370817	0.723318	1.36822	7.14609e-10	0.0137422	0.970741	0.799599	0.00118754	1	2.85844e-09	1	0.00475017
FBgn0264815	Pde1c	0.0080228	0.900275	0.783434	1.17502e-19	0.710471	0.00436208	0.335672	0.000110069	1	4.70007e-19	0.0174483	0.000440277
FBgn0265413	CG44325	0.0385023	0.551324	0.37412	0.000199698	0.0680822	0.825241	0.393888	0.000418198	1	0.000798791	1	0.00167279
FBgn0266005	lncRNA:CR44779	-0.00930746	0.682007	0.819553	5.94773e-05	0.201497	0.479158	0.826993	0.00124955	1	0.000237909	1	0.00499819
FBgn0266931	lncRNA:CR45382	0.00125164	0.941873	3.55911	7.66036e-13	0.0395225	0.877503	2.45978	1.48475e-05	1	3.06415e-12	1	5.93902e-05
FBgn0267708	lncRNA:CR46041	-0.0100878	0.856304	0.661548	6.48026e-08	0.526626	0.0038866	0.801179	5.32748e-09	1	2.59211e-07	0.0155464	2.13099e-08

[truncated: 6 more sheets: down in Or67d and FruM, up in Or67d and FruM, down in Or47b and Or67d, up in Or47b and Or67d, down in Or47b, Or67d, and FruM, up in Or47b, Or67d, and FruM]
