# Supplementary material for: Social experience and pheromone receptor activity reprogram gene expression in sensory neurons
Source: G3 (Bethesda). 2023 Mar 27;13(6):jkad072. doi: 10.1093/g3journal/jkad072 (PMC10234412; doi:10.1093/g3journal/jkad072)
Supplement: jkad072_Supplementary_Data [file jkad072_supplementary_data.zip › Table_S3_G3-2022-404026.xlsx]

## Sheet: process
GO Term	Description	P-value	FDR q-value	Enrichment	Condition	N	B	n	b	Genes
GO:0055085	transmembrane transport	1.31e-10	9.46e-07	1.69	SH	7992	407	1629	140	[CG12531 - cg12531 gene product from transcript cg12531-ra, Task6 - cg9637 gene product from transcript cg9637-rd, Mdr65 - multiple drug resistance 65, CG9717 - cg9717 gene product from transcript cg9717-ra, NaPi-T - na[+]-dependent inorganic phosphate cotransporter, CG10226 - cg10226 gene product from transcript cg10226-ra, CG1688 - cg1688 gene product from transcript cg1688-ra, CG44098 - cg4409…
GO:0006811	ion transport	1.37e-08	4.95e-05	1.7	SH	7992	323	1600	110	[CG12531 - cg12531 gene product from transcript cg12531-ra, Task6 - cg9637 gene product from transcript cg9637-rd, rdgB - retinal degeneration b, CG9717 - cg9717 gene product from transcript cg9717-ra, NaPi-T - na[+]-dependent inorganic phosphate cotransporter, CG1688 - cg1688 gene product from transcript cg1688-ra, Nha1 - na[+]/h[+] hydrogen antiporter 1, CG1698 - cg1698 gene product from transc…
GO:0030001	metal ion transport	1.51e-07	0.000364	2.21	SH	7992	141	1335	52	[Task6 - cg9637 gene product from transcript cg9637-rd, Irk3 - inwardly rectifying potassium channel 3, cac - cacophony, dve - defective proventriculus, CG1688 - cg1688 gene product from transcript cg1688-ra, Nha1 - na[+]/h[+] hydrogen antiporter 1, CG1698 - cg1698 gene product from transcript cg1698-ra, CG42235 - cg42235 gene product from transcript cg42235-re, CG42542 - cg42542 gene product fro…
GO:0006812	cation transport	4.92e-07	0.000889	2.12	SH	7992	197	994	52	[Task6 - cg9637 gene product from transcript cg9637-rd, Irk3 - inwardly rectifying potassium channel 3, cac - cacophony, CG1688 - cg1688 gene product from transcript cg1688-ra, Nha1 - na[+]/h[+] hydrogen antiporter 1, CG42235 - cg42235 gene product from transcript cg42235-re, CG42542 - cg42542 gene product from transcript cg42542-re, ine - inebriated, NaCP60E - na channel protein 60e, stj - strai…
GO:0006813	potassium ion transport	8.33e-07	0.0012	3.31	SH	7992	36	1410	21	[CG33310 - cg33310 gene product from transcript cg33310-ra, Irk2 - inwardly rectifying potassium channel 2, Task6 - cg9637 gene product from transcript cg9637-rd, Irk3 - inwardly rectifying potassium channel 3, Ih - i[[h]] channel, Shab - shaker cognate b, Nhe2 - na[+]/h[+] hydrogen exchanger 2, CG1688 - cg1688 gene product from transcript cg1688-ra, Letm1 - cg4589 gene product from transcript cg…
GO:0009888	tissue development	4.84e-06	0.00582	2.75	SH	7992	228	369	29	[BM-40-SPARC - cg6378 gene product from transcript cg6378-ra, H15 - cg6604 gene product from transcript cg6604-ra, Irk3 - inwardly rectifying potassium channel 3, CG43897 - cg43897 gene product from transcript cg43897-rl, bowl - brother of odd with entrails limited, Spn88Eb - serpin 88eb, LanA - laminin a, htl - heartless, bib - big brain, bun - bunched, bnl - branchless, Mlp60A - muscle lim prot…
GO:0034220	ion transmembrane transport	5.71e-06	0.00589	1.49	SH	7992	190	2758	98	[CG12531 - cg12531 gene product from transcript cg12531-ra, Task6 - cg9637 gene product from transcript cg9637-rd, Bmcp - cg7314 gene product from transcript cg7314-rb, NaPi-T - na[+]-dependent inorganic phosphate cotransporter, VhaSFD - vacuolar h[+]-atpase sfd subunit, CG1688 - cg1688 gene product from transcript cg1688-ra, CG1698 - cg1698 gene product from transcript cg1698-ra, CG42542 - cg425…
GO:0007498	mesoderm development	6.1e-06	0.00551	6.05	SH	7992	45	352	12	[flw - flapwing, bib - big brain, BM-40-SPARC - cg6378 gene product from transcript cg6378-ra, meso18E - cg14233 gene product from transcript cg14233-ra, CG43897 - cg43897 gene product from transcript cg43897-rl, up - upheld, LanA - laminin a, Npc2g - niemann-pick type c-2g, Mlc1 - myosin alkali light chain 1, dpp - decapentaplegic, htl - heartless, Zasp66 - z band alternatively spliced pdz-motif…
GO:0003341	cilium movement	8.29e-06	0.00665	2.41	SH	7992	23	2878	20	[Dhc36C - dynein heavy chain at 36c, CG3339 - cg3339 gene product from transcript cg3339-rd, Dic61B - dynein intermediate chain at 61b, l(2)41Ab - lethal (2) 41ab, CG13930 - cg13930 gene product from transcript cg13930-ra, CG1571 - cg1571 gene product from transcript cg1571-ra, CG3121 - cg3121 gene product from transcript cg3121-ra, CG17387 - cg17387 gene product from transcript cg17387-ra, CG931…
GO:0017144	drug metabolic process	1.07e-05	0.00773	1.8	SH	7992	175	1501	59	[Cht8 - cg9357 gene product from transcript cg9357-ra, Muc68D - mucin 68d, CG6415 - cg6415 gene product from transcript cg6415-ra, Cyt-c-d - cytochrome c distal, Adh - alcohol dehydrogenase, CG6629 - cg6629 gene product from transcript cg6629-ra, CG2964 - cg2964 gene product from transcript cg2964-ra, e - ebony, Adgf-D - adenosine deaminase-related growth factor d, Cda5 - chitin deacetylase-like …
GO:0046351	disaccharide biosynthetic process	1.15e-05	0.00753	22.32	SH	7992	4	358	4	[Tps1 - trehalose-6-phosphate synthase 1, CG5171 - cg5171 gene product from transcript cg5171-rd, CG5177 - cg5177 gene product from transcript cg5177-rb, fbp - fructose-1,6-bisphosphatase]
GO:0019725	cellular homeostasis	1.54e-05	0.00927	3.08	SH	7992	172	332	22	[CG43321 - cg43321 gene product from transcript cg43321-ra, Fer1HCH - ferritin 1 heavy chain homologue, l(2)01289 - lethal (2) 01289, ERp60 - cg8983 gene product from transcript cg8983-ra, Fer2LCH - ferritin 2 light chain homologue, Hex-C - hexokinase c, Jafrac1 - thioredoxin peroxidase 1, babo - baboon, Ark - apaf-1-related-killer, CaBP1 - calcium-binding protein 1, Manf - mesencephalic astrocyt…
GO:0018958	phenol-containing compound metabolic process	1.58e-05	0.00879	8.43	SH	7992	52	164	9	[Ark - apaf-1-related-killer, Manf - mesencephalic astrocyte-derived neurotrophic factor, amd - alpha methyl dopa-resistant, proPO45 - prophenoloxidase 45, egr - eiger, LanA - laminin a, Trh - tryptophan hydroxylase, ple - pale, proPO-A1 - prophenol oxidase a1]
GO:0071805	potassium ion transmembrane transport	3.5e-05	0.0181	2.96	SH	7992	31	1569	18	[CG33310 - cg33310 gene product from transcript cg33310-ra, Task6 - cg9637 gene product from transcript cg9637-rd, Irk3 - inwardly rectifying potassium channel 3, Shab - shaker cognate b, Nhe2 - na[+]/h[+] hydrogen exchanger 2, CG1688 - cg1688 gene product from transcript cg1688-ra, Letm1 - cg4589 gene product from transcript cg4589-rb, Shaw - shaker cognate w, eag - ether a go-go, Shawl - shaw-l…
GO:0071804	cellular potassium ion transport	3.5e-05	0.0169	2.96	SH	7992	31	1569	18	[CG33310 - cg33310 gene product from transcript cg33310-ra, Task6 - cg9637 gene product from transcript cg9637-rd, Irk3 - inwardly rectifying potassium channel 3, Shab - shaker cognate b, Nhe2 - na[+]/h[+] hydrogen exchanger 2, CG1688 - cg1688 gene product from transcript cg1688-ra, Letm1 - cg4589 gene product from transcript cg4589-rb, Shaw - shaker cognate w, eag - ether a go-go, Shawl - shaw-l…
GO:0098662	inorganic cation transmembrane transport	4.2e-05	0.019	2.22	SH	7992	126	1027	36	[nompC - no mechanoreceptor potential c, Fer1HCH - ferritin 1 heavy chain homologue, Task6 - cg9637 gene product from transcript cg9637-rd, Ntl - neurotransmitter transporter-like, Irk3 - inwardly rectifying potassium channel 3, cac - cacophony, CG1688 - cg1688 gene product from transcript cg1688-ra, Shaw - shaker cognate w, CG1698 - cg1698 gene product from transcript cg1698-ra, CG15555 - cg1555…
GO:0042246	tissue regeneration	4.93e-05	0.021	7.38	SH	7992	19	456	8	[CG9572 - cg9572 gene product from transcript cg9572-ra, bun - bunched, NijA - ninjurin a, NijC - ninjurin c, Spn88Eb - serpin 88eb, Sxl - sex lethal, Mmp1 - matrix metalloproteinase 1, Idgf1 - imaginal disc growth factor 1]
GO:0015672	monovalent inorganic cation transport	5.29e-05	0.0212	2.33	SH	7992	107	1027	32	[Task6 - cg9637 gene product from transcript cg9637-rd, Ntl - neurotransmitter transporter-like, Irk3 - inwardly rectifying potassium channel 3, CG1688 - cg1688 gene product from transcript cg1688-ra, Nha1 - na[+]/h[+] hydrogen antiporter 1, CG42235 - cg42235 gene product from transcript cg42235-re, CG1698 - cg1698 gene product from transcript cg1698-ra, Shaw - shaker cognate w, Ir - inwardly rec…
GO:0006584	catecholamine metabolic process	5.43e-05	0.0207	17.4	SH	7992	14	164	5	[Manf - mesencephalic astrocyte-derived neurotrophic factor, amd - alpha methyl dopa-resistant, proPO45 - prophenoloxidase 45, proPO-A1 - prophenol oxidase a1, ple - pale]
GO:0009712	catechol-containing compound metabolic process	5.43e-05	0.0196	17.4	SH	7992	14	164	5	[Manf - mesencephalic astrocyte-derived neurotrophic factor, amd - alpha methyl dopa-resistant, proPO45 - prophenoloxidase 45, ple - pale, proPO-A1 - prophenol oxidase a1]
GO:0098660	inorganic ion transmembrane transport	6.23e-05	0.0214	1.89	SH	7992	147	1410	49	[CG18418 - cg18418 gene product from transcript cg18418-ra, Task6 - cg9637 gene product from transcript cg9637-rd, Irk3 - inwardly rectifying potassium channel 3, cac - cacophony, NaPi-T - na[+]-dependent inorganic phosphate cotransporter, CG1688 - cg1688 gene product from transcript cg1688-ra, CG1698 - cg1698 gene product from transcript cg1698-ra, CG42542 - cg42542 gene product from transcript …
GO:0065008	regulation of biological quality	9.47e-05	0.0311	1.25	SH	7992	911	1886	269	[Task6 - cg9637 gene product from transcript cg9637-rd, fz - frizzled, shd - shade, CG1227 - cg1227 gene product from transcript cg1227-ra, jhamt - juvenile hormone acid methyltransferase, CaBP1 - calcium-binding protein 1, ine - inebriated, CG9650 - cg9650 gene product from transcript cg9650-rg, Lhr - lethal hybrid rescue, bol - boule, rdx - roadkill, cos - costa, CG43321 - cg43321 gene product …
GO:1903531	negative regulation of secretion by cell	0.000102	0.0321	4.29	SH	7992	11	1525	9	[NFAT - nfat homolog, Akt1 - cg4006 gene product from transcript cg4006-ra, sky - skywalker, CG9650 - cg9650 gene product from transcript cg9650-rg, cpx - complexin, Erk7 - extracellularly regulated kinase 7, CG6405 - cg6405 gene product from transcript cg6405-ra, InR - insulin-like receptor, R - roughened]
GO:0003012	muscle system process	0.000112	0.0338	8.35	SH	7992	20	335	7	[Ca-alpha1D - ca[2+]-channel protein alpha[[1]] subunit d, Tm2 - tropomyosin 2, Mlc2 - myosin light chain 2, up - upheld, wupA - wings up a, Neurochondrin - cg2330 gene product from transcript cg2330-ra, Mlc1 - myosin alkali light chain 1]
GO:0031099	regeneration	0.000125	0.0362	6.68	SH	7992	21	456	8	[CG9572 - cg9572 gene product from transcript cg9572-ra, bun - bunched, NijA - ninjurin a, NijC - ninjurin c, Spn88Eb - serpin 88eb, Sxl - sex lethal, Mmp1 - matrix metalloproteinase 1, Idgf1 - imaginal disc growth factor 1]
GO:0098655	cation transmembrane transport	0.000155	0.043	2.09	SH	7992	138	1027	37	[nompC - no mechanoreceptor potential c, Fer1HCH - ferritin 1 heavy chain homologue, Task6 - cg9637 gene product from transcript cg9637-rd, Ntl - neurotransmitter transporter-like, Irk3 - inwardly rectifying potassium channel 3, cac - cacophony, CG1688 - cg1688 gene product from transcript cg1688-ra, Shaw - shaker cognate w, CG1698 - cg1698 gene product from transcript cg1698-ra, eag - ether a go…
GO:0042592	homeostatic process	0.000171	0.0458	1.78	SH	7992	362	656	53	[NLaz - neural lazarillo, cac - cacophony, wdp - windpipe, sqa - spaghetti-squash activator, CG42542 - cg42542 gene product from transcript cg42542-re, CaBP1 - calcium-binding protein 1, bun - bunched, Src42A - src oncogene at 42a, Manf - mesencephalic astrocyte-derived neurotrophic factor, ine - inebriated, Prx6005 - peroxiredoxin 6005, ptc - patched, wupA - wings up a, Hsc70-3 - heat shock prot…
GO:0005992	trehalose biosynthetic process	0.000174	0.0449	22.32	SH	7992	3	358	3	[Tps1 - trehalose-6-phosphate synthase 1, CG5171 - cg5171 gene product from transcript cg5171-rd, CG5177 - cg5177 gene product from transcript cg5177-rb]
GO:0009190	cyclic nucleotide biosynthetic process	0.000211	0.0526	4.88	SH	7992	17	867	9	[Ac76E - adenylyl cyclase 76e, CG34357 - cg34357 gene product from transcript cg34357-rd, rut - rutabaga, CG42637 - cg42637 gene product from transcript cg42637-rb, Gyc76C - guanylyl cyclase at 76c, CG10738 - cg10738 gene product from transcript cg10738-rd, Gyc88E - guanylyl cyclase at 88e, Ac3 - cg1506 gene product from transcript cg1506-ra, CG43373 - cg43373 gene product from transcript cg43373…
GO:0034620	cellular response to unfolded protein	0.000227	0.0545	3.07	SH	7992	19	1781	13	[Hsp70Bc - heat-shock-protein-70bc, Hsc70-4 - heat shock protein cognate 4, Hsp60B - heat shock protein 60 related, Hsp70Bb - heat-shock-protein-70bb, Hsp60D - cg16954 gene product from transcript cg16954-ra, Hsc70-2 - heat shock protein cognate 2, Hsp70Aa - heat-shock-protein-70aa, Hsp70Ba - heat-shock-protein-70ba, Hsp70Ab - heat-shock-protein-70ab, Hsp70Bbb - cg5834 gene product from transcrip…
GO:0044057	regulation of system process	0.000239	0.0557	2.21	SH	7992	48	1882	25	[CG7589 - cg7589 gene product from transcript cg7589-rb, how - held out wings, cac - cacophony, AGO1 - argonaute-1, Clk - clock, Sox102F - cg11153 gene product from transcript cg11153-rb, eag - ether a go-go, Proct - proctolin, tim - timeless, Prosap - cg30483 gene product from transcript cg30483-rb, Oamb - octopamine receptor in mushroom bodies, Nox - nadph oxidase, Dsk - drosulfakinin, Shab - s…
GO:0005984	disaccharide metabolic process	0.000246	0.0555	14.88	SH	7992	6	358	4	[Tps1 - trehalose-6-phosphate synthase 1, CG5171 - cg5171 gene product from transcript cg5171-rd, fbp - fructose-1,6-bisphosphatase, CG5177 - cg5177 gene product from transcript cg5177-rb]
GO:0015698	inorganic anion transport	0.000276	0.0605	14.75	SH	7992	43	63	5	[CG5404 - cg5404 gene product from transcript cg5404-ra, dmGlut - dietary and metabolic glutamate transporter, CG15270 - cg15270 gene product from transcript cg15270-rc, CG9717 - cg9717 gene product from transcript cg9717-ra, Ncc69 - sodium chloride cotransporter 69]
GO:0035967	cellular response to topologically incorrect protein	0.000283	0.06	2.8	SH	7992	24	1781	15	[Hsp70Bc - heat-shock-protein-70bc, Hsc70-4 - heat shock protein cognate 4, Hsp60B - heat shock protein 60 related, Hsp70Bb - heat-shock-protein-70bb, Hsp60D - cg16954 gene product from transcript cg16954-ra, Hsc70-2 - heat shock protein cognate 2, Hsp70Aa - heat-shock-protein-70aa, Hsp70Ba - heat-shock-protein-70ba, Hsp70Ab - heat-shock-protein-70ab, CG3061 - cg3061 gene product from transcript …
GO:0006820	anion transport	0.000304	0.0627	7.1	SH	7992	143	63	8	[CG42237 - cg42237 gene product from transcript cg42237-ra, CG5404 - cg5404 gene product from transcript cg5404-ra, dmGlut - dietary and metabolic glutamate transporter, CG15270 - cg15270 gene product from transcript cg15270-rc, CG9717 - cg9717 gene product from transcript cg9717-ra, Ncc69 - sodium chloride cotransporter 69, cln3 - cg5582 gene product from transcript cg5582-ra, CG7888 - cg7888 ge…
GO:0051048	negative regulation of secretion	0.000321	0.0644	3.93	SH	7992	12	1525	9	[NFAT - nfat homolog, Akt1 - cg4006 gene product from transcript cg4006-ra, sky - skywalker, CG9650 - cg9650 gene product from transcript cg9650-rg, Erk7 - extracellularly regulated kinase 7, cpx - complexin, CG6405 - cg6405 gene product from transcript cg6405-ra, InR - insulin-like receptor, R - roughened]
GO:0042026	protein refolding	0.000353	0.0688	2.66	SH	7992	22	2046	15	[Hsp70Bc - heat-shock-protein-70bc, l(2)efl - lethal (2) essential for life, Hsc70-4 - heat shock protein cognate 4, Hsp60B - heat shock protein 60 related, CG7409 - cg7409 gene product from transcript cg7409-ra, Hsp70Bb - heat-shock-protein-70bb, Hsp70Aa - heat-shock-protein-70aa, Hsp60D - cg16954 gene product from transcript cg16954-ra, Hsc70-2 - heat shock protein cognate 2, Hsp70Ba - heat-sho…
GO:0042391	regulation of membrane potential	0.000358	0.068	2.73	SH	7992	55	1013	19	[Irk2 - inwardly rectifying potassium channel 2, CG7589 - cg7589 gene product from transcript cg7589-rb, Task6 - cg9637 gene product from transcript cg9637-rd, qvr - quiver, Irk3 - inwardly rectifying potassium channel 3, Shab - shaker cognate b, cac - cacophony, Adar - adenosine deaminase acting on rna, CG1688 - cg1688 gene product from transcript cg1688-ra, shakB - shaking b, Ir - inwardly rect…
GO:0005975	carbohydrate metabolic process	0.000367	0.0679	2.63	SH	7992	164	370	20	[fdl - fused lobes, Amy-d - amylase distal, l(1)G0196 - lethal (1) g0196, CG32445 - cg32445 gene product from transcript cg32445-ra, Mal-B2 - maltase b2, CG13937 - cg13937 gene product from transcript cg13937-ri, Tps1 - trehalose-6-phosphate synthase 1, Hex-C - hexokinase c, Cda5 - chitin deacetylase-like 5, Mal-A1 - maltase a1, CG33080 - cg33080 gene product from transcript cg33080-ra, Mal-A5 - …
GO:0006030	chitin metabolic process	0.000391	0.0706	2.91	SH	7992	49	953	17	[CG34324 - cg34324 gene product from transcript cg34324-ra, Muc68D - mucin 68d, Cht8 - cg9357 gene product from transcript cg9357-ra, CG43896 - cg43896 gene product from transcript cg43896-rc, Mur89F - mucin related 89f, mtg - mind the gap, Cht12 - cg30293 gene product from transcript cg30293-ra, Hml - hemolectin, Idgf5 - imaginal disc growth factor 5, Cda5 - chitin deacetylase-like 5, CG34220 - …
GO:0034644	cellular response to UV	0.000464	0.0817	159.84	SH	7992	10	10	2	[TotC - turandot c, TotA - turandot a]
GO:0006986	response to unfolded protein	0.000496	0.0853	2.92	SH	7992	20	1781	13	[Hsp70Bc - heat-shock-protein-70bc, Hsc70-4 - heat shock protein cognate 4, Hsp60B - heat shock protein 60 related, Hsp70Bb - heat-shock-protein-70bb, Hsp60D - cg16954 gene product from transcript cg16954-ra, Hsc70-2 - heat shock protein cognate 2, Hsp70Aa - heat-shock-protein-70aa, Hsp70Ba - heat-shock-protein-70ba, Hsp70Ab - heat-shock-protein-70ab, Hsp70Bbb - cg5834 gene product from transcrip…
GO:0052652	cyclic purine nucleotide metabolic process	0.000516	0.0867	4.92	SH	7992	15	867	8	[Ac76E - adenylyl cyclase 76e, CG34357 - cg34357 gene product from transcript cg34357-rd, rut - rutabaga, Gyc76C - guanylyl cyclase at 76c, CG10738 - cg10738 gene product from transcript cg10738-rd, Gyc88E - guanylyl cyclase at 88e, Ac3 - cg1506 gene product from transcript cg1506-ra, CG43373 - cg43373 gene product from transcript cg43373-rb]
GO:0098711	iron ion import across plasma membrane	0.000534	0.0876	58.34	SH	7992	2	137	2	[Fer1HCH - ferritin 1 heavy chain homologue, Fer2LCH - ferritin 2 light chain homologue]
GO:1990461	detoxification of iron ion	0.000534	0.0856	58.34	SH	7992	2	137	2	[Fer1HCH - ferritin 1 heavy chain homologue, Fer2LCH - ferritin 2 light chain homologue]
GO:0035966	response to topologically incorrect protein	0.00055	0.0863	2.69	SH	7992	25	1781	15	[Hsp70Bc - heat-shock-protein-70bc, Hsc70-4 - heat shock protein cognate 4, Hsp60B - heat shock protein 60 related, Hsp70Bb - heat-shock-protein-70bb, Hsp60D - cg16954 gene product from transcript cg16954-ra, Hsc70-2 - heat shock protein cognate 2, Hsp70Aa - heat-shock-protein-70aa, Hsp70Ba - heat-shock-protein-70ba, Hsp70Ab - heat-shock-protein-70ab, CG3061 - cg3061 gene product from transcript …
GO:0042417	dopamine metabolic process	0.000576	0.0886	16.24	SH	7992	12	164	4	[Manf - mesencephalic astrocyte-derived neurotrophic factor, proPO45 - prophenoloxidase 45, ple - pale, proPO-A1 - prophenol oxidase a1]
GO:0019934	cGMP-mediated signaling	0.000599	0.0901	6.26	SH	7992	9	851	6	[CG34357 - cg34357 gene product from transcript cg34357-rd, CG42637 - cg42637 gene product from transcript cg42637-rb, Gyc76C - guanylyl cyclase at 76c, CG10738 - cg10738 gene product from transcript cg10738-rd, capa - capability, Gyc88E - guanylyl cyclase at 88e]
GO:0019430	removal of superoxide radicals	0.000611	0.09	10.33	SH	7992	5	619	4	[CG5948 - cg5948 gene product from transcript cg5948-ra, Sod3 - superoxide dismutase 3, Sod - superoxide dismutase, Jafrac1 - thioredoxin peroxidase 1]
GO:0007384	specification of segmental identity, thorax	0.000651	0.094	14.3	SH	7992	3	559	3	[tsh - teashirt, Antp - antennapedia, Ubx - ultrabithorax]
GO:0008016	regulation of heart contraction	0.00075	0.106	2.81	SH	7992	20	1851	13	[how - held out wings, Shab - shaker cognate b, Ctr1A - copper transporter 1a, cac - cacophony, pain - painless, Clk - clock, Sox102F - cg11153 gene product from transcript cg11153-rb, eag - ether a go-go, Acer - angiotensin-converting enzyme-related, Proct - proctolin, tim - timeless, Ork1 - open rectifier k[+] channel 1, up - upheld]
GO:1903522	regulation of blood circulation	0.00075	0.104	2.81	SH	7992	20	1851	13	[how - held out wings, Shab - shaker cognate b, Ctr1A - copper transporter 1a, cac - cacophony, pain - painless, Clk - clock, Sox102F - cg11153 gene product from transcript cg11153-rb, eag - ether a go-go, Acer - angiotensin-converting enzyme-related, Proct - proctolin, tim - timeless, Ork1 - open rectifier k[+] channel 1, up - upheld]
GO:0032501	multicellular organismal process	0.000781	0.106	1.28	SH	7992	1230	1019	200	[sec13 - cg6773 gene product from transcript cg6773-ra, G9a - cg2995 gene product from transcript cg2995-rb, sqd - squid, Adh - alcohol dehydrogenase, CG42663 - cg42663 gene product from transcript cg42663-rb, fz - frizzled, fra - frazzled, Dlc90F - dynein light chain 90f, didum - dilute class unconventional myosin, ine - inebriated, Obp84a - odorant-binding protein 84a, CG8369 - cg8369 gene prod…
GO:0030239	myofibril assembly	0.000809	0.108	5.17	SH	7992	12	901	7	[Act88F - actin 88f, Mlc2 - myosin light chain 2, Mhc - myosin heavy chain, up - upheld, wupA - wings up a, Prm - paramyosin, Zasp66 - z band alternatively spliced pdz-motif protein 66]
GO:0050801	ion homeostasis	0.000861	0.113	1.79	SH	7992	118	1593	42	[Mco1 - multicopper oxidase-1, Fer1HCH - ferritin 1 heavy chain homologue, HLH106 - helix loop helix protein 106, norpA - no receptor potential a, cac - cacophony, CG1840 - cg1840 gene product from transcript cg1840-ra, shakB - shaking b, MtnB - metallothionein b, SelG - selenoprotein g, Atox1 - cg32446 gene product from transcript cg32446-ra, CG42542 - cg42542 gene product from transcript cg4254…
GO:0051597	response to methylmercury	0.000876	0.113	1141.71	SH	7992	1	7	1	[TotA - turandot a]
GO:0006936	muscle contraction	0.000934	0.118	5.34	SH	7992	14	749	7	[Ca-alpha1D - ca[2+]-channel protein alpha[[1]] subunit d, Tm2 - tropomyosin 2, Unc-89 - cg33519 gene product from transcript cg33519-rc, Mhc - myosin heavy chain, up - upheld, wupA - wings up a, Mlc1 - myosin alkali light chain 1]
GO:0051606	detection of stimulus	2.98e-10	2.17e-06	1.97	Or47b	8689	161	2138	78	[inaE - inactivation no afterpotential e, Ir76a - ionotropic receptor 76a, Snmp1 - sensory neuron membrane protein 1, Rh4 - rhodopsin 4, PGRP-SD - cg7496 gene product from transcript cg7496-ra, Inx2 - innexin 2, Or85b - odorant receptor 85b, rdgB - retinal degeneration b, Ir25a - ionotropic receptor 25a, Or1a - odorant receptor 1a, cac - cacophony, trpl - trp-like, CdsA - cdp diglyceride syntheta…
GO:0007600	sensory perception	3.86e-10	1.4e-06	2.38	Or47b	8689	208	1051	60	[Gr33a - gustatory receptor 33a, dpr20 - cg12191 gene product from transcript cg12191-ra, ppk19 - pickpocket 19, if - inflated, Obp99a - odorant-binding protein 99a, rdgB - retinal degeneration b, Bmcp - cg7314 gene product from transcript cg7314-rb, Obp99d - odorant-binding protein 99d, CG9313 - cg9313 gene product from transcript cg9313-ra, Or23a - odorant receptor 23a, Or42b - odorant receptor…
GO:0032501	multicellular organismal process	5.03e-10	1.22e-06	1.31	Or47b	8689	1315	2070	410	[nemy - no extended memory, scrib - scribbled, Adh - alcohol dehydrogenase, Yp3 - yolk protein 3, Ir25a - ionotropic receptor 25a, rdgB - retinal degeneration b, CG42663 - cg42663 gene product from transcript cg42663-rb, VhaSFD - vacuolar h[+]-atpase sfd subunit, Cht5 - cg9307 gene product from transcript cg9307-ra, Hsp68 - heat shock protein 68, fra - frazzled, ine - inebriated, elav - embryonic…
GO:0007606	sensory perception of chemical stimulus	8.55e-10	1.56e-06	2.73	Or47b	8689	146	1048	48	[Gr33a - gustatory receptor 33a, dpr20 - cg12191 gene product from transcript cg12191-ra, gk - geko, Gr21a - gustatory receptor 21a, if - inflated, ppk19 - pickpocket 19, rdgB - retinal degeneration b, Obp99a - odorant-binding protein 99a, Obp57b - odorant-binding protein 57b, Obp99d - odorant-binding protein 99d, Obp28a - odorant-binding protein 28a, eag - ether a go-go, Or23a - odorant receptor…
GO:0003008	system process	1.21e-08	1.76e-05	1.7	Or47b	8689	414	1446	117	[Gr33a - gustatory receptor 33a, nemy - no extended memory, if - inflated, scrib - scribbled, rdgB - retinal degeneration b, Ir25a - ionotropic receptor 25a, Bmcp - cg7314 gene product from transcript cg7314-rb, Mdr65 - multiple drug resistance 65, CG10226 - cg10226 gene product from transcript cg10226-ra, boss - bride of sevenless, CG9313 - cg9313 gene product from transcript cg9313-ra, ine - in…
GO:0050877	nervous system process	1.28e-08	1.56e-05	1.93	Or47b	8689	355	1051	83	[Ir76a - ionotropic receptor 76a, EcR - ecdysone receptor, Gr33a - gustatory receptor 33a, dpr20 - cg12191 gene product from transcript cg12191-ra, nemy - no extended memory, ppk19 - pickpocket 19, if - inflated, Obp99a - odorant-binding protein 99a, Ir25a - ionotropic receptor 25a, rdgB - retinal degeneration b, Bmcp - cg7314 gene product from transcript cg7314-rb, Obp99d - odorant-binding prote…
GO:0050907	detection of chemical stimulus involved in sensory perception	4.35e-08	4.52e-05	4	Or47b	8689	76	686	24	[Ir76a - ionotropic receptor 76a, Or19b - odorant receptor 19b, Snmp1 - sensory neuron membrane protein 1, Or85b - odorant receptor 85b, Ir25a - ionotropic receptor 25a, norpA - no receptor potential a, Or92a - odorant receptor 92a, Or69a - odorant receptor 69a, Or7a - odorant receptor 7a, TrpA1 - transient receptor potential a1, Or23a - odorant receptor 23a, Gr64f - gustatory receptor 64f, Or42b…
GO:0006811	ion transport	5.12e-08	4.66e-05	1.75	Or47b	8689	346	1405	98	[Bmcp - cg7314 gene product from transcript cg7314-rb, rdgB - retinal degeneration b, Ir25a - ionotropic receptor 25a, CG9717 - cg9717 gene product from transcript cg9717-ra, VhaSFD - vacuolar h[+]-atpase sfd subunit, CG1698 - cg1698 gene product from transcript cg1698-ra, ine - inebriated, NaCP60E - na channel protein 60e, CG9657 - cg9657 gene product from transcript cg9657-ra, Pmp70 - cg12703 g…
GO:0007165	signal transduction	6.24e-08	5.05e-05	1.33	Or47b	8689	748	2481	284	[inaE - inactivation no afterpotential e, Inx2 - innexin 2, CG13375 - cg13375 gene product from transcript cg13375-ra, mask - multiple ankyrin repeats single kh domain, rdgB - retinal degeneration b, Pli - pellino, Mer - merlin, tlk - tousled-like kinase, csw - corkscrew, mthl3 - methuselah-like 3, mthl4 - methuselah-like 4, CG32301 - cg32301 gene product from transcript cg32301-rb, ACXD - cg5712…
GO:0009593	detection of chemical stimulus	9.65e-08	7.02e-05	3.44	Or47b	8689	103	686	28	[Ir76a - ionotropic receptor 76a, Snmp1 - sensory neuron membrane protein 1, Or85b - odorant receptor 85b, Ir25a - ionotropic receptor 25a, norpA - no receptor potential a, Or92a - odorant receptor 92a, Or69a - odorant receptor 69a, Or23a - odorant receptor 23a, Or42b - odorant receptor 42b, Or83c - odorant receptor 83c, Ir56a - ionotropic receptor 56a, Or47a - odorant receptor 47a, CheB93b - che…
GO:0050906	detection of stimulus involved in sensory perception	2.26e-07	0.00015	3.5	Or47b	8689	94	686	26	[Ir76a - ionotropic receptor 76a, Snmp1 - sensory neuron membrane protein 1, Or85b - odorant receptor 85b, Ir25a - ionotropic receptor 25a, cac - cacophony, norpA - no receptor potential a, Or69a - odorant receptor 69a, Or92a - odorant receptor 92a, Or23a - odorant receptor 23a, Or42b - odorant receptor 42b, Or83c - odorant receptor 83c, Or47a - odorant receptor 47a, Or13a - odorant receptor 13a,…
GO:0050896	response to stimulus	2.83e-07	0.000172	1.4	Or47b	8689	1249	1086	219	[inaE - inactivation no afterpotential e, Or85b - odorant receptor 85b, Ir25a - ionotropic receptor 25a, rdgB - retinal degeneration b, Or69a - odorant receptor 69a, Sytbeta - synaptotagmin beta, Cht5 - cg9307 gene product from transcript cg9307-ra, mthl3 - methuselah-like 3, mthl4 - methuselah-like 4, ine - inebriated, cact - cactus, crc - cryptocephal, CG4847 - cg4847 gene product from transcri…
GO:0055085	transmembrane transport	3.97e-07	0.000222	1.62	Or47b	8689	446	1371	114	[Bmcp - cg7314 gene product from transcript cg7314-rb, Mdr65 - multiple drug resistance 65, CG9717 - cg9717 gene product from transcript cg9717-ra, CG10226 - cg10226 gene product from transcript cg10226-ra, CG1358 - cg1358 gene product from transcript cg1358-rd, VhaSFD - vacuolar h[+]-atpase sfd subunit, CG44098 - cg44098 gene product from transcript cg44098-rb, CG1698 - cg1698 gene product from …
GO:0098655	cation transmembrane transport	4.14e-07	0.000215	2.09	Or47b	8689	151	1403	51	[ppk19 - pickpocket 19, Irk3 - inwardly rectifying potassium channel 3, CG18110 - cg18110 gene product from transcript cg18110-rb, cac - cacophony, CG10731 - cg10731 gene product from transcript cg10731-ra, VhaSFD - vacuolar h[+]-atpase sfd subunit, CG1698 - cg1698 gene product from transcript cg1698-ra, ine - inebriated, NaCP60E - na channel protein 60e, Tpc1 - thiamine pyrophosphate carrier pro…
GO:0007608	sensory perception of smell	5.04e-07	0.000245	2.63	Or47b	8689	65	1626	32	[gk - geko, if - inflated, rdgB - retinal degeneration b, Obp99a - odorant-binding protein 99a, Obp99b - odorant-binding protein 99b, Obp99d - odorant-binding protein 99d, Obp28a - odorant-binding protein 28a, eag - ether a go-go, Or23a - odorant receptor 23a, Obp83a - odorant-binding protein 83a, Or42b - odorant receptor 42b, Obp83b - odorant-binding protein 83b, antdh - cg1386 gene product from…
GO:0006812	cation transport	5.41e-07	0.000246	1.92	Or47b	8689	212	1366	64	[ppk19 - pickpocket 19, CG18110 - cg18110 gene product from transcript cg18110-rb, cac - cacophony, CG10731 - cg10731 gene product from transcript cg10731-ra, VhaSFD - vacuolar h[+]-atpase sfd subunit, Tsf3 - transferrin 3, CG1698 - cg1698 gene product from transcript cg1698-ra, ine - inebriated, NaCP60E - na channel protein 60e, CG9657 - cg9657 gene product from transcript cg9657-ra, Tpc1 - thia…
GO:0034220	ion transmembrane transport	7.38e-07	0.000316	1.93	Or47b	8689	205	1365	62	[ppk19 - pickpocket 19, Bmcp - cg7314 gene product from transcript cg7314-rb, CG18110 - cg18110 gene product from transcript cg18110-rb, cac - cacophony, CG10731 - cg10731 gene product from transcript cg10731-ra, VhaSFD - vacuolar h[+]-atpase sfd subunit, CG1698 - cg1698 gene product from transcript cg1698-ra, ine - inebriated, NaCP60E - na channel protein 60e, CG1907 - cg1907 gene product from t…
GO:0030001	metal ion transport	1.01e-06	0.000407	2.05	Or47b	8689	154	1403	51	[ppk19 - pickpocket 19, Irk3 - inwardly rectifying potassium channel 3, CG18110 - cg18110 gene product from transcript cg18110-rb, cac - cacophony, Tsf3 - transferrin 3, CG1698 - cg1698 gene product from transcript cg1698-ra, ine - inebriated, NaCP60E - na channel protein 60e, CG9657 - cg9657 gene product from transcript cg9657-ra, CG43321 - cg43321 gene product from transcript cg43321-ra, CG1086…
GO:0006334	nucleosome assembly	1.54e-06	0.000591	2.66	Or47b	8689	87	1202	32	[mam - mastermind, His4:CG33893 - cg33893 gene product from transcript cg33893-ra, His3:CG33803 - cg33803 gene product from transcript cg33803-ra, His3:CG33857 - cg33857 gene product from transcript cg33857-ra, His4:CG33907 - cg33907 gene product from transcript cg33907-ra, His4:CG33887 - cg33887 gene product from transcript cg33887-ra, His3:CG33851 - cg33851 gene product from transcript cg33851-…
GO:0050911	detection of chemical stimulus involved in sensory perception of smell	2.76e-06	0.001	4.07	Or47b	8689	56	686	18	[Ir76a - ionotropic receptor 76a, Or19b - odorant receptor 19b, Snmp1 - sensory neuron membrane protein 1, Or85b - odorant receptor 85b, Ir25a - ionotropic receptor 25a, Or92a - odorant receptor 92a, Or69a - odorant receptor 69a, Or7a - odorant receptor 7a, Or23a - odorant receptor 23a, Or42b - odorant receptor 42b, Or49b - odorant receptor 49b, Or83c - odorant receptor 83c, Or47a - odorant recep…
GO:0019637	organophosphate metabolic process	3.74e-06	0.0013	1.62	Or47b	8689	267	1808	90	[CG17224 - cg17224 gene product from transcript cg17224-rc, Rpi - ribose-5-phosphate isomerase, fu12 - cg17608 gene product from transcript cg17608-ra, rdgB - retinal degeneration b, CG2246 - cg2246 gene product from transcript cg2246-rk, Taz - tafazzin, Men - malic enzyme, Ocrl - oculocerebrorenal syndrome of lowe 1 ortholog, Inos - cg11143 gene product from transcript cg11143-ra, rdgA - retinal…
GO:0098660	inorganic ion transmembrane transport	5.31e-06	0.00176	1.95	Or47b	8689	162	1403	51	[ppk19 - pickpocket 19, Irk3 - inwardly rectifying potassium channel 3, Bmcp - cg7314 gene product from transcript cg7314-rb, CG18110 - cg18110 gene product from transcript cg18110-rb, cac - cacophony, CG10731 - cg10731 gene product from transcript cg10731-ra, VhaSFD - vacuolar h[+]-atpase sfd subunit, CG1698 - cg1698 gene product from transcript cg1698-ra, ine - inebriated, NaCP60E - na channel …
GO:0009605	response to external stimulus	7.01e-06	0.00222	1.4	Or47b	8689	434	2242	157	[SNF4Agamma - snf4/amp-activated protein kinase gamma subunit, CG32706 - cg32706 gene product from transcript cg32706-ra, inaE - inactivation no afterpotential e, B52 - cg10851 gene product from transcript cg10851-rn, Inx2 - innexin 2, Yp3 - yolk protein 3, AttB - attacin-b, Ir25a - ionotropic receptor 25a, rdgB - retinal degeneration b, shg - shotgun, GNBP1 - gram-negative bacteria binding prote…
GO:0042221	response to chemical	1.36e-05	0.00413	1.32	Or47b	8689	349	3319	176	[Snmp1 - sensory neuron membrane protein 1, Rpi - ribose-5-phosphate isomerase, Gr68a - gustatory receptor 68a, NLaz - neural lazarillo, Mdr65 - multiple drug resistance 65, CG10226 - cg10226 gene product from transcript cg10226-ra, trpl - trp-like, boss - bride of sevenless, sesB - stress-sensitive b, Hsp70Bbb - cg5834 gene product from transcript cg5834-ra, Sytbeta - synaptotagmin beta, Hsp68 -…
GO:0007602	phototransduction	1.55e-05	0.00451	2.32	Or47b	8689	47	2234	28	[inaD - inactivation no afterpotential d, inaE - inactivation no afterpotential e, Rh4 - rhodopsin 4, Inx2 - innexin 2, PIP5K59B - cg3682 gene product from transcript cg3682-rg, rdgB - retinal degeneration b, Rh2 - rhodopsin 2, norpA - no receptor potential a, cac - cacophony, inaC - inactivation no afterpotential c, Rh7 - rhodopsin 7, Cerk - ceramide kinase, rdgC - retinal degeneration c, trpl -…
GO:0006810	transport	2.35e-05	0.00657	1.28	Or47b	8689	1214	1540	275	[scrib - scribbled, Ir25a - ionotropic receptor 25a, rdgB - retinal degeneration b, Vps13 - vacuolar protein sorting 13, CG12194 - cg12194 gene product from transcript cg12194-ra, CG9717 - cg9717 gene product from transcript cg9717-ra, CG1358 - cg1358 gene product from transcript cg1358-rd, VhaSFD - vacuolar h[+]-atpase sfd subunit, Pex14 - peroxin 14, Mer - merlin, Sytbeta - synaptotagmin beta, …
GO:0009582	detection of abiotic stimulus	2.72e-05	0.00733	2.18	Or47b	8689	61	2088	32	[inaE - inactivation no afterpotential e, inaD - inactivation no afterpotential d, Rh4 - rhodopsin 4, Inx2 - innexin 2, PIP5K59B - cg3682 gene product from transcript cg3682-rg, rdgB - retinal degeneration b, Rh2 - rhodopsin 2, cac - cacophony, norpA - no receptor potential a, inaC - inactivation no afterpotential c, Rh7 - rhodopsin 7, Cerk - ceramide kinase, trpl - trp-like, rdgC - retinal degen…
GO:0009581	detection of external stimulus	2.72e-05	0.00707	2.18	Or47b	8689	61	2088	32	[inaE - inactivation no afterpotential e, inaD - inactivation no afterpotential d, Rh4 - rhodopsin 4, Inx2 - innexin 2, PIP5K59B - cg3682 gene product from transcript cg3682-rg, rdgB - retinal degeneration b, Rh2 - rhodopsin 2, cac - cacophony, norpA - no receptor potential a, inaC - inactivation no afterpotential c, Rh7 - rhodopsin 7, Cerk - ceramide kinase, trpl - trp-like, rdgC - retinal degen…
GO:0050909	sensory perception of taste	3.36e-05	0.00843	2.21	Or47b	8689	35	2802	25	[Gr33a - gustatory receptor 33a, Gr63a - gustatory receptor 63a, Gr21a - gustatory receptor 21a, ppk19 - pickpocket 19, Gr68a - gustatory receptor 68a, Gr98b - gustatory receptor 98b, Gr98c - gustatory receptor 98c, Itp-r83A - inositol 1,4,5,-tris-phosphate receptor, Gr47b - gustatory receptor 47b, Gr93a - gustatory receptor 93a, Gr39a - gustatory receptor 39a, Gr47a - gustatory receptor 47a, Gr4…
GO:0098662	inorganic cation transmembrane transport	3.47e-05	0.00842	2	Or47b	8689	139	1403	45	[Fer1HCH - ferritin 1 heavy chain homologue, CG13795 - cg13795 gene product from transcript cg13795-rb, CG13794 - cg13794 gene product from transcript cg13794-ra, ppk7 - pickpocket 7, CG13793 - cg13793 gene product from transcript cg13793-rb, ppk19 - pickpocket 19, ppk14 - pickpocket 14, Irk3 - inwardly rectifying potassium channel 3, CG18110 - cg18110 gene product from transcript cg18110-rb, Ca-…
GO:0007610	behavior	5.06e-05	0.0119	1.43	Or47b	8689	396	1899	124	[Gr33a - gustatory receptor 33a, nemy - no extended memory, Adh - alcohol dehydrogenase, scrib - scribbled, Or1a - odorant receptor 1a, Cyp6a20 - cg10245 gene product from transcript cg10245-rb, NaCP60E - na channel protein 60e, Pkd2 - polycystic kidney disease gene-2, Pino - pinocchio, spas - spastin, fbl - fumble, RanBPM - ran-binding protein m, Ir84a - ionotropic receptor 84a, loj - logjam, Gr…
GO:0051234	establishment of localization	6.15e-05	0.014	1.26	Or47b	8689	1269	1540	283	[scrib - scribbled, Ir25a - ionotropic receptor 25a, rdgB - retinal degeneration b, Vps13 - vacuolar protein sorting 13, CG12194 - cg12194 gene product from transcript cg12194-ra, CG9717 - cg9717 gene product from transcript cg9717-ra, CG1358 - cg1358 gene product from transcript cg1358-rd, VhaSFD - vacuolar h[+]-atpase sfd subunit, Pex14 - peroxin 14, Mer - merlin, Sytbeta - synaptotagmin beta, …
GO:0009583	detection of light stimulus	7.56e-05	0.0167	2.25	Or47b	8689	50	2088	27	[inaE - inactivation no afterpotential e, inaD - inactivation no afterpotential d, Rh4 - rhodopsin 4, Inx2 - innexin 2, PIP5K59B - cg3682 gene product from transcript cg3682-rg, rdgB - retinal degeneration b, Rh2 - rhodopsin 2, cac - cacophony, norpA - no receptor potential a, inaC - inactivation no afterpotential c, Rh7 - rhodopsin 7, trpl - trp-like, Cerk - ceramide kinase, rdgC - retinal degen…
GO:0007186	G protein-coupled receptor signaling pathway	7.85e-05	0.0168	1.95	Or47b	8689	154	1186	41	[inaE - inactivation no afterpotential e, Dh31-R1 - diuretic hormone 31 receptor 1, CG33639 - cg33639 gene product from transcript cg33639-rd, Cirl - cg8639 gene product from transcript cg8639-rg, rdgB - retinal degeneration b, norpA - no receptor potential a, Rh7 - rhodopsin 7, CG13229 - cg13229 gene product from transcript cg13229-rc, boss - bride of sevenless, loco - locomotion defects, mthl2 …
GO:0019226	transmission of nerve impulse	9.75e-05	0.0203	7.14	Or47b	8689	7	1043	6	[Ir76a - ionotropic receptor 76a, Ir84a - ionotropic receptor 84a, Ir8a - ionotropic receptor 8a, ine - inebriated, Ir25a - ionotropic receptor 25a, axo - axotactin]
GO:0035637	multicellular organismal signaling	9.75e-05	0.0197	7.14	Or47b	8689	7	1043	6	[Ir76a - ionotropic receptor 76a, Ir84a - ionotropic receptor 84a, Ir25a - ionotropic receptor 25a, ine - inebriated, Ir8a - ionotropic receptor 8a, axo - axotactin]
GO:0040011	locomotion	0.000119	0.0234	1.3	Or47b	8689	333	3204	160	[sqd - squid, ru - roughoid, rib - ribbon, if - inflated, mask - multiple ankyrin repeats single kh domain, shg - shotgun, kni - knirps, CG10543 - cg10543 gene product from transcript cg10543-rf, CdsA - cdp diglyceride synthetase, dlp - dally-like, not - non-stop, shd - shade, robo3 - cg5423 gene product from transcript cg5423-rb, csw - corkscrew, fra - frazzled, Pkd2 - polycystic kidney disease …
GO:0051179	localization	0.000121	0.0231	1.23	Or47b	8689	1460	1534	317	[scrib - scribbled, Ir25a - ionotropic receptor 25a, rdgB - retinal degeneration b, Vps13 - vacuolar protein sorting 13, CG12194 - cg12194 gene product from transcript cg12194-ra, CG9717 - cg9717 gene product from transcript cg9717-ra, CG1358 - cg1358 gene product from transcript cg1358-rd, VhaSFD - vacuolar h[+]-atpase sfd subunit, Pex14 - peroxin 14, Mer - merlin, Sytbeta - synaptotagmin beta, …
GO:0019932	second-messenger-mediated signaling	0.00013	0.0243	2.69	Or47b	8689	66	1077	22	[Ac76E - adenylyl cyclase 76e, Oct-TyrR - octopamine-tyramine receptor, Cirl - cg8639 gene product from transcript cg8639-rg, Octbeta2R - cg33976 gene product from transcript cg33976-rd, Cad99C - cadherin 99c, cac - cacophony, SPoCk - secretory pathway calcium atpase, norpA - no receptor potential a, CG10738 - cg10738 gene product from transcript cg10738-rd, G-ialpha65A - g protein alphai subunit…
GO:0007166	cell surface receptor signaling pathway	0.000157	0.0286	1.41	Or47b	8689	271	2459	108	[inaE - inactivation no afterpotential e, Snmp1 - sensory neuron membrane protein 1, mask - multiple ankyrin repeats single kh domain, clos - closca, Pli - pellino, boss - bride of sevenless, csw - corkscrew, mthl3 - methuselah-like 3, uif - uninflatable, mthl4 - methuselah-like 4, mthl1 - methuselah-like 1, ben - bendless, RanBPM - ran-binding protein m, wntD - wnt inhibitor of dorsal, Wnt4 - wn…
GO:0030030	cell projection organization	0.000186	0.033	1.36	Or47b	8689	297	2661	124	[CG13251 - cg13251 gene product from transcript cg13251-ra, shg - shotgun, Patronin - cg33130 gene product from transcript cg33130-rn, CG14367 - cg14367 gene product from transcript cg14367-ra, fra - frazzled, ben - bendless, CG32819 - cg32819 gene product from transcript cg32819-ra, W - wrinkled, Dscam - down syndrome cell adhesion molecule, Cep135 - cg17081 gene product from transcript cg17081-…
GO:0007188	adenylate cyclase-modulating G protein-coupled receptor signaling pathway	0.000192	0.0333	5.27	Or47b	8689	44	375	10	[Ac76E - adenylyl cyclase 76e, CG30054 - cg30054 gene product from transcript cg30054-re, CG7497 - cg7497 gene product from transcript cg7497-rb, Cirl - cg8639 gene product from transcript cg8639-rg, Octbeta2R - cg33976 gene product from transcript cg33976-rd, Pdfr - pigment-dispersing factor receptor, Ac13E - adenylyl cyclase 35c, TyrRII - tyramine receptor ii, Lgr1 - cg7665 gene product from tr…
GO:0046680	response to DDT	0.000226	0.0382	43.88	Or47b	8689	9	66	3	[Cyp6a2 - cytochrome p450-6a2, Cyp12d1-d - cg33503 gene product from transcript cg33503-ra, Cyp12d1-p - cg30489 gene product from transcript cg30489-ra]
GO:0007411	axon guidance	0.000232	0.0384	1.41	Or47b	8689	203	2889	95	[if - inflated, Gef64C - guanine nucleotide exchange factor gef64c, Khc - kinesin heavy chain, fog - folded gastrulation, dlp - dally-like, wb - wing blister, robo3 - cg5423 gene product from transcript cg5423-rb, DIP2 - disco interacting protein 2, fra - frazzled, CG6867 - cg6867 gene product from transcript cg6867-ra, Src42A - src oncogene at 42a, Dab - disabled, Ptp99A - protein tyrosine phosp…
GO:0007187	G protein-coupled receptor signaling pathway, coupled to cyclic nucleotide second messenger	0.000237	0.0383	5.15	Or47b	8689	45	375	10	[Ac76E - adenylyl cyclase 76e, CG30054 - cg30054 gene product from transcript cg30054-re, CG7497 - cg7497 gene product from transcript cg7497-rb, Cirl - cg8639 gene product from transcript cg8639-rg, Octbeta2R - cg33976 gene product from transcript cg33976-rd, Pdfr - pigment-dispersing factor receptor, Ac13E - adenylyl cyclase 35c, TyrRII - tyramine receptor ii, Lgr1 - cg7665 gene product from tr…
GO:0097485	neuron projection guidance	0.000242	0.0383	1.4	Or47b	8689	211	2889	98	[if - inflated, dlp - dally-like, wb - wing blister, robo3 - cg5423 gene product from transcript cg5423-rb, DIP2 - disco interacting protein 2, fra - frazzled, trio - cg18214 gene product from transcript cg18214-ra, N - notch, Dscam - down syndrome cell adhesion molecule, beat-IIIc - cg15138 gene product from transcript cg15138-ra, Wnt4 - wnt oncogene analog 4, bsk - basket, InR - insulin-like re…
GO:0006026	aminoglycan catabolic process	0.000263	0.0407	4.25	Or47b	8689	19	1076	10	[Cht3 - chitinase 3, Cht5 - cg9307 gene product from transcript cg9307-ra, Cht6 - cg43374 gene product from transcript cg43374-rc, Idgf4 - imaginal disc growth factor 4, GNBP1 - gram-negative bacteria binding protein 1, PGRP-LB - peptidoglycan recognition protein lb, Idgf2 - imaginal disc growth factor 2, PGRP-LF - peptidoglycan recognition protein lf, Idgf1 - imaginal disc growth factor 1, Cht2 …
GO:0002787	negative regulation of antibacterial peptide production	0.000271	0.0411	10.1	Or47b	8689	4	860	4	[dnr1 - defense repressor 1, nub - nubbin, casp - caspar, PGRP-LB - peptidoglycan recognition protein lb]
GO:0002806	negative regulation of antimicrobial peptide biosynthetic process	0.000271	0.0403	10.1	Or47b	8689	4	860	4	[dnr1 - defense repressor 1, nub - nubbin, casp - caspar, PGRP-LB - peptidoglycan recognition protein lb]
GO:0002809	negative regulation of antibacterial peptide biosynthetic process	0.000271	0.0395	10.1	Or47b	8689	4	860	4	[dnr1 - defense repressor 1, PGRP-LB - peptidoglycan recognition protein lb, casp - caspar, nub - nubbin]
GO:0015672	monovalent inorganic cation transport	0.000273	0.0389	1.98	Or47b	8689	119	1403	38	[CG13795 - cg13795 gene product from transcript cg13795-rb, CG13794 - cg13794 gene product from transcript cg13794-ra, CG13793 - cg13793 gene product from transcript cg13793-rb, ppk19 - pickpocket 19, ppk7 - pickpocket 7, ppk14 - pickpocket 14, Irk3 - inwardly rectifying potassium channel 3, CG18110 - cg18110 gene product from transcript cg18110-rb, pyx - pyrexia, CG7720 - cg7720 gene product fro…
GO:0097286	iron ion import	0.000304	0.0426	18.45	Or47b	8689	3	471	3	[Fer1HCH - ferritin 1 heavy chain homologue, mfrn - mitoferrin, Fer2LCH - ferritin 2 light chain homologue]
GO:0006032	chitin catabolic process	0.000308	0.0423	3.01	Or47b	8689	13	2442	11	[Cht3 - chitinase 3, Cht5 - cg9307 gene product from transcript cg9307-ra, Cht6 - cg43374 gene product from transcript cg43374-rc, Cht8 - cg9357 gene product from transcript cg9357-ra, Idgf4 - imaginal disc growth factor 4, Cht11 - cg3044 gene product from transcript cg3044-ra, Cht12 - cg30293 gene product from transcript cg30293-ra, Cht7 - cg1869 gene product from transcript cg1869-ra, Idgf2 - i…
GO:0010033	response to organic substance	0.000319	0.043	1.38	Or47b	8689	231	2802	103	[Snmp1 - sensory neuron membrane protein 1, Gr68a - gustatory receptor 68a, boss - bride of sevenless, Hsp70Bbb - cg5834 gene product from transcript cg5834-ra, Hsp68 - heat shock protein 68, Rab9Db - rab at 9db, trio - cg18214 gene product from transcript cg18214-ra, Cyp6a8 - cytochrome p450-6a8, Clic - chloride intracellular channel, Dscam - down syndrome cell adhesion molecule, Gr43a - gustato…
GO:0007189	adenylate cyclase-activating G protein-coupled receptor signaling pathway	0.000343	0.0454	6.18	Or47b	8689	30	375	8	[Ac76E - adenylyl cyclase 76e, CG7497 - cg7497 gene product from transcript cg7497-rb, Cirl - cg8639 gene product from transcript cg8639-rg, Octbeta2R - cg33976 gene product from transcript cg33976-rd, Pdfr - pigment-dispersing factor receptor, Ac13E - adenylyl cyclase 35c, TyrRII - tyramine receptor ii, Lgr1 - cg7665 gene product from transcript cg7665-rb]
GO:0120036	plasma membrane bounded cell projection organization	0.00038	0.0494	1.57	Or47b	8689	164	2060	61	[CG13251 - cg13251 gene product from transcript cg13251-ra, Patronin - cg33130 gene product from transcript cg33130-rn, CG14367 - cg14367 gene product from transcript cg14367-ra, CG13972 - cg13972 gene product from transcript cg13972-ra, CG17118 - cg17118 gene product from transcript cg17118-ra, mwh - multiple wing hairs, Unc-115b - cg31332 gene product from transcript cg31332-rd, CG13032 - cg130…
GO:0042745	circadian sleep/wake cycle	0.000382	0.0488	81.59	Or47b	8689	3	71	2	[itp - ion transport peptide, Pdfr - pigment-dispersing factor receptor]
GO:0065004	protein-DNA complex assembly	0.000424	0.0533	2.07	Or47b	8689	115	1202	33	[mam - mastermind, His4:CG33893 - cg33893 gene product from transcript cg33893-ra, His3:CG33803 - cg33803 gene product from transcript cg33803-ra, His3:CG33857 - cg33857 gene product from transcript cg33857-ra, His4:CG33907 - cg33907 gene product from transcript cg33907-ra, His4:CG33887 - cg33887 gene product from transcript cg33887-ra, His3:CG33809 - cg33809 gene product from transcript cg33809-…
GO:0006753	nucleoside phosphate metabolic process	0.00054	0.0666	1.6	Or47b	8689	159	1880	55	[CG17224 - cg17224 gene product from transcript cg17224-rc, CG2246 - cg2246 gene product from transcript cg2246-rk, Zw - zwischenferment, CdsA - cdp diglyceride synthetase, Men - malic enzyme, CG11453 - cg11453 gene product from transcript cg11453-ra, CG32301 - cg32301 gene product from transcript cg32301-rb, CG11391 - cg11391 gene product from transcript cg11391-ra, ACXD - cg5712 gene product fr…
GO:0040017	positive regulation of locomotion	0.000544	0.066	1.75	Or47b	8689	68	2770	38	[S6k - rps6-p70-protein kinase, sqh - spaghetti squash, Krn - keren, shg - shotgun, Hrb27C - heterogeneous nuclear ribonucleoprotein at 27c, raptor - cg4320 gene product from transcript cg4320-rb, CG17118 - cg17118 gene product from transcript cg17118-ra, CG6805 - cg6805 gene product from transcript cg6805-ra, fra - frazzled, Rheb - cg1081 gene product from transcript cg1081-ra, ena - enabled, mm…
GO:0051272	positive regulation of cellular component movement	0.000544	0.0649	1.75	Or47b	8689	68	2770	38	[S6k - rps6-p70-protein kinase, sqh - spaghetti squash, Krn - keren, shg - shotgun, Hrb27C - heterogeneous nuclear ribonucleoprotein at 27c, raptor - cg4320 gene product from transcript cg4320-rb, CG17118 - cg17118 gene product from transcript cg17118-ra, CG6805 - cg6805 gene product from transcript cg6805-ra, fra - frazzled, Rheb - cg1081 gene product from transcript cg1081-ra, ena - enabled, mm…
GO:0009117	nucleotide metabolic process	0.00061	0.0716	1.6	Or47b	8689	156	1880	54	[CG17224 - cg17224 gene product from transcript cg17224-rc, CG2246 - cg2246 gene product from transcript cg2246-rk, Zw - zwischenferment, CdsA - cdp diglyceride synthetase, Men - malic enzyme, CG11453 - cg11453 gene product from transcript cg11453-ra, CG32301 - cg32301 gene product from transcript cg32301-rb, CG11391 - cg11391 gene product from transcript cg11391-ra, ACXD - cg5712 gene product fr…
GO:0042335	cuticle development	0.000636	0.0734	1.58	Or47b	8689	92	3111	52	[EcR - ecdysone receptor, Cpr92A - cuticular protein 92a, pot - papillote, Duox - dual oxidase, verm - vermiform, Pcp - pupal cuticle protein, Cht5 - cg9307 gene product from transcript cg9307-ra, Gasp - cg10287 gene product from transcript cg10287-rb, Gld - glucose dehydrogenase, Idgf1 - imaginal disc growth factor 1, Cpr97Eb - cuticular protein 97eb, Cpr76Bc - cuticular protein 76bc, Alas - ami…
GO:0006820	anion transport	0.000683	0.0777	1.42	Or47b	8689	152	3022	75	[CG18418 - cg18418 gene product from transcript cg18418-ra, CG12531 - cg12531 gene product from transcript cg12531-ra, rdgB - retinal degeneration b, Bmcp - cg7314 gene product from transcript cg7314-rb, CG13907 - cg13907 gene product from transcript cg13907-ra, CG2003 - cg2003 gene product from transcript cg2003-ra, CG9717 - cg9717 gene product from transcript cg9717-ra, CG10960 - cg10960 gene p…
GO:1901136	carbohydrate derivative catabolic process	0.000688	0.0771	1.88	Or47b	8689	44	2944	28	[CG2862 - cg2862 gene product from transcript cg2862-ra, Cht8 - cg9357 gene product from transcript cg9357-ra, GNBP1 - gram-negative bacteria binding protein 1, Pde9 - phosphodiesterase 9, Pngl - pngase-like, Adgf-C - adenosine deaminase-related growth factor c, Edem2 - cg5682 gene product from transcript cg5682-ra, Cht3 - chitinase 3, Cht5 - cg9307 gene product from transcript cg9307-ra, PGRP-SB…
GO:0017085	response to insecticide	0.000742	0.0818	10.39	Or47b	8689	17	246	5	[Vmat - vesicular monoamine transporter, Cyp6a2 - cytochrome p450-6a2, Mdr49 - multi drug resistance 49, Cyp12d1-d - cg33503 gene product from transcript cg33503-ra, Cyp12d1-p - cg30489 gene product from transcript cg30489-ra]
GO:1901135	carbohydrate derivative metabolic process	0.000862	0.0937	1.45	Or47b	8689	301	1693	85	[CG1827 - cg1827 gene product from transcript cg1827-rc, CG17224 - cg17224 gene product from transcript cg17224-rc, Rpi - ribose-5-phosphate isomerase, alpha4GT1 - cg17223 gene product from transcript cg17223-ra, CG2246 - cg2246 gene product from transcript cg2246-rk, ChLD3 - cg17905 gene product from transcript cg17905-ra, GNBP1 - gram-negative bacteria binding protein 1, verm - vermiform, Adgf-…
GO:0048638	regulation of developmental growth	0.00088	0.0942	1.42	Or47b	8689	206	2470	83	[upd2 - unpaired 2, Syn1 - syntrophin-like 1, Ank2 - ankyrin 2, ewg - erect wing, scrib - scribbled, Eps-15 - epidermal growth factor receptor pathway substrate clone 15, cac - cacophony, TSG101 - tumor suppressor protein 101, l(2)gl - lethal (2) giant larvae, dlp - dally-like, tbce - tubulin-specific chaperone e, sec8 - cg2095 gene product from transcript cg2095-ra, Mer - merlin, nwk - nervous w…
GO:0006814	sodium ion transport	0.000914	0.0964	2.29	Or47b	8689	64	1365	23	[CG14239 - cg14239 gene product from transcript cg14239-rb, CG13795 - cg13795 gene product from transcript cg13795-rb, CG13794 - cg13794 gene product from transcript cg13794-ra, ppk19 - pickpocket 19, CG13793 - cg13793 gene product from transcript cg13793-rb, ppk7 - pickpocket 7, ppk14 - pickpocket 14, Indy - i'm not dead yet, CG18110 - cg18110 gene product from transcript cg18110-rb, ppk25 - pic…
GO:0005975	carbohydrate metabolic process	0.000986	0.102	1.59	Or47b	8689	170	1701	53	[Galk - galactokinase, CG10996 - cg10996 gene product from transcript cg10996-ra, Rpi - ribose-5-phosphate isomerase, GNBP1 - gram-negative bacteria binding protein 1, ChLD3 - cg17905 gene product from transcript cg17905-ra, verm - vermiform, CG9701 - cg9701 gene product from transcript cg9701-ra, Cht5 - cg9307 gene product from transcript cg9307-ra, Cht3 - chitinase 3, Ocrl - oculocerebrorenal s…
GO:0009593	detection of chemical stimulus	4.48e-12	3.25e-08	3.25	Or67d	8351	98	1126	43	[Ir76a - ionotropic receptor 76a, PGRP-SD - cg7496 gene product from transcript cg7496-ra, Or59b - odorant receptor 59b, Snmp1 - sensory neuron membrane protein 1, Gr63a - gustatory receptor 63a, Or65b - odorant receptor 65b, Ir25a - ionotropic receptor 25a, Or67a - odorant receptor 67a, Or92a - odorant receptor 92a, Or2a - odorant receptor 2a, Ir75b - cg42643 gene product from transcript cg42643…
GO:0050911	detection of chemical stimulus involved in sensory perception of smell	8.09e-12	2.93e-08	4.12	Or67d	8351	54	1126	30	[Ir76a - ionotropic receptor 76a, Snmp1 - sensory neuron membrane protein 1, Or59b - odorant receptor 59b, Ir25a - ionotropic receptor 25a, Or65b - odorant receptor 65b, Or67a - odorant receptor 67a, Or2a - odorant receptor 2a, Or92a - odorant receptor 92a, Or42b - odorant receptor 42b, Or83c - odorant receptor 83c, Or82a - odorant receptor 82a, Or47a - odorant receptor 47a, Or13a - odorant recep…
GO:0050907	detection of chemical stimulus involved in sensory perception	3.15e-11	7.61e-08	3.56	Or67d	8351	73	1126	35	[Ir76a - ionotropic receptor 76a, Snmp1 - sensory neuron membrane protein 1, Or59b - odorant receptor 59b, Gr63a - gustatory receptor 63a, Ir25a - ionotropic receptor 25a, Or65b - odorant receptor 65b, Or67a - odorant receptor 67a, Or2a - odorant receptor 2a, Or92a - odorant receptor 92a, Ir75b - cg42643 gene product from transcript cg42643-ra, Or42b - odorant receptor 42b, Or83c - odorant recept…
GO:0051606	detection of stimulus	3.03e-09	5.49e-06	2.46	Or67d	8351	151	1126	50	[Ir76a - ionotropic receptor 76a, Or59b - odorant receptor 59b, Snmp1 - sensory neuron membrane protein 1, Rh4 - rhodopsin 4, PGRP-SD - cg7496 gene product from transcript cg7496-ra, Gr63a - gustatory receptor 63a, Ir25a - ionotropic receptor 25a, Ir75b - cg42643 gene product from transcript cg42643-ra, Or42b - odorant receptor 42b, rdgA - retinal degeneration a, Or83c - odorant receptor 83c, Or8…
GO:0050906	detection of stimulus involved in sensory perception	1.31e-08	1.9e-05	2.93	Or67d	8351	91	1126	36	[Ir76a - ionotropic receptor 76a, inaD - inactivation no afterpotential d, Or59b - odorant receptor 59b, Snmp1 - sensory neuron membrane protein 1, Gr63a - gustatory receptor 63a, Ir25a - ionotropic receptor 25a, Or65b - odorant receptor 65b, Or67a - odorant receptor 67a, Or2a - odorant receptor 2a, Or92a - odorant receptor 92a, Ir75b - cg42643 gene product from transcript cg42643-ra, Or42b - odo…
GO:0007608	sensory perception of smell	1.88e-05	0.0228	3.15	Or67d	8351	64	871	21	[Or59b - odorant receptor 59b, Cyp6w1 - cg8345 gene product from transcript cg8345-ra, Or33b - odorant receptor 33b, Obp83ef - odorant-binding protein 83ef, Obp83cd - odorant-binding protein 83cd, Or2a - odorant receptor 2a, Obp99d - odorant-binding protein 99d, Obp56d - odorant-binding protein 56d, Obp83g - odorant-binding protein 83g, Or22b - odorant receptor 22b, Or42b - odorant receptor 42b, …
GO:0050896	response to stimulus	2.55e-05	0.0264	1.45	Or67d	8351	1222	639	136	[SNF4Agamma - snf4/amp-activated protein kinase gamma subunit, sick - sickie, Ir25a - ionotropic receptor 25a, shg - shotgun, Mdr65 - multiple drug resistance 65, CG10226 - cg10226 gene product from transcript cg10226-ra, eys - eyes shut, Dcr-2 - dicer-2, Ir75b - cg42643 gene product from transcript cg42643-ra, Cht5 - cg9307 gene product from transcript cg9307-ra, SelR - cg6584 gene product from …
GO:1905515	non-motile cilium assembly	4.76e-05	0.0432	4.04	Or67d	8351	20	1241	12	[Oseg4 - cg2069 gene product from transcript cg2069-ra, Klp64D - kinesin-like protein at 64d, osm-1 - cg13809 gene product from transcript cg13809-rb, BBS8 - cg13691 gene product from transcript cg13691-ra, BBS1 - cg14825 gene product from transcript cg14825-ra, Cby - chibby, rempA - reduced mechanoreceptor potential a, CG13032 - cg13032 gene product from transcript cg13032-ra, Oseg6 - cg11237 ge…
GO:0035721	intraciliary retrograde transport	4.83e-05	0.0389	6.73	Or67d	8351	6	1241	6	[Oseg4 - cg2069 gene product from transcript cg2069-ra, CG3769 - cg3769 gene product from transcript cg3769-ra, rempA - reduced mechanoreceptor potential a, Oseg6 - cg11237 gene product from transcript cg11237-ra, btv - beethoven, Oseg1 - outer segment 1]
GO:0019226	transmission of nerve impulse	6.39e-05	0.0463	12.32	Or67d	8351	7	484	5	[Ir76a - ionotropic receptor 76a, Ir76b - ionotropic receptor 76b, Ir8a - ionotropic receptor 8a, Ir25a - ionotropic receptor 25a, axo - axotactin]
GO:0035637	multicellular organismal signaling	6.39e-05	0.0421	12.32	Or67d	8351	7	484	5	[Ir76b - ionotropic receptor 76b, Ir76a - ionotropic receptor 76a, Ir25a - ionotropic receptor 25a, Ir8a - ionotropic receptor 8a, axo - axotactin]
GO:0044782	cilium organization	8.82e-05	0.0533	1.72	Or67d	8351	75	2975	46	[Oseg4 - cg2069 gene product from transcript cg2069-ra, Cp110 - cg14617 gene product from transcript cg14617-rb, Tektin-C - tektin c, CG14020 - cg14020 gene product from transcript cg14020-ra, CG13251 - cg13251 gene product from transcript cg13251-ra, CG14367 - cg14367 gene product from transcript cg14367-ra, CG13972 - cg13972 gene product from transcript cg13972-ra, BBS4 - cg13232 gene product f…
GO:0042335	cuticle development	0.000105	0.0585	2.27	Or67d	8351	85	1296	30	[Cpr92A - cuticular protein 92a, CrebA - cyclic-amp response element binding protein a, Edg78E - ecdysone-dependent gene 78e, Duox - dual oxidase, serp - serpentine, Dhc64C - dynein heavy chain 64c, Cpr60D - cuticular protein 60d, Cht5 - cg9307 gene product from transcript cg9307-ra, Sec61alpha - cg9539 gene product from transcript cg9539-ra, Gld - glucose dehydrogenase, Gasp - cg10287 gene produ…
GO:0030031	cell projection assembly	0.000224	0.116	1.78	Or67d	8351	91	2269	44	[Oseg4 - cg2069 gene product from transcript cg2069-ra, CG14020 - cg14020 gene product from transcript cg14020-ra, Tektin-C - tektin c, CG13251 - cg13251 gene product from transcript cg13251-ra, shg - shotgun, CG14367 - cg14367 gene product from transcript cg14367-ra, BBS4 - cg13232 gene product from transcript cg13232-ra, CG17118 - cg17118 gene product from transcript cg17118-ra, Oseg1 - outer s…
GO:0040003	chitin-based cuticle development	0.000236	0.114	2.26	Or67d	8351	80	1296	28	[Cpr92A - cuticular protein 92a, CrebA - cyclic-amp response element binding protein a, Edg78E - ecdysone-dependent gene 78e, Duox - dual oxidase, serp - serpentine, Dhc64C - dynein heavy chain 64c, Cpr60D - cuticular protein 60d, Cht5 - cg9307 gene product from transcript cg9307-ra, Gasp - cg10287 gene product from transcript cg10287-rb, Gld - glucose dehydrogenase, Cht7 - cg1869 gene product fr…
GO:0007165	signal transduction	0.000251	0.114	1.27	Or67d	8351	731	1972	219	[Inx2 - innexin 2, CG13375 - cg13375 gene product from transcript cg13375-ra, RhoGAP54D - cg6477 gene product from transcript cg6477-ra, csw - corkscrew, D2R - dopamine 2-like receptor, CG32301 - cg32301 gene product from transcript cg32301-rb, ACXD - cg5712 gene product from transcript cg5712-rb, crc - cryptocephal, DCX-EMAP - doublecortin-domain-containing echinoderm-microtubule-associated prot…
GO:0055085	transmembrane transport	0.000267	0.114	1.54	Or67d	8351	428	1039	82	[CG7333 - cg7333 gene product from transcript cg7333-rb, ppk19 - pickpocket 19, CG13907 - cg13907 gene product from transcript cg13907-ra, Bmcp - cg7314 gene product from transcript cg7314-rb, CG17751 - cg17751 gene product from transcript cg17751-rb, CG12194 - cg12194 gene product from transcript cg12194-ra, Mdr65 - multiple drug resistance 65, CG9717 - cg9717 gene product from transcript cg9717…
GO:0007600	sensory perception	0.000322	0.13	2.19	Or67d	8351	194	571	29	[stops - slow termination of phototransduction, Rh4 - rhodopsin 4, Gr63a - gustatory receptor 63a, ppk19 - pickpocket 19, Bmcp - cg7314 gene product from transcript cg7314-rb, Cyp6w1 - cg8345 gene product from transcript cg8345-ra, Rh7 - rhodopsin 7, Or2a - odorant receptor 2a, CG9313 - cg9313 gene product from transcript cg9313-ra, Or42b - odorant receptor 42b, rempA - reduced mechanoreceptor po…
GO:0006022	aminoglycan metabolic process	0.000327	0.125	3.7	Or67d	8351	78	405	14	[Muc68D - mucin 68d, CG14291 - cg14291 gene product from transcript cg14291-ra, CG43896 - cg43896 gene product from transcript cg43896-rc, ChLD3 - cg17905 gene product from transcript cg17905-ra, CG18278 - cg18278 gene product from transcript cg18278-ra, Cda5 - chitin deacetylase-like 5, knk - knickkopf, CG34220 - cg34220 gene product from transcript cg34220-ra, Cht5 - cg9307 gene product from tr…
GO:0006040	amino sugar metabolic process	0.000409	0.148	1.84	Or67d	8351	69	2371	36	[Muc68D - mucin 68d, Gfat2 - glutamine:fructose-6-phosphate aminotransferase 2, Cda4 - chitin deacetylase-like 4, ChLD3 - cg17905 gene product from transcript cg17905-ra, obst-B - obstructor-b, serp - serpentine, verm - vermiform, Cda5 - chitin deacetylase-like 5, ttv - tout-velu, Cht3 - chitinase 3, Cht5 - cg9307 gene product from transcript cg9307-ra, CG14607 - cg14607 gene product from transcr…
GO:0046680	response to DDT	0.000419	0.145	35.69	Or67d	8351	9	78	3	[Cyp6a2 - cytochrome p450-6a2, Cyp12d1-d - cg33503 gene product from transcript cg33503-ra, Cyp12d1-p - cg30489 gene product from transcript cg30489-ra]
GO:0006616	SRP-dependent cotranslational protein targeting to membrane, translocation	0.000461	0.152	7.31	Or67d	8351	6	952	5	[Sec61beta - cg10130 gene product from transcript cg10130-ra, Sec61gamma - cg14214 gene product from transcript cg14214-ra, Sec61alpha - cg9539 gene product from transcript cg9539-ra, CG8860 - cg8860 gene product from transcript cg8860-ra, TRAM - cg11642 gene product from transcript cg11642-rb]
GO:1901071	glucosamine-containing compound metabolic process	0.000499	0.157	1.84	Or67d	8351	67	2371	35	[Muc68D - mucin 68d, Cda4 - chitin deacetylase-like 4, ChLD3 - cg17905 gene product from transcript cg17905-ra, serp - serpentine, obst-B - obstructor-b, verm - vermiform, Cda5 - chitin deacetylase-like 5, ttv - tout-velu, Cht3 - chitinase 3, Cht5 - cg9307 gene product from transcript cg9307-ra, CG14607 - cg14607 gene product from transcript cg14607-rb, Gasp - cg10287 gene product from transcript…
GO:0120031	plasma membrane bounded cell projection assembly	0.0005	0.151	1.79	Or67d	8351	80	2269	39	[Oseg4 - cg2069 gene product from transcript cg2069-ra, CG14020 - cg14020 gene product from transcript cg14020-ra, Tektin-C - tektin c, CG13251 - cg13251 gene product from transcript cg13251-ra, CG14367 - cg14367 gene product from transcript cg14367-ra, BBS4 - cg13232 gene product from transcript cg13232-ra, CG17118 - cg17118 gene product from transcript cg17118-ra, Oseg1 - outer segment 1, CG136…
GO:0017085	response to insecticide	0.000525	0.152	6.23	Or67d	8351	17	552	7	[Cyp6v1 - cg1829 gene product from transcript cg1829-ra, Cyp6a2 - cytochrome p450-6a2, Cyp6w1 - cg8345 gene product from transcript cg8345-ra, Cyp12d1-d - cg33503 gene product from transcript cg33503-ra, Mdr65 - multiple drug resistance 65, Cyp12d1-p - cg30489 gene product from transcript cg30489-ra, Cyp12a4 - cg6042 gene product from transcript cg6042-ra]
GO:0035103	sterol regulatory element binding protein cleavage	0.000689	0.192	77.32	Or67d	8351	4	54	2	[SCAP - srebp cleavage activating protein, S1P - cg7169 gene product from transcript cg7169-ra]
GO:0060271	cilium assembly	0.000738	0.198	1.7	Or67d	8351	63	2965	38	[Oseg4 - cg2069 gene product from transcript cg2069-ra, Tektin-C - tektin c, CG14020 - cg14020 gene product from transcript cg14020-ra, CG13251 - cg13251 gene product from transcript cg13251-ra, CG14367 - cg14367 gene product from transcript cg14367-ra, BBS4 - cg13232 gene product from transcript cg13232-ra, CG17118 - cg17118 gene product from transcript cg17118-ra, Oseg1 - outer segment 1, CG136…
GO:0003341	cilium movement	0.000973	0.252	2.06	Or67d	8351	23	3167	18	[Dhc36C - dynein heavy chain at 36c, Tektin-C - tektin c, Dic61B - dynein intermediate chain at 61b, l(2)41Ab - lethal (2) 41ab, CG3121 - cg3121 gene product from transcript cg3121-ra, CG17387 - cg17387 gene product from transcript cg17387-ra, CG9313 - cg9313 gene product from transcript cg9313-ra, CG15701 - cg15701 gene product from transcript cg15701-ra, CG3085 - cg3085 gene product from transc…
GO:0006030	chitin metabolic process	0.000989	0.247	2.24	Or67d	8351	58	1480	23	[CG34324 - cg34324 gene product from transcript cg34324-ra, obst-E - obstructor-e, Muc68D - mucin 68d, CG43896 - cg43896 gene product from transcript cg43896-rc, CG14304 - cg14304 gene product from transcript cg14304-ra, ChLD3 - cg17905 gene product from transcript cg17905-ra, obst-B - obstructor-b, serp - serpentine, verm - vermiform, CG34220 - cg34220 gene product from transcript cg34220-ra, kn…
GO:0050896	response to stimulus	1.01e-13	7.35e-10	1.31	FruM	8795	1256	2752	514	[CG32706 - cg32706 gene product from transcript cg32706-ra, inaE - inactivation no afterpotential e, B52 - cg10851 gene product from transcript cg10851-rn, Ir25a - ionotropic receptor 25a, Or1a - odorant receptor 1a, flfl - falafel, eys - eyes shut, ird5 - immune response deficient 5, Hsp70Bbb - cg5834 gene product from transcript cg5834-ra, Pka-R1 - camp-dependent protein kinase r1, ine - inebri…
GO:0007165	signal transduction	6.28e-11	2.29e-07	1.55	FruM	8795	748	1575	207	[inaE - inactivation no afterpotential e, CG31140 - cg31140 gene product from transcript cg31140-rb, dome - domeless, CG33288 - cg33288 gene product from transcript cg33288-rc, RhoGAP54D - cg6477 gene product from transcript cg6477-ra, csw - corkscrew, mthl3 - methuselah-like 3, mthl4 - methuselah-like 4, CG32301 - cg32301 gene product from transcript cg32301-rb, ACXD - cg5712 gene product from t…
GO:0042221	response to chemical	2.98e-10	7.24e-07	1.49	FruM	8795	352	3013	180	[MESR4 - misexpression suppressor of ras 4, CG1317 - cg1317 gene product from transcript cg1317-rc, Snmp1 - sensory neuron membrane protein 1, NLaz - neural lazarillo, CG10226 - cg10226 gene product from transcript cg10226-ra, trpl - trp-like, sesB - stress-sensitive b, boss - bride of sevenless, ird5 - immune response deficient 5, Sytbeta - synaptotagmin beta, Hsp70Bbb - cg5834 gene product from…
GO:0010033	response to organic substance	1.37e-08	2.5e-05	1.55	FruM	8795	233	3013	124	[CG1317 - cg1317 gene product from transcript cg1317-rc, Snmp1 - sensory neuron membrane protein 1, boss - bride of sevenless, Hsp70Bbb - cg5834 gene product from transcript cg5834-ra, Pka-R1 - camp-dependent protein kinase r1, trio - cg18214 gene product from transcript cg18214-ra, Cyp6a8 - cytochrome p450-6a8, Clic - chloride intracellular channel, smt3 - cg4494 gene product from transcript cg4…
GO:0065007	biological regulation	2.69e-08	3.92e-05	1.11	FruM	8795	3393	3092	1325	[sqd - squid, nemy - no extended memory, B52 - cg10851 gene product from transcript cg10851-rn, cin - cinnamon, smg - smaug, scrib - scribbled, Ir25a - ionotropic receptor 25a, ear - enl/af9-related, lkb1 - cg9374 gene product from transcript cg9374-re, wuc - wake-up-call, Dgkepsilon - diacyl glycerol kinase epsilon, ird5 - immune response deficient 5, tlk - tousled-like kinase, fra - frazzled, n…
GO:0009605	response to external stimulus	1.08e-07	0.000131	1.44	FruM	8795	438	2471	177	[SNF4Agamma - snf4/amp-activated protein kinase gamma subunit, CG32706 - cg32706 gene product from transcript cg32706-ra, inaE - inactivation no afterpotential e, AttB - attacin-b, Ir25a - ionotropic receptor 25a, shg - shotgun, dome - domeless, GNBP1 - gram-negative bacteria binding protein 1, trpl - trp-like, Dcr-2 - dicer-2, ird5 - immune response deficient 5, Atg5 - autophagy-specific gene 5,…
GO:0006950	response to stress	1.39e-07	0.000144	1.24	FruM	8795	836	3327	393	[CG32706 - cg32706 gene product from transcript cg32706-ra, CG8778 - cg8778 gene product from transcript cg8778-ra, inaE - inactivation no afterpotential e, B52 - cg10851 gene product from transcript cg10851-rn, flfl - falafel, CG32756 - cg32756 gene product from transcript cg32756-ra, ird5 - immune response deficient 5, Hsp70Bbb - cg5834 gene product from transcript cg5834-ra, Hsp68 - heat shock…
GO:0050789	regulation of biological process	1.79e-07	0.000163	1.11	FruM	8795	3068	3092	1201	[sqd - squid, B52 - cg10851 gene product from transcript cg10851-rn, nemy - no extended memory, scrib - scribbled, smg - smaug, Ir25a - ionotropic receptor 25a, ear - enl/af9-related, lkb1 - cg9374 gene product from transcript cg9374-re, wuc - wake-up-call, Dgkepsilon - diacyl glycerol kinase epsilon, ird5 - immune response deficient 5, tlk - tousled-like kinase, fra - frazzled, nwk - nervous wre…
GO:1902531	regulation of intracellular signal transduction	2.03e-07	0.000164	1.66	FruM	8795	294	1843	102	[Spred - sprouty-related protein with evh-1 domain, lkb1 - cg9374 gene product from transcript cg9374-re, Uba1 - ubiquitin activating enzyme 1, RhoGAP54D - cg6477 gene product from transcript cg6477-ra, Nf1 - neurofibromin 1, raw - cg12437 gene product from transcript cg12437-rb, ird5 - immune response deficient 5, CG7369 - cg7369 gene product from transcript cg7369-ra, Lnk - cg17367 gene product…
GO:0048583	regulation of response to stimulus	2.3e-07	0.000167	1.27	FruM	8795	779	2932	331	[mop - myopic, Pitslre - cg4268 gene product from transcript cg4268-ra, lkb1 - cg9374 gene product from transcript cg9374-re, CG14234 - cg14234 gene product from transcript cg14234-ra, stck - steamer duck, RhoGAP54D - cg6477 gene product from transcript cg6477-ra, Dcr-2 - dicer-2, Cdc42 - cg12530 gene product from transcript cg12530-rc, ird5 - immune response deficient 5, CG7369 - cg7369 gene pro…
GO:0051179	localization	2.54e-07	0.000168	1.2	FruM	8795	1481	2719	550	[sqd - squid, cin - cinnamon, smg - smaug, scrib - scribbled, Ir25a - ionotropic receptor 25a, lkb1 - cg9374 gene product from transcript cg9374-re, CG12194 - cg12194 gene product from transcript cg12194-ra, flfl - falafel, Pex14 - peroxin 14, CG11396 - cg11396 gene product from transcript cg11396-ra, Use1 - cg14181 gene product from transcript cg14181-ra, Hsp70Bbb - cg5834 gene product from tran…
GO:0007166	cell surface receptor signaling pathway	3.84e-07	0.000233	1.56	FruM	8795	271	2346	113	[inaE - inactivation no afterpotential e, Snmp1 - sensory neuron membrane protein 1, clos - closca, dome - domeless, boss - bride of sevenless, Cdc42 - cg12530 gene product from transcript cg12530-rc, ird5 - immune response deficient 5, csw - corkscrew, mthl3 - methuselah-like 3, uif - uninflatable, mthl4 - methuselah-like 4, Lnk - cg17367 gene product from transcript cg17367-rc, mthl1 - methusel…
GO:0010646	regulation of cell communication	4.11e-07	0.00023	1.39	FruM	8795	712	1881	212	[mop - myopic, Pitslre - cg4268 gene product from transcript cg4268-ra, nemy - no extended memory, lkb1 - cg9374 gene product from transcript cg9374-re, CG14234 - cg14234 gene product from transcript cg14234-ra, RhoGAP54D - cg6477 gene product from transcript cg6477-ra, ird5 - immune response deficient 5, CG7369 - cg7369 gene product from transcript cg7369-ra, Syt4 - synaptotagmin 4, Gprk2 - g pr…
GO:0023051	regulation of signaling	4.11e-07	0.000214	1.39	FruM	8795	712	1881	212	[mop - myopic, Pitslre - cg4268 gene product from transcript cg4268-ra, nemy - no extended memory, lkb1 - cg9374 gene product from transcript cg9374-re, CG14234 - cg14234 gene product from transcript cg14234-ra, RhoGAP54D - cg6477 gene product from transcript cg6477-ra, ird5 - immune response deficient 5, CG7369 - cg7369 gene product from transcript cg7369-ra, Syt4 - synaptotagmin 4, Gprk2 - g pr…
GO:0006928	movement of cell or subcellular component	5.59e-07	0.000271	1.33	FruM	8795	537	2850	232	[sqd - squid, dome - domeless, Cdc42 - cg12530 gene product from transcript cg12530-rc, csw - corkscrew, osm-1 - cg13809 gene product from transcript cg13809-rb, robl - roadblock, fra - frazzled, didum - dilute class unconventional myosin, Gprk2 - g protein-coupled receptor kinase 2, dac - dachshund, spas - spastin, CG42366 - cg42366 gene product from transcript cg42366-ra, CG32819 - cg32819 gene…
GO:0032879	regulation of localization	7.88e-07	0.000359	1.35	FruM	8795	439	3013	203	[mop - myopic, nemy - no extended memory, scrib - scribbled, Sytbeta - synaptotagmin beta, fra - frazzled, CaBP1 - calcium-binding protein 1, Syt4 - synaptotagmin 4, didum - dilute class unconventional myosin, Gprk2 - g protein-coupled receptor kinase 2, Dscam - down syndrome cell adhesion molecule, car - carnation, Tao - cg14217 gene product from transcript cg14217-rf, Teh3 - tipe homolog 3, mbc…
GO:0006810	transport	7.91e-07	0.000339	1.2	FruM	8795	1233	2961	499	[sqd - squid, scrib - scribbled, Ir25a - ionotropic receptor 25a, CG12194 - cg12194 gene product from transcript cg12194-ra, Pex14 - peroxin 14, Nacalpha - nascent polypeptide associated complex protein alpha subunit, CG11396 - cg11396 gene product from transcript cg11396-ra, Use1 - cg14181 gene product from transcript cg14181-ra, Hsp70Bbb - cg5834 gene product from transcript cg5834-ra, Slc45-1 …
GO:0051234	establishment of localization	8.39e-07	0.000339	1.2	FruM	8795	1288	2961	519	[sqd - squid, smg - smaug, scrib - scribbled, Ir25a - ionotropic receptor 25a, CG12194 - cg12194 gene product from transcript cg12194-ra, Pex14 - peroxin 14, Nacalpha - nascent polypeptide associated complex protein alpha subunit, CG11396 - cg11396 gene product from transcript cg11396-ra, Use1 - cg14181 gene product from transcript cg14181-ra, Hsp70Bbb - cg5834 gene product from transcript cg5834…
GO:0046578	regulation of Ras protein signal transduction	1.11e-06	0.000425	1.96	FruM	8795	69	2922	45	[Uba1 - ubiquitin activating enzyme 1, GEFmeso - guanine nucleotide exchange factor in mesoderm, Efa6 - efa6 pleckstrin and sec7 domain containing, Crag - calmodulin-binding protein related to a rab3 gdp/gtp exchange protein, Nf1 - neurofibromin 1, CG43658 - cg43658 gene product from transcript cg43658-rc, CG5522 - cg5522 gene product from transcript cg5522-ra, CG5937 - cg5937 gene product from t…
GO:0070887	cellular response to chemical stimulus	2.46e-06	0.000895	1.57	FruM	8795	154	3013	83	[MESR4 - misexpression suppressor of ras 4, Snmp1 - sensory neuron membrane protein 1, Tor - target of rapamycin, daw - dawdle, Hsc70-4 - heat shock protein cognate 4, Akap200 - a kinase anchor protein 200, trpl - trp-like, Upf1 - cg1559 gene product from transcript cg1559-ra, sesB - stress-sensitive b, Hsp70Ba - heat-shock-protein-70ba, Hsp70Ab - heat-shock-protein-70ab, Atg1 - autophagy-specifi…
GO:0032501	multicellular organismal process	2.59e-06	0.000898	1.17	FruM	8795	1339	3362	597	[sqd - squid, nemy - no extended memory, scrib - scribbled, Adh - alcohol dehydrogenase, Ir25a - ionotropic receptor 25a, lkb1 - cg9374 gene product from transcript cg9374-re, Hsp68 - heat shock protein 68, Pka-R1 - camp-dependent protein kinase r1, fra - frazzled, CSN3 - cop9 complex homolog subunit 3, ine - inebriated, cni - cornichon, Gclm - glutamate-cysteine ligase modifier subunit, CG8369 -…
GO:0009966	regulation of signal transduction	2.81e-06	0.000929	1.29	FruM	8795	609	2928	261	[mop - myopic, Pitslre - cg4268 gene product from transcript cg4268-ra, lkb1 - cg9374 gene product from transcript cg9374-re, stck - steamer duck, CG14234 - cg14234 gene product from transcript cg14234-ra, RhoGAP54D - cg6477 gene product from transcript cg6477-ra, Dcr-2 - dicer-2, Cdc42 - cg12530 gene product from transcript cg12530-rc, ird5 - immune response deficient 5, CG7369 - cg7369 gene pro…
GO:0050794	regulation of cellular process	2.96e-06	0.000936	1.11	FruM	8795	2856	3082	1110	[sqd - squid, nemy - no extended memory, B52 - cg10851 gene product from transcript cg10851-rn, scrib - scribbled, smg - smaug, ear - enl/af9-related, lkb1 - cg9374 gene product from transcript cg9374-re, wuc - wake-up-call, Dgkepsilon - diacyl glycerol kinase epsilon, ird5 - immune response deficient 5, tlk - tousled-like kinase, fra - frazzled, nwk - nervous wreck, Appl - beta amyloid protein p…
GO:0035556	intracellular signal transduction	3.78e-06	0.00115	1.65	FruM	8795	307	1547	89	[Gycalpha99B - guanylyl cyclase alpha-subunit at 99b, CG31140 - cg31140 gene product from transcript cg31140-rb, Tor - target of rapamycin, Cirl - cg8639 gene product from transcript cg8639-rg, CG10362 - cg10362 gene product from transcript cg10362-ra, CG17528 - cg17528 gene product from transcript cg17528-rd, gek - genghis khan, CdGAPr - cg10538 gene product from transcript cg10538-rd, dome - do…
GO:0050807	regulation of synapse organization	4.09e-06	0.00119	2.07	FruM	8795	141	1478	49	[Syn1 - syntrophin-like 1, S6kII - ribosomal protein s6 kinase ii, Tor - target of rapamycin, Ank2 - ankyrin 2, Eps-15 - epidermal growth factor receptor pathway substrate clone 15, Nf1 - neurofibromin 1, Atg1 - autophagy-specific gene 1, nwk - nervous wreck, Rab11 - cg5771 gene product from transcript cg5771-ra, Liprin-gamma - cg11206 gene product from transcript cg11206-ra, stj - straightjacket…
GO:0050877	nervous system process	4.33e-06	0.00121	1.37	FruM	8795	357	2947	164	[Gr33a - gustatory receptor 33a, nemy - no extended memory, scrib - scribbled, Ir25a - ionotropic receptor 25a, Bmcp - cg7314 gene product from transcript cg7314-rb, dome - domeless, Nf1 - neurofibromin 1, trpl - trp-like, Rgk1 - cg44011 gene product from transcript cg44011-rc, boss - bride of sevenless, Cdc42 - cg12530 gene product from transcript cg12530-rc, CG9313 - cg9313 gene product from tr…
GO:0007010	cytoskeleton organization	5.89e-06	0.00159	1.39	FruM	8795	365	2730	157	[mop - myopic, sqd - squid, wee - cg4488 gene product from transcript cg4488-rb, Pi3K68D - phosphotidylinositol 3 kinase 68d, lkb1 - cg9374 gene product from transcript cg9374-re, Patronin - cg33130 gene product from transcript cg33130-rn, blow - blown fuse, Cdc42 - cg12530 gene product from transcript cg12530-rc, dila - dilatory, Rab11 - cg5771 gene product from transcript cg5771-ra, Orc6 - orig…
GO:0035721	intraciliary retrograde transport	5.97e-06	0.00155	9.57	FruM	8795	6	919	6	[Oseg4 - cg2069 gene product from transcript cg2069-ra, CG3769 - cg3769 gene product from transcript cg3769-ra, rempA - reduced mechanoreceptor potential a, Oseg6 - cg11237 gene product from transcript cg11237-ra, btv - beethoven, Oseg1 - outer segment 1]
GO:0051056	regulation of small GTPase mediated signal transduction	7.44e-06	0.00187	1.84	FruM	8795	75	2994	47	[Uba1 - ubiquitin activating enzyme 1, GEFmeso - guanine nucleotide exchange factor in mesoderm, RhoGAP54D - cg6477 gene product from transcript cg6477-ra, Efa6 - efa6 pleckstrin and sec7 domain containing, Crag - calmodulin-binding protein related to a rab3 gdp/gtp exchange protein, Nf1 - neurofibromin 1, CG43658 - cg43658 gene product from transcript cg43658-rc, CG5522 - cg5522 gene product fro…
GO:0003008	system process	8.47e-06	0.00205	1.33	FruM	8795	418	2973	188	[Gr33a - gustatory receptor 33a, ru - roughoid, nemy - no extended memory, scrib - scribbled, Bmcp - cg7314 gene product from transcript cg7314-rb, KCNQ - kcnq potassium channel, Ir25a - ionotropic receptor 25a, dome - domeless, CG10226 - cg10226 gene product from transcript cg10226-ra, trpl - trp-like, Nf1 - neurofibromin 1, Rgk1 - cg44011 gene product from transcript cg44011-rc, boss - bride of…
GO:0007186	G protein-coupled receptor signaling pathway	1.35e-05	0.00318	2.35	FruM	8795	151	819	33	[inaE - inactivation no afterpotential e, CG31760 - cg31760 gene product from transcript cg31760-rc, CG31140 - cg31140 gene product from transcript cg31140-rb, Rh7 - rhodopsin 7, boss - bride of sevenless, CG10359 - cg10359 gene product from transcript cg10359-re, mthl3 - methuselah-like 3, mthl4 - methuselah-like 4, Oamb - octopamine receptor in mushroom bodies, mthl1 - methuselah-like 1, Pdfr -…
GO:0007608	sensory perception of smell	1.46e-05	0.00331	2.08	FruM	8795	64	2380	36	[sws - swiss cheese, Orco - odorant receptor co-receptor, Cyp6w1 - cg8345 gene product from transcript cg8345-ra, Obp99b - odorant-binding protein 99b, Or2a - odorant receptor 2a, Obp99c - odorant-binding protein 99c, Obp28a - odorant-binding protein 28a, Arr1 - arrestin 1, Or23a - odorant receptor 23a, Or42b - odorant receptor 42b, Obp83a - odorant-binding protein 83a, Obp83b - odorant-binding p…
GO:0048869	cellular developmental process	2.39e-05	0.00527	1.21	FruM	8795	823	3082	350	[MESR4 - misexpression suppressor of ras 4, mop - myopic, inaE - inactivation no afterpotential e, sqd - squid, scrib - scribbled, lkb1 - cg9374 gene product from transcript cg9374-re, flfl - falafel, eys - eyes shut, Cdc42 - cg12530 gene product from transcript cg12530-rc, Atg5 - autophagy-specific gene 5, csw - corkscrew, robl - roadblock, fra - frazzled, CSN3 - cop9 complex homolog subunit 3, …
GO:1902533	positive regulation of intracellular signal transduction	2.51e-05	0.00537	1.74	FruM	8795	159	1843	58	[Tor - target of rapamycin, Efa6 - efa6 pleckstrin and sec7 domain containing, ird5 - immune response deficient 5, CG7369 - cg7369 gene product from transcript cg7369-ra, CG14812 - cg14812 gene product from transcript cg14812-rb, CG43102 - cg43102 gene product from transcript cg43102-rf, Lnk - cg17367 gene product from transcript cg17367-rc, slim - scruin like at the midline, Gprk2 - g protein-co…
GO:0046680	response to DDT	2.61e-05	0.00544	32.85	FruM	8795	9	119	4	[Cyp6w1 - cg8345 gene product from transcript cg8345-ra, Cyp6a2 - cytochrome p450-6a2, Cyp12d1-d - cg33503 gene product from transcript cg33503-ra, Cyp12d1-p - cg30489 gene product from transcript cg30489-ra]
GO:0030030	cell projection organization	2.8e-05	0.00566	1.37	FruM	8795	299	2957	138	[Mmp2 - matrix metalloproteinase 2, CG13251 - cg13251 gene product from transcript cg13251-ra, shg - shotgun, Patronin - cg33130 gene product from transcript cg33130-rn, CG14367 - cg14367 gene product from transcript cg14367-ra, Cdc42 - cg12530 gene product from transcript cg12530-rc, dila - dilatory, robl - roadblock, osm-1 - cg13809 gene product from transcript cg13809-rb, fra - frazzled, unc-1…
GO:0007411	axon guidance	3.01e-05	0.00592	1.6	FruM	8795	202	2071	76	[en - engrailed, daw - dawdle, Mmp2 - matrix metalloproteinase 2, Khc - kinesin heavy chain, CdGAPr - cg10538 gene product from transcript cg10538-rd, fog - folded gastrulation, side - sidestep, wb - wing blister, robo3 - cg5423 gene product from transcript cg5423-rb, fra - frazzled, CG6867 - cg6867 gene product from transcript cg6867-ra, Dab - disabled, Ptp99A - protein tyrosine phosphatase 99a,…
GO:0048584	positive regulation of response to stimulus	3.29e-05	0.0063	1.44	FruM	8795	421	1845	127	[mop - myopic, ru - roughoid, Pitslre - cg4268 gene product from transcript cg4268-ra, Mmp2 - matrix metalloproteinase 2, CG14234 - cg14234 gene product from transcript cg14234-ra, GNBP1 - gram-negative bacteria binding protein 1, GNBP2 - gram-negative bacteria binding protein 2, Ubpy - ubpy ortholog, ird5 - immune response deficient 5, CG7369 - cg7369 gene product from transcript cg7369-ra, Spt6…
GO:0019933	cAMP-mediated signaling	4.14e-05	0.00772	2.84	FruM	8795	40	1546	20	[CG11318 - cg11318 gene product from transcript cg11318-ra, CG15556 - cg15556 gene product from transcript cg15556-ra, Cirl - cg8639 gene product from transcript cg8639-rg, Octbeta2R - cg33976 gene product from transcript cg33976-rd, DopEcR - dopamine/ecdysteroid receptor, CG12290 - cg12290 gene product from transcript cg12290-ra, Nf1 - neurofibromin 1, CG43373 - cg43373 gene product from transcr…
GO:0010647	positive regulation of cell communication	4.44e-05	0.00807	1.47	FruM	8795	360	1845	111	[mop - myopic, ru - roughoid, Pitslre - cg4268 gene product from transcript cg4268-ra, CG14234 - cg14234 gene product from transcript cg14234-ra, GNBP1 - gram-negative bacteria binding protein 1, Ubpy - ubpy ortholog, ird5 - immune response deficient 5, CG7369 - cg7369 gene product from transcript cg7369-ra, Lnk - cg17367 gene product from transcript cg17367-rc, Gprk2 - g protein-coupled receptor…
GO:0023056	positive regulation of signaling	4.44e-05	0.00788	1.47	FruM	8795	360	1845	111	[mop - myopic, ru - roughoid, Pitslre - cg4268 gene product from transcript cg4268-ra, CG14234 - cg14234 gene product from transcript cg14234-ra, GNBP1 - gram-negative bacteria binding protein 1, Ubpy - ubpy ortholog, ird5 - immune response deficient 5, CG7369 - cg7369 gene product from transcript cg7369-ra, Lnk - cg17367 gene product from transcript cg17367-rc, Gprk2 - g protein-coupled receptor…
GO:0007187	G protein-coupled receptor signaling pathway, coupled to cyclic nucleotide second messenger	5.66e-05	0.00981	2.66	FruM	8795	47	1546	22	[CG11318 - cg11318 gene product from transcript cg11318-ra, CG15556 - cg15556 gene product from transcript cg15556-ra, Cirl - cg8639 gene product from transcript cg8639-rg, hec - hector, Octbeta2R - cg33976 gene product from transcript cg33976-rd, G-ialpha65A - g protein alphai subunit 65a, DopEcR - dopamine/ecdysteroid receptor, CG12290 - cg12290 gene product from transcript cg12290-ra, Dh44-R2 …
GO:0009617	response to bacterium	6.53e-05	0.011	25.57	FruM	8795	172	8	4	[Cyp6a20 - cg10245 gene product from transcript cg10245-rb, Ets21C - ets at 21c, IM23 - immune induced molecule 23, IM1 - immune induced molecule 1]
GO:0097485	neuron projection guidance	7.4e-05	0.0122	1.56	FruM	8795	210	2071	77	[en - engrailed, daw - dawdle, Mmp2 - matrix metalloproteinase 2, Khc - kinesin heavy chain, CdGAPr - cg10538 gene product from transcript cg10538-rd, fog - folded gastrulation, side - sidestep, wb - wing blister, robo3 - cg5423 gene product from transcript cg5423-rb, fra - frazzled, CG6867 - cg6867 gene product from transcript cg6867-ra, Dab - disabled, Ptp99A - protein tyrosine phosphatase 99a,…
GO:0031667	response to nutrient levels	7.75e-05	0.0125	1.64	FruM	8795	121	2752	62	[Atg8a - autophagy-specific gene 8a, SNF4Agamma - snf4/amp-activated protein kinase gamma subunit, Tor - target of rapamycin, daw - dawdle, Atg1 - autophagy-specific gene 1, loco - locomotion defects, Atg5 - autophagy-specific gene 5, mthl3 - methuselah-like 3, mthl4 - methuselah-like 4, usp - ultraspiracle, Oamb - octopamine receptor in mushroom bodies, mthl1 - methuselah-like 1, crc - cryptocep…
GO:0035023	regulation of Rho protein signal transduction	8.91e-05	0.0141	2.95	FruM	8795	26	1833	16	[CG15611 - cg15611 gene product from transcript cg15611-rb, CG10188 - cg10188 gene product from transcript cg10188-rb, GEFmeso - guanine nucleotide exchange factor in mesoderm, CG43658 - cg43658 gene product from transcript cg43658-rc, pbl - pebble, Sos - son of sevenless, RhoGEF3 - cg43976 gene product from transcript cg43976-rm, CG43102 - cg43102 gene product from transcript cg43102-rf, aru - a…
GO:0048522	positive regulation of cellular process	0.000101	0.0156	1.17	FruM	8795	1184	2855	451	[Pitslre - cg4268 gene product from transcript cg4268-ra, Cyt-c-p - cytochrome c proximal, smg - smaug, lkb1 - cg9374 gene product from transcript cg9374-re, Pdcd4 - programmed cell death 4 ortholog, ird5 - immune response deficient 5, Pka-R1 - camp-dependent protein kinase r1, fra - frazzled, nwk - nervous wreck, morgue - modifier of rpr and grim, ubiquitously expressed, spas - spastin, spt4 - c…
GO:0022604	regulation of cell morphogenesis	0.000105	0.0159	1.89	FruM	8795	130	1648	46	[kuz - kuzbanian, Liprin-alpha - cg11199 gene product from transcript cg11199-rc, Tor - target of rapamycin, raptor - cg4320 gene product from transcript cg4320-rb, fog - folded gastrulation, kat-60L1 - katanin p60-like 1, BRWD3 - cg31132 gene product from transcript cg31132-ra, raw - cg12437 gene product from transcript cg12437-rb, Vang - van gogh, babos - cg3624 gene product from transcript cg3…
GO:0007600	sensory perception	0.000107	0.0159	1.5	FruM	8795	210	2380	85	[Rh4 - rhodopsin 4, Gr33a - gustatory receptor 33a, dpr9 - cg33485 gene product from transcript cg33485-ra, Ank2 - ankyrin 2, ppk19 - pickpocket 19, Bmcp - cg7314 gene product from transcript cg7314-rb, Cyp6w1 - cg8345 gene product from transcript cg8345-ra, trpl - trp-like, Obp99b - odorant-binding protein 99b, boss - bride of sevenless, Cdc42 - cg12530 gene product from transcript cg12530-rc, O…
GO:0048518	positive regulation of biological process	0.000127	0.0184	1.16	FruM	8795	1318	2865	498	[Pitslre - cg4268 gene product from transcript cg4268-ra, Cyt-c-p - cytochrome c proximal, smg - smaug, lkb1 - cg9374 gene product from transcript cg9374-re, Pdcd4 - programmed cell death 4 ortholog, ird5 - immune response deficient 5, Pka-R1 - camp-dependent protein kinase r1, fra - frazzled, nwk - nervous wreck, morgue - modifier of rpr and grim, ubiquitously expressed, spas - spastin, spt4 - c…
GO:0040008	regulation of growth	0.000127	0.0181	1.41	FruM	8795	261	2551	107	[mop - myopic, Eps-15 - epidermal growth factor receptor pathway substrate clone 15, shg - shotgun, lkb1 - cg9374 gene product from transcript cg9374-re, Uba1 - ubiquitin activating enzyme 1, Nf1 - neurofibromin 1, Tctp - translationally controlled tumor protein, Cdc42 - cg12530 gene product from transcript cg12530-rc, nwk - nervous wreck, Lnk - cg17367 gene product from transcript cg17367-rc, CG…
GO:0051716	cellular response to stimulus	0.000128	0.0179	1.26	FruM	8795	511	3027	221	[MESR4 - misexpression suppressor of ras 4, CG1317 - cg1317 gene product from transcript cg1317-rc, flfl - falafel, ird5 - immune response deficient 5, Hsp70Bbb - cg5834 gene product from transcript cg5834-ra, Sytbeta - synaptotagmin beta, Atg5 - autophagy-specific gene 5, Syt4 - synaptotagmin 4, crc - cryptocephal, Dok - downstream of kinase, car - carnation, Tao - cg14217 gene product from tran…
GO:0001666	response to hypoxia	0.000133	0.0183	1.95	FruM	8795	45	3013	30	[MESR4 - misexpression suppressor of ras 4, l(2)08717 - lethal (2) 08717, Hsp70Bc - heat-shock-protein-70bc, Hsp70Bb - heat-shock-protein-70bb, Upf1 - cg1559 gene product from transcript cg1559-ra, Hsp70Aa - heat-shock-protein-70aa, Adar - adenosine deaminase acting on rna, Hsp70Ba - heat-shock-protein-70ba, eas - easily shocked, Hsp70Ab - heat-shock-protein-70ab, tgo - tango, ird5 - immune respo…
GO:0022603	regulation of anatomical structure morphogenesis	0.000141	0.0191	1.61	FruM	8795	231	1606	68	[S6kII - ribosomal protein s6 kinase ii, Tor - target of rapamycin, dream - cg7863 gene product from transcript cg7863-rb, fog - folded gastrulation, kat-60L1 - katanin p60-like 1, babos - cg3624 gene product from transcript cg3624-ra, csw - corkscrew, fra - frazzled, mwh - multiple wing hairs, Rab11 - cg5771 gene product from transcript cg5771-ra, Dab - disabled, ssh - slingshot, ss - spineless,…
GO:0007188	adenylate cyclase-modulating G protein-coupled receptor signaling pathway	0.000143	0.0189	2.6	FruM	8795	46	1546	21	[CG11318 - cg11318 gene product from transcript cg11318-ra, CG15556 - cg15556 gene product from transcript cg15556-ra, hec - hector, Cirl - cg8639 gene product from transcript cg8639-rg, Octbeta2R - cg33976 gene product from transcript cg33976-rd, DopEcR - dopamine/ecdysteroid receptor, G-ialpha65A - g protein alphai subunit 65a, CG12290 - cg12290 gene product from transcript cg12290-ra, CG43373 …
GO:0007606	sensory perception of chemical stimulus	0.000143	0.0186	1.68	FruM	8795	149	1893	54	[Gr33a - gustatory receptor 33a, dpr9 - cg33485 gene product from transcript cg33485-ra, ppk19 - pickpocket 19, Cyp6w1 - cg8345 gene product from transcript cg8345-ra, Obp99b - odorant-binding protein 99b, Or23a - odorant receptor 23a, Or42b - odorant receptor 42b, Obp83a - odorant-binding protein 83a, Obp83b - odorant-binding protein 83b, Obp84a - odorant-binding protein 84a, mys - myospheroid, …
GO:0009991	response to extracellular stimulus	0.000145	0.0185	1.61	FruM	8795	123	2752	62	[SNF4Agamma - snf4/amp-activated protein kinase gamma subunit, Atg8a - autophagy-specific gene 8a, Tor - target of rapamycin, daw - dawdle, Atg1 - autophagy-specific gene 1, loco - locomotion defects, Atg5 - autophagy-specific gene 5, mthl3 - methuselah-like 3, mthl4 - methuselah-like 4, usp - ultraspiracle, Oamb - octopamine receptor in mushroom bodies, mthl1 - methuselah-like 1, crc - cryptocep…
GO:0051707	response to other organism	0.000155	0.0194	1.45	FruM	8795	234	2471	95	[CG32706 - cg32706 gene product from transcript cg32706-ra, PGRP-SD - cg7496 gene product from transcript cg7496-ra, Ars2 - cg7843 gene product from transcript cg7843-re, inv - invected, CG8492 - cg8492 gene product from transcript cg8492-rd, shg - shotgun, AttB - attacin-b, Duox - dual oxidase, Sp212 - serine-peptidase 212, dome - domeless, GNBP1 - gram-negative bacteria binding protein 1, Dcr-2…
GO:0031401	positive regulation of protein modification process	0.000175	0.0216	1.63	FruM	8795	140	2383	62	[Tor - target of rapamycin, daw - dawdle, Tctp - translationally controlled tumor protein, Cdc42 - cg12530 gene product from transcript cg12530-rc, Lk6 - cg17342 gene product from transcript cg17342-ra, dik - diskette, Rtf1 - cg10955 gene product from transcript cg10955-ra, Lnk - cg17367 gene product from transcript cg17367-rc, bnl - branchless, slim - scruin like at the midline, crc - cryptoceph…
GO:0009593	detection of chemical stimulus	0.000197	0.0239	1.56	FruM	8795	103	3349	61	[Ir76a - ionotropic receptor 76a, Snmp1 - sensory neuron membrane protein 1, PGRP-SD - cg7496 gene product from transcript cg7496-ra, Or85b - odorant receptor 85b, Ir25a - ionotropic receptor 25a, Or1a - odorant receptor 1a, Or69a - odorant receptor 69a, Or23a - odorant receptor 23a, Or42b - odorant receptor 42b, Or9a - odorant receptor 9a, Ir47a - ionotropic receptor 47a, Or19b - odorant recepto…
GO:0051223	regulation of protein transport	0.000202	0.0241	2	FruM	8795	52	2541	30	[mop - myopic, S6kII - ribosomal protein s6 kinase ii, CG6454 - cg6454 gene product from transcript cg6454-rc, ru - roughoid, sdt - stardust, Crag - calmodulin-binding protein related to a rab3 gdp/gtp exchange protein, crb - crumbs, Abl - abl tyrosine kinase, tomosyn - cg17762 gene product from transcript cg17762-ri, Rab11 - cg5771 gene product from transcript cg5771-ra, Mtor - megator, Hrs - he…
GO:0043207	response to external biotic stimulus	0.000219	0.0257	1.43	FruM	8795	239	2471	96	[CG32706 - cg32706 gene product from transcript cg32706-ra, Ars2 - cg7843 gene product from transcript cg7843-re, PGRP-SD - cg7496 gene product from transcript cg7496-ra, inv - invected, CG8492 - cg8492 gene product from transcript cg8492-rd, shg - shotgun, AttB - attacin-b, Duox - dual oxidase, Sp212 - serine-peptidase 212, dome - domeless, GNBP1 - gram-negative bacteria binding protein 1, Dcr-2…
GO:0051049	regulation of transport	0.000219	0.0253	1.36	FruM	8795	252	3004	117	[mop - myopic, ru - roughoid, CG6583 - cg6583 gene product from transcript cg6583-ra, nemy - no extended memory, scrib - scribbled, sdt - stardust, Rgk1 - cg44011 gene product from transcript cg44011-rc, sbr - small bristles, Sytbeta - synaptotagmin beta, CaBP1 - calcium-binding protein 1, Syt4 - synaptotagmin 4, Rab11 - cg5771 gene product from transcript cg5771-ra, Gprk2 - g protein-coupled rec…
GO:0009967	positive regulation of signal transduction	0.000225	0.0256	1.38	FruM	8795	336	2274	120	[mop - myopic, ru - roughoid, Pitslre - cg4268 gene product from transcript cg4268-ra, CG14234 - cg14234 gene product from transcript cg14234-ra, GNBP1 - gram-negative bacteria binding protein 1, Dcr-2 - dicer-2, Cdc42 - cg12530 gene product from transcript cg12530-rc, Ubpy - ubpy ortholog, ird5 - immune response deficient 5, CG7369 - cg7369 gene product from transcript cg7369-ra, Pka-R1 - camp-d…
GO:0009607	response to biotic stimulus	0.000258	0.0289	18.32	FruM	8795	240	8	4	[Cyp6a20 - cg10245 gene product from transcript cg10245-rb, Ets21C - ets at 21c, IM23 - immune induced molecule 23, IM1 - immune induced molecule 1]
GO:0009628	response to abiotic stimulus	0.000265	0.0292	1.28	FruM	8795	322	3359	158	[inaE - inactivation no afterpotential e, CG8778 - cg8778 gene product from transcript cg8778-ra, MESR4 - misexpression suppressor of ras 4, Ir25a - ionotropic receptor 25a, eys - eyes shut, CG34353 - cg34353 gene product from transcript cg34353-rb, CG10543 - cg10543 gene product from transcript cg10543-rf, Nf1 - neurofibromin 1, trpl - trp-like, Tctp - translationally controlled tumor protein, i…
GO:0070201	regulation of establishment of protein localization	0.000273	0.0296	1.95	FruM	8795	55	2541	31	[mop - myopic, S6kII - ribosomal protein s6 kinase ii, CG6454 - cg6454 gene product from transcript cg6454-rc, ru - roughoid, sdt - stardust, Crag - calmodulin-binding protein related to a rab3 gdp/gtp exchange protein, crb - crumbs, Abl - abl tyrosine kinase, tomosyn - cg17762 gene product from transcript cg17762-ri, Mtor - megator, Rab11 - cg5771 gene product from transcript cg5771-ra, tsr - tw…
GO:0009653	anatomical structure morphogenesis	0.000312	0.0334	1.21	FruM	8795	715	2929	288	[scrib - scribbled, lkb1 - cg9374 gene product from transcript cg9374-re, stck - steamer duck, dome - domeless, eys - eyes shut, RhoGAP54D - cg6477 gene product from transcript cg6477-ra, Cdc42 - cg12530 gene product from transcript cg12530-rc, robl - roadblock, fra - frazzled, Cyp301a1 - cg8587 gene product from transcript cg8587-ra, Gprk2 - g protein-coupled receptor kinase 2, cv-2 - crossveinl…
GO:0120036	plasma membrane bounded cell projection organization	0.000315	0.0332	1.43	FruM	8795	169	2987	82	[Mmp2 - matrix metalloproteinase 2, CG13251 - cg13251 gene product from transcript cg13251-ra, Patronin - cg33130 gene product from transcript cg33130-rn, Hsc70-4 - heat shock protein cognate 4, bchs - blue cheese, CG13972 - cg13972 gene product from transcript cg13972-ra, CG14367 - cg14367 gene product from transcript cg14367-ra, Mmp1 - matrix metalloproteinase 1, Cdc42 - cg12530 gene product fr…
GO:0032989	cellular component morphogenesis	0.000319	0.0332	1.37	FruM	8795	237	2929	108	[scrib - scribbled, shg - shotgun, eys - eyes shut, Cdc42 - cg12530 gene product from transcript cg12530-rc, robl - roadblock, fra - frazzled, Rab11 - cg5771 gene product from transcript cg5771-ra, Gprk2 - g protein-coupled receptor kinase 2, Appl - beta amyloid protein precursor-like, ckn - caskin, smt3 - cg4494 gene product from transcript cg4494-ra, W - wrinkled, Dok - downstream of kinase, N …
GO:0040011	locomotion	0.000339	0.0347	1.31	FruM	8795	333	2928	145	[sqd - squid, Pi3K68D - phosphotidylinositol 3 kinase 68d, ru - roughoid, Mmp2 - matrix metalloproteinase 2, shg - shotgun, dome - domeless, CG34353 - cg34353 gene product from transcript cg34353-rb, CG10543 - cg10543 gene product from transcript cg10543-rf, sesB - stress-sensitive b, Cdc42 - cg12530 gene product from transcript cg12530-rc, robo3 - cg5423 gene product from transcript cg5423-rb, c…
GO:0007189	adenylate cyclase-activating G protein-coupled receptor signaling pathway	0.000341	0.0345	2.84	FruM	8795	32	1546	16	[CG11318 - cg11318 gene product from transcript cg11318-ra, CG15556 - cg15556 gene product from transcript cg15556-ra, Cirl - cg8639 gene product from transcript cg8639-rg, Octbeta2R - cg33976 gene product from transcript cg33976-rd, DopEcR - dopamine/ecdysteroid receptor, CG12290 - cg12290 gene product from transcript cg12290-ra, Octbeta3R - cg42244 gene product from transcript cg42244-rj, CG433…
GO:0051704	multi-organism process	0.000345	0.0344	1.3	FruM	8795	293	3359	145	[CG32706 - cg32706 gene product from transcript cg32706-ra, B52 - cg10851 gene product from transcript cg10851-rn, cin - cinnamon, AttB - attacin-b, shg - shotgun, dome - domeless, GNBP1 - gram-negative bacteria binding protein 1, Dcr-2 - dicer-2, Nep2 - neprilysin 2, ird5 - immune response deficient 5, CG4764 - cg4764 gene product from transcript cg4764-ra, Cyp6a20 - cg10245 gene product from tr…
GO:0019935	cyclic-nucleotide-mediated signaling	0.000381	0.0375	2.41	FruM	8795	52	1546	22	[CG11318 - cg11318 gene product from transcript cg11318-ra, CG34357 - cg34357 gene product from transcript cg34357-rd, CG15556 - cg15556 gene product from transcript cg15556-ra, Cirl - cg8639 gene product from transcript cg8639-rg, Octbeta2R - cg33976 gene product from transcript cg33976-rd, DopEcR - dopamine/ecdysteroid receptor, CG12290 - cg12290 gene product from transcript cg12290-ra, Nf1 - n…
GO:0006952	defense response	0.000402	0.039	16.41	FruM	8795	268	8	4	[Cyp6a20 - cg10245 gene product from transcript cg10245-rb, Ets21C - ets at 21c, IM23 - immune induced molecule 23, IM1 - immune induced molecule 1]
GO:0050793	regulation of developmental process	0.000412	0.0395	1.23	FruM	8795	624	2850	248	[mop - myopic, scrib - scribbled, stck - steamer duck, Pdcd4 - programmed cell death 4 ortholog, Cdc42 - cg12530 gene product from transcript cg12530-rc, csw - corkscrew, fra - frazzled, nwk - nervous wreck, didum - dilute class unconventional myosin, cact - cactus, morgue - modifier of rpr and grim, ubiquitously expressed, spas - spastin, Cyt-b5 - cytochrome b5, Dok - downstream of kinase, Dscam…
GO:0046653	tetrahydrofolate metabolic process	0.000413	0.039	26.38	FruM	8795	5	200	3	[Nmdmc - nad-dependent methylenetetrahydrofolate dehydrogenase, CG8665 - cg8665 gene product from transcript cg8665-ra, Dhfr - dihydrofolate reductase]
GO:0002181	cytoplasmic translation	0.000415	0.0388	1.93	FruM	8795	92	1781	36	[RpS28b - ribosomal protein s28b, RpS27 - ribosomal protein s27, RpL10 - ribosomal protein l10, RpL32 - ribosomal protein l32, RpS15Aa - ribosomal protein s15aa, RpS27A - ribosomal protein s27a, RpS3A - ribosomal protein s3a, RpS25 - ribosomal protein s25, RpL23 - ribosomal protein l23, RpL37A - ribosomal protein l37a, RpL36 - ribosomal protein l36, RpLP2 - ribosomal protein lp2, RpS26 - ribosoma…
GO:0042594	response to starvation	0.000422	0.0389	1.6	FruM	8795	114	2752	57	[SNF4Agamma - snf4/amp-activated protein kinase gamma subunit, Atg8a - autophagy-specific gene 8a, Atg1 - autophagy-specific gene 1, loco - locomotion defects, Atg5 - autophagy-specific gene 5, mthl3 - methuselah-like 3, mthl4 - methuselah-like 4, usp - ultraspiracle, mthl1 - methuselah-like 1, Oamb - octopamine receptor in mushroom bodies, crc - cryptocephal, Hr96 - hormone receptor-like in 96, …
GO:0006982	response to lipid hydroperoxide	0.000455	0.0414	2198.75	FruM	8795	1	4	1	[PHGPx - cg12013 gene product from transcript cg12013-rc]
GO:0033194	response to hydroperoxide	0.000455	0.0409	2198.75	FruM	8795	1	4	1	[PHGPx - cg12013 gene product from transcript cg12013-rc]
GO:0036293	response to decreased oxygen levels	0.000463	0.0411	1.85	FruM	8795	49	3013	31	[MESR4 - misexpression suppressor of ras 4, l(2)08717 - lethal (2) 08717, Hsp70Bc - heat-shock-protein-70bc, trpl - trp-like, Hsp70Bb - heat-shock-protein-70bb, Adar - adenosine deaminase acting on rna, Upf1 - cg1559 gene product from transcript cg1559-ra, Hsp70Aa - heat-shock-protein-70aa, Hsp70Ba - heat-shock-protein-70ba, eas - easily shocked, Hsp70Ab - heat-shock-protein-70ab, ird5 - immune r…
GO:0050911	detection of chemical stimulus involved in sensory perception of smell	0.000487	0.0427	1.74	FruM	8795	54	3271	35	[Ir76a - ionotropic receptor 76a, Snmp1 - sensory neuron membrane protein 1, acj6 - abnormal chemosensory jump 6, Orco - odorant receptor co-receptor, Ir92a - ionotropic receptor 92a, Or85b - odorant receptor 85b, Ir25a - ionotropic receptor 25a, Or67a - odorant receptor 67a, Or1a - odorant receptor 1a, Or92a - odorant receptor 92a, Or69a - odorant receptor 69a, Or2a - odorant receptor 2a, Or23a …
GO:1904951	positive regulation of establishment of protein localization	0.000497	0.0431	2.23	FruM	8795	31	2541	20	[Klp64D - kinesin-like protein at 64d, mop - myopic, Rab35 - cg9575 gene product from transcript cg9575-rd, CG6454 - cg6454 gene product from transcript cg6454-rc, ru - roughoid, Snx3 - sorting nexin 3, sdt - stardust, Crag - calmodulin-binding protein related to a rab3 gdp/gtp exchange protein, Abl - abl tyrosine kinase, tral - trailer hitch, unc-104 - cg8566 gene product from transcript cg8566-…
GO:0055085	transmembrane transport	0.000533	0.0457	1.67	FruM	8795	459	665	58	[CG12194 - cg12194 gene product from transcript cg12194-ra, Glut1 - glucose transporter 1, CG9717 - cg9717 gene product from transcript cg9717-ra, sut2 - sugar transporter 2, sesB - stress-sensitive b, CG44098 - cg44098 gene product from transcript cg44098-rb, CG1698 - cg1698 gene product from transcript cg1698-ra, rtet - tetracycline resistance, Slc45-1 - slc45 ortholog 1, CG31904 - cg31904 gene…
GO:0019915	lipid storage	0.000534	0.0452	3.23	FruM	8795	10	2451	9	[SNF4Agamma - snf4/amp-activated protein kinase gamma subunit, Invadolysin - cg3953 gene product from transcript cg3953-ra, Seipin - cg9904 gene product from transcript cg9904-ra, blw - bellwether, Mef2 - myocyte enhancer factor 2, Uba1 - ubiquitin activating enzyme 1, Lsd-1 - lipid storage droplet-1, alpha-Est7 - alpha-esterase-7, SNF1A - snf1a/amp-activated protein kinase]
GO:0032502	developmental process	0.000539	0.0451	1.13	FruM	8795	1680	2719	588	[inaE - inactivation no afterpotential e, sqd - squid, scrib - scribbled, lkb1 - cg9374 gene product from transcript cg9374-re, flfl - falafel, eys - eyes shut, Pka-R1 - camp-dependent protein kinase r1, fra - frazzled, cni - cornichon, ine - inebriated, cact - cactus, Appl - beta amyloid protein precursor-like, dac - dachshund, CG13366 - cg13366 gene product from transcript cg13366-ra, Idgf2 - i…
GO:0071310	cellular response to organic substance	0.000539	0.0446	1.54	FruM	8795	95	3358	56	[Snmp1 - sensory neuron membrane protein 1, daw - dawdle, Hsc70-4 - heat shock protein cognate 4, Akap200 - a kinase anchor protein 200, Hsp70Ba - heat-shock-protein-70ba, Hsp70Ab - heat-shock-protein-70ab, CG14812 - cg14812 gene product from transcript cg14812-rb, Hsp70Bbb - cg5834 gene product from transcript cg5834-ra, Hsp68 - heat shock protein 68, usp - ultraspiracle, Spargel - cg9809 gene p…
GO:0015698	inorganic anion transport	0.000577	0.0472	2.39	FruM	8795	48	1610	21	[CG6125 - cg6125 gene product from transcript cg6125-rb, CG6938 - cg6938 gene product from transcript cg6938-rb, Bmcp - cg7314 gene product from transcript cg7314-rb, Grd - glycine receptor, dmGlut - dietary and metabolic glutamate transporter, CG9717 - cg9717 gene product from transcript cg9717-ra, CG15270 - cg15270 gene product from transcript cg15270-rc, Prestin - cg5485 gene product from tran…
GO:0006026	aminoglycan catabolic process	0.000601	0.0486	3.08	FruM	8795	19	1801	12	[Cht3 - chitinase 3, Cht6 - cg43374 gene product from transcript cg43374-rc, PGRP-SB1 - cg9681 gene product from transcript cg9681-ra, CG14291 - cg14291 gene product from transcript cg14291-ra, Idgf4 - imaginal disc growth factor 4, GNBP1 - gram-negative bacteria binding protein 1, PGRP-LB - peptidoglycan recognition protein lb, Idgf2 - imaginal disc growth factor 2, Cht7 - cg1869 gene product fr…
GO:0051649	establishment of localization in cell	0.000604	0.0483	1.21	FruM	8795	616	2975	253	[mop - myopic, sqd - squid, scrib - scribbled, Vps13 - vacuolar protein sorting 13, Pex14 - peroxin 14, Nacalpha - nascent polypeptide associated complex protein alpha subunit, Sytbeta - synaptotagmin beta, Nup205 - nucleoporin 205, osm-1 - cg13809 gene product from transcript cg13809-rb, didum - dilute class unconventional myosin, Syt4 - synaptotagmin 4, cni - cornichon, CG42366 - cg42366 gene p…
GO:0017085	response to insecticide	0.000606	0.0479	17.39	FruM	8795	17	119	4	[Cyp6a2 - cytochrome p450-6a2, Cyp6w1 - cg8345 gene product from transcript cg8345-ra, Cyp12d1-d - cg33503 gene product from transcript cg33503-ra, Cyp12d1-p - cg30489 gene product from transcript cg30489-ra]
GO:0034976	response to endoplasmic reticulum stress	0.000626	0.049	1.75	FruM	8795	65	2859	37	[CG1317 - cg1317 gene product from transcript cg1317-rc, CG9518 - cg9518 gene product from transcript cg9518-ra, CG9005 - cg9005 gene product from transcript cg9005-rc, CG9003 - cg9003 gene product from transcript cg9003-rb, CG32276 - cg32276 gene product from transcript cg32276-rb, CG30156 - cg30156 gene product from transcript cg30156-ra, Cdk5 - cyclin-dependent kinase 5, Edem2 - cg5682 gene pr…
GO:0065008	regulation of biological quality	0.00063	0.0488	1.18	FruM	8795	941	2719	344	[inaE - inactivation no afterpotential e, cin - cinnamon, nemy - no extended memory, scrib - scribbled, smg - smaug, Vps13 - vacuolar protein sorting 13, lkb1 - cg9374 gene product from transcript cg9374-re, Cdc42 - cg12530 gene product from transcript cg12530-rc, nwk - nervous wreck, Syt4 - synaptotagmin 4, ine - inebriated, Nep3 - neprilysin 3, cact - cactus, CG13604 - cg13604 gene product from…
GO:0010769	regulation of cell morphogenesis involved in differentiation	0.000653	0.0501	2.02	FruM	8795	84	1606	31	[kuz - kuzbanian, Tor - target of rapamycin, Liprin-alpha - cg11199 gene product from transcript cg11199-rc, raptor - cg4320 gene product from transcript cg4320-rb, kat-60L1 - katanin p60-like 1, Vang - van gogh, babos - cg3624 gene product from transcript cg3624-ra, fra - frazzled, Seipin - cg9904 gene product from transcript cg9904-ra, RhoGEF2 - cg9635 gene product from transcript cg9635-rf, ss…
GO:0046907	intracellular transport	0.000657	0.0498	1.23	FruM	8795	523	2975	218	[mop - myopic, sqd - squid, scrib - scribbled, Vps13 - vacuolar protein sorting 13, Pex14 - peroxin 14, Nacalpha - nascent polypeptide associated complex protein alpha subunit, Sytbeta - synaptotagmin beta, osm-1 - cg13809 gene product from transcript cg13809-rb, Nup205 - nucleoporin 205, didum - dilute class unconventional myosin, Syt4 - synaptotagmin 4, cni - cornichon, CG42366 - cg42366 gene p…
GO:0030029	actin filament-based process	0.000668	0.0501	1.42	FruM	8795	172	2848	79	[Pi3K68D - phosphotidylinositol 3 kinase 68d, bond - james bond, blow - blown fuse, gek - genghis khan, Scgdelta - sarcoglycan delta, fog - folded gastrulation, Cdc42 - cg12530 gene product from transcript cg12530-rc, pbl - pebble, loco - locomotion defects, Rab11 - cg5771 gene product from transcript cg5771-ra, didum - dilute class unconventional myosin, mwh - multiple wing hairs, CG32264 - cg32…
GO:0009408	response to heat	0.000697	0.0518	1.7	FruM	8795	70	2961	40	[Hsp70Bc - heat-shock-protein-70bc, TotM - turandot m, MED16 - mediator complex subunit 16, Nf1 - neurofibromin 1, Hsp70Bb - heat-shock-protein-70bb, TotX - turandot x, pyx - pyrexia, Adar - adenosine deaminase acting on rna, Hsp70Aa - heat-shock-protein-70aa, Hsp70Ba - heat-shock-protein-70ba, hep - hemipterous, TotC - turandot c, Hsp70Ab - heat-shock-protein-70ab, CG34297 - cg34297 gene product…
GO:0008089	anterograde axonal transport	0.000702	0.0516	3.37	FruM	8795	11	2136	9	[unc-104 - cg8566 gene product from transcript cg8566-rh, Klp64D - kinesin-like protein at 64d, Liprin-alpha - cg11199 gene product from transcript cg11199-rc, Khc - kinesin heavy chain, Fmr1 - cg6203 gene product from transcript cg6203-rc, Arp1 - actin-related protein 1, Klp68D - kinesin-like protein at 68d, Gie - gtpase indispensable for equal segregation of chromosomes, Kap3 - kinesin associat…
GO:0051641	cellular localization	0.000707	0.0514	1.19	FruM	8795	733	2975	296	[mop - myopic, sqd - squid, cin - cinnamon, scrib - scribbled, lkb1 - cg9374 gene product from transcript cg9374-re, Vps13 - vacuolar protein sorting 13, Pex14 - peroxin 14, Cdc42 - cg12530 gene product from transcript cg12530-rc, Nacalpha - nascent polypeptide associated complex protein alpha subunit, Sytbeta - synaptotagmin beta, Nup205 - nucleoporin 205, osm-1 - cg13809 gene product from trans…
GO:0090087	regulation of peptide transport	0.00071	0.0512	1.88	FruM	8795	57	2541	31	[mop - myopic, S6kII - ribosomal protein s6 kinase ii, CG6454 - cg6454 gene product from transcript cg6454-rc, ru - roughoid, sdt - stardust, Glut1 - glucose transporter 1, Crag - calmodulin-binding protein related to a rab3 gdp/gtp exchange protein, crb - crumbs, Abl - abl tyrosine kinase, tomosyn - cg17762 gene product from transcript cg17762-ri, Rab11 - cg5771 gene product from transcript cg57…
GO:0070482	response to oxygen levels	0.000715	0.051	1.78	FruM	8795	54	3013	33	[MESR4 - misexpression suppressor of ras 4, AttA - attacin-a, l(2)08717 - lethal (2) 08717, Hsp70Bc - heat-shock-protein-70bc, trpl - trp-like, Hsp70Bb - heat-shock-protein-70bb, Adar - adenosine deaminase acting on rna, Upf1 - cg1559 gene product from transcript cg1559-ra, Hsp70Aa - heat-shock-protein-70aa, Hsp70Ba - heat-shock-protein-70ba, eas - easily shocked, Hsp70Ab - heat-shock-protein-70a…
GO:0099111	microtubule-based transport	0.000733	0.0518	1.83	FruM	8795	66	2473	34	[Khc-73 - kinesin-73, Oseg4 - cg2069 gene product from transcript cg2069-ra, Liprin-alpha - cg11199 gene product from transcript cg11199-rc, CG3769 - cg3769 gene product from transcript cg3769-ra, Khc - kinesin heavy chain, Atg1 - autophagy-specific gene 1, Oseg1 - outer segment 1, dila - dilatory, osm-1 - cg13809 gene product from transcript cg13809-rb, htt - huntingtin, didum - dilute class unc…
GO:0010970	transport along microtubule	0.000733	0.0513	1.83	FruM	8795	66	2473	34	[Khc-73 - kinesin-73, Oseg4 - cg2069 gene product from transcript cg2069-ra, Liprin-alpha - cg11199 gene product from transcript cg11199-rc, CG3769 - cg3769 gene product from transcript cg3769-ra, Khc - kinesin heavy chain, Atg1 - autophagy-specific gene 1, Oseg1 - outer segment 1, dila - dilatory, osm-1 - cg13809 gene product from transcript cg13809-rb, htt - huntingtin, didum - dilute class unc…
GO:0010562	positive regulation of phosphorus metabolic process	0.00081	0.0561	1.73	FruM	8795	130	1843	47	[drl - derailed, phl - pole hole, PIP5K59B - cg3682 gene product from transcript cg3682-rg, Tor - target of rapamycin, daw - dawdle, raptor - cg4320 gene product from transcript cg4320-rb, Src64B - src oncogene at 64b, hppy - happyhour, sesB - stress-sensitive b, Tctp - translationally controlled tumor protein, hep - hemipterous, Lk6 - cg17342 gene product from transcript cg17342-ra, slim - scrui…
GO:0045937	positive regulation of phosphate metabolic process	0.00081	0.0556	1.73	FruM	8795	130	1843	47	[drl - derailed, phl - pole hole, PIP5K59B - cg3682 gene product from transcript cg3682-rg, Tor - target of rapamycin, daw - dawdle, raptor - cg4320 gene product from transcript cg4320-rb, Src64B - src oncogene at 64b, hppy - happyhour, Tctp - translationally controlled tumor protein, sesB - stress-sensitive b, hep - hemipterous, Lk6 - cg17342 gene product from transcript cg17342-ra, slim - scrui…
GO:0042752	regulation of circadian rhythm	0.000825	0.0561	3.6	FruM	8795	75	424	13	[Bx - beadex, Ir25a - ionotropic receptor 25a, Rh7 - rhodopsin 7, eys - eyes shut, CG5273 - cg5273 gene product from transcript cg5273-ra, CG2650 - cg2650 gene product from transcript cg2650-ra, Plc21C - phospholipase c at 21c, TrpA1 - transient receptor potential a1, mld - molting defective, Oamb - octopamine receptor in mushroom bodies, Pka-C1 - camp-dependent protein kinase 1, Pdfr - pigment-d…
GO:0006821	chloride transport	0.000867	0.0585	2.96	FruM	8795	24	1610	13	[CG6938 - cg6938 gene product from transcript cg6938-rb, Grd - glycine receptor, CG15270 - cg15270 gene product from transcript cg15270-rc, tty - tweety, Best2 - bestrophin 2, CG10413 - cg10413 gene product from transcript cg10413-ra, ClC-c - chloride channel-c, CG3638 - cg3638 gene product from transcript cg3638-rj, Best3 - bestrophin 3, ClC-a - chloride channel-a, Ncc69 - sodium chloride cotran…
GO:0006629	lipid metabolic process	0.00088	0.0587	1.34	FruM	8795	333	2413	122	[MESR4 - misexpression suppressor of ras 4, inaE - inactivation no afterpotential e, SNF4Agamma - snf4/amp-activated protein kinase gamma subunit, NLaz - neural lazarillo, CG3530 - cg3530 gene product from transcript cg3530-rc, CG18858 - cg18858 gene product from transcript cg18858-rb, crc - cryptocephal, Ipp - inositol polyphosphate 1-phosphatase, CG9394 - cg9394 gene product from transcript cg9…
GO:0031399	regulation of protein modification process	0.00091	0.0602	1.29	FruM	8795	264	3327	129	[Atg8a - autophagy-specific gene 8a, SNF4Agamma - snf4/amp-activated protein kinase gamma subunit, wee - cg4488 gene product from transcript cg4488-rb, Spred - sprouty-related protein with evh-1 domain, lkb1 - cg9374 gene product from transcript cg9374-re, stck - steamer duck, Tctp - translationally controlled tumor protein, Cdc42 - cg12530 gene product from transcript cg12530-rc, raw - cg12437 g…
GO:0042742	defense response to bacterium	0.000941	0.0617	24.01	FruM	8795	157	7	3	[Cyp6a20 - cg10245 gene product from transcript cg10245-rb, Ets21C - ets at 21c, IM23 - immune induced molecule 23]
GO:0009256	10-formyltetrahydrofolate metabolic process	0.000959	0.0623	43.98	FruM	8795	2	200	2	[Nmdmc - nad-dependent methylenetetrahydrofolate dehydrogenase, CG8665 - cg8665 gene product from transcript cg8665-ra]
GO:0006820	anion transport	0.000989	0.0637	1.62	FruM	8795	159	1712	50	[Bmcp - cg7314 gene product from transcript cg7314-rb, CG9717 - cg9717 gene product from transcript cg9717-ra, CG9396 - cg9396 gene product from transcript cg9396-ra, NAAT1 - nutrient amino acid transporter 1, Best2 - bestrophin 2, CG1698 - cg1698 gene product from transcript cg1698-ra, CG7881 - cg7881 gene product from transcript cg7881-ra, Sln - silnoon, CG1139 - cg1139 gene product from transc…

## Sheet: function
GO Term	Description	P-value	FDR q-value	Enrichment	Condition	N	B	n	b	Genes
GO:0022857	transmembrane transporter activity	9.52e-11	2.4e-07	1.95	SH	7992	416	994	101	[CG12531 - cg12531 gene product from transcript cg12531-ra, CG14894 - cg14894 gene product from transcript cg14894-rb, Task6 - cg9637 gene product from transcript cg9637-rd, Mdr65 - multiple drug resistance 65, CG9717 - cg9717 gene product from transcript cg9717-ra, CG10226 - cg10226 gene product from transcript cg10226-ra, CG1688 - cg1688 gene product from transcript cg1688-ra, Nha1 - na[+]/h[+]…
GO:0005215	transporter activity	1.43e-09	1.81e-06	1.76	SH	7992	446	1203	118	[CG12531 - cg12531 gene product from transcript cg12531-ra, CG14894 - cg14894 gene product from transcript cg14894-rb, Task6 - cg9637 gene product from transcript cg9637-rd, rdgB - retinal degeneration b, Mdr65 - multiple drug resistance 65, CG9717 - cg9717 gene product from transcript cg9717-ra, CG10226 - cg10226 gene product from transcript cg10226-ra, CG1688 - cg1688 gene product from transcri…
GO:0015075	ion transmembrane transporter activity	3.25e-09	2.73e-06	1.51	SH	7992	292	2758	152	[CG12531 - cg12531 gene product from transcript cg12531-ra, Task6 - cg9637 gene product from transcript cg9637-rd, Ir25a - ionotropic receptor 25a, Bmcp - cg7314 gene product from transcript cg7314-rb, CG9717 - cg9717 gene product from transcript cg9717-ra, NaPi-T - na[+]-dependent inorganic phosphate cotransporter, VhaSFD - vacuolar h[+]-atpase sfd subunit, CG1688 - cg1688 gene product from tran…
GO:0015318	inorganic molecular entity transmembrane transporter activity	3.63e-08	2.28e-05	1.49	SH	7992	274	2758	141	[CG12531 - cg12531 gene product from transcript cg12531-ra, Task6 - cg9637 gene product from transcript cg9637-rd, Ir25a - ionotropic receptor 25a, Bmcp - cg7314 gene product from transcript cg7314-rb, CG9717 - cg9717 gene product from transcript cg9717-ra, NaPi-T - na[+]-dependent inorganic phosphate cotransporter, VhaSFD - vacuolar h[+]-atpase sfd subunit, CG1688 - cg1688 gene product from tran…
GO:0015079	potassium ion transmembrane transporter activity	7.78e-08	3.92e-05	3.43	SH	7992	38	1410	23	[Irk2 - inwardly rectifying potassium channel 2, Task6 - cg9637 gene product from transcript cg9637-rd, Irk3 - inwardly rectifying potassium channel 3, KaiRIA - cg18039 gene product from transcript cg18039-ra, Ih - i[[h]] channel, Shab - shaker cognate b, Nhe2 - na[+]/h[+] hydrogen exchanger 2, CG1090 - cg1090 gene product from transcript cg1090-ri, Nckx30C - cg18660 gene product from transcript …
GO:0008324	cation transmembrane transporter activity	1.68e-07	7.08e-05	2.2	SH	7992	186	994	51	[Task6 - cg9637 gene product from transcript cg9637-rd, Irk3 - inwardly rectifying potassium channel 3, cac - cacophony, CG1688 - cg1688 gene product from transcript cg1688-ra, CG43066 - cg43066 gene product from transcript cg43066-ra, Nha1 - na[+]/h[+] hydrogen antiporter 1, bib - big brain, CG42542 - cg42542 gene product from transcript cg42542-re, Slc45-1 - slc45 ortholog 1, ine - inebriated, …
GO:0005267	potassium channel activity	2.47e-07	8.89e-05	4.46	SH	7992	25	1146	16	[Irk2 - inwardly rectifying potassium channel 2, Task6 - cg9637 gene product from transcript cg9637-rd, Irk3 - inwardly rectifying potassium channel 3, KaiRIA - cg18039 gene product from transcript cg18039-ra, Ih - i[[h]] channel, Shab - shaker cognate b, CG1688 - cg1688 gene product from transcript cg1688-ra, slo - slowpoke, Shaw - shaker cognate w, Ir - inwardly rectifying potassium channel, ea…
GO:0005261	cation channel activity	4.93e-07	0.000155	2.86	SH	7992	87	994	31	[nompC - no mechanoreceptor potential c, Orco - odorant receptor co-receptor, Task6 - cg9637 gene product from transcript cg9637-rd, Irk3 - inwardly rectifying potassium channel 3, cac - cacophony, CG1688 - cg1688 gene product from transcript cg1688-ra, Shaw - shaker cognate w, Ir - inwardly rectifying potassium channel, bib - big brain, eag - ether a go-go, CG15555 - cg15555 gene product from tr…
GO:0022890	inorganic cation transmembrane transporter activity	4.99e-07	0.00014	2.19	SH	7992	176	994	48	[nompC - no mechanoreceptor potential c, Orco - odorant receptor co-receptor, Task6 - cg9637 gene product from transcript cg9637-rd, Irk3 - inwardly rectifying potassium channel 3, Ntl - neurotransmitter transporter-like, dmGlut - dietary and metabolic glutamate transporter, cac - cacophony, CG1688 - cg1688 gene product from transcript cg1688-ra, CG43066 - cg43066 gene product from transcript cg4…
GO:0046873	metal ion transmembrane transporter activity	1.87e-06	0.000472	2.41	SH	7992	126	1027	39	[nompC - no mechanoreceptor potential c, Orco - odorant receptor co-receptor, Task6 - cg9637 gene product from transcript cg9637-rd, Ntl - neurotransmitter transporter-like, Irk3 - inwardly rectifying potassium channel 3, dmGlut - dietary and metabolic glutamate transporter, cac - cacophony, CG1688 - cg1688 gene product from transcript cg1688-ra, CG43066 - cg43066 gene product from transcript cg4…
GO:0022843	voltage-gated cation channel activity	3.12e-06	0.000716	2.93	SH	7992	25	2071	19	[Ca-alpha1D - ca[2+]-channel protein alpha[[1]] subunit d, Irk2 - inwardly rectifying potassium channel 2, Ih - i[[h]] channel, Shab - shaker cognate b, Irk3 - inwardly rectifying potassium channel 3, CG4587 - cg4587 gene product from transcript cg4587-rd, Ca-beta - ca2+-channel-protein-beta-subunit, Ca-alpha1T - ca[2+]-channel protein alpha[[1]] subunit t, cac - cacophony, Ir64a - ionotropic rec…
GO:0022803	passive transmembrane transporter activity	3.7e-06	0.000777	2.36	SH	7992	133	994	39	[nompC - no mechanoreceptor potential c, Orco - odorant receptor co-receptor, CG7589 - cg7589 gene product from transcript cg7589-rb, Task6 - cg9637 gene product from transcript cg9637-rd, Irk3 - inwardly rectifying potassium channel 3, cac - cacophony, Inx3 - innexin 3, shakB - shaking b, CG1688 - cg1688 gene product from transcript cg1688-ra, Shaw - shaker cognate w, Ir - inwardly rectifying po…
GO:0015267	channel activity	3.7e-06	0.000717	2.36	SH	7992	133	994	39	[nompC - no mechanoreceptor potential c, Orco - odorant receptor co-receptor, CG7589 - cg7589 gene product from transcript cg7589-rb, Task6 - cg9637 gene product from transcript cg9637-rd, Irk3 - inwardly rectifying potassium channel 3, cac - cacophony, Inx3 - innexin 3, shakB - shaking b, CG1688 - cg1688 gene product from transcript cg1688-ra, Ir - inwardly rectifying potassium channel, Shaw - s…
GO:0015291	secondary active transmembrane transporter activity	5.23e-06	0.000941	2.15	SH	7992	79	1838	39	[CG18418 - cg18418 gene product from transcript cg18418-ra, CG13795 - cg13795 gene product from transcript cg13795-rb, CG7514 - cg7514 gene product from transcript cg7514-ra, Ntl - neurotransmitter transporter-like, dmGlut - dietary and metabolic glutamate transporter, Oatp74D - organic anion transporting polypeptide 74d, CG9717 - cg9717 gene product from transcript cg9717-ra, CG10444 - cg10444 g…
GO:0004556	alpha-amylase activity	1.73e-05	0.0029	333	SH	7992	2	24	2	[Amy-d - amylase distal, Amy-p - amylase proximal]
GO:0016160	amylase activity	1.73e-05	0.00272	333	SH	7992	2	24	2	[Amy-d - amylase distal, Amy-p - amylase proximal]
GO:0022832	voltage-gated channel activity	1.91e-05	0.00283	2.66	SH	7992	29	2071	20	[Ca-alpha1D - ca[2+]-channel protein alpha[[1]] subunit d, Irk2 - inwardly rectifying potassium channel 2, Ih - i[[h]] channel, Shab - shaker cognate b, Irk3 - inwardly rectifying potassium channel 3, CG4587 - cg4587 gene product from transcript cg4587-rd, Ca-beta - ca2+-channel-protein-beta-subunit, Ca-alpha1T - ca[2+]-channel protein alpha[[1]] subunit t, cac - cacophony, Ir64a - ionotropic rec…
GO:0005244	voltage-gated ion channel activity	1.91e-05	0.00268	2.66	SH	7992	29	2071	20	[Ca-alpha1D - ca[2+]-channel protein alpha[[1]] subunit d, Irk2 - inwardly rectifying potassium channel 2, Ih - i[[h]] channel, Shab - shaker cognate b, Irk3 - inwardly rectifying potassium channel 3, Ca-beta - ca2+-channel-protein-beta-subunit, CG4587 - cg4587 gene product from transcript cg4587-rd, cac - cacophony, Ca-alpha1T - ca[2+]-channel protein alpha[[1]] subunit t, Ir64a - ionotropic rec…
GO:0005216	ion channel activity	2.01e-05	0.00267	2.3	SH	7992	126	994	36	[nompC - no mechanoreceptor potential c, Orco - odorant receptor co-receptor, CG7589 - cg7589 gene product from transcript cg7589-rb, Task6 - cg9637 gene product from transcript cg9637-rd, Irk3 - inwardly rectifying potassium channel 3, cac - cacophony, CG1688 - cg1688 gene product from transcript cg1688-ra, Ir - inwardly rectifying potassium channel, Shaw - shaker cognate w, CG15555 - cg15555 ge…
GO:0022838	substrate-specific channel activity	2.48e-05	0.00313	2.28	SH	7992	127	994	36	[nompC - no mechanoreceptor potential c, Orco - odorant receptor co-receptor, CG7589 - cg7589 gene product from transcript cg7589-rb, Task6 - cg9637 gene product from transcript cg9637-rd, Irk3 - inwardly rectifying potassium channel 3, cac - cacophony, CG1688 - cg1688 gene product from transcript cg1688-ra, Shaw - shaker cognate w, Ir - inwardly rectifying potassium channel, eag - ether a go-go,…
GO:0005249	voltage-gated potassium channel activity	3.21e-05	0.00385	5.23	SH	7992	12	1146	9	[eag - ether a go-go, Shawl - shaw-like, Irk2 - inwardly rectifying potassium channel 2, Irk3 - inwardly rectifying potassium channel 3, Shab - shaker cognate b, Ih - i[[h]] channel, Shal - shaker cognate l, Ir - inwardly rectifying potassium channel, Shaw - shaker cognate w]
GO:0015077	monovalent inorganic cation transmembrane transporter activity	3.46e-05	0.00397	2.27	SH	7992	120	1027	35	[Task6 - cg9637 gene product from transcript cg9637-rd, Ntl - neurotransmitter transporter-like, Irk3 - inwardly rectifying potassium channel 3, dmGlut - dietary and metabolic glutamate transporter, CG1688 - cg1688 gene product from transcript cg1688-ra, CG43066 - cg43066 gene product from transcript cg43066-ra, Nha1 - na[+]/h[+] hydrogen antiporter 1, CG1698 - cg1698 gene product from transcript…
GO:0022804	active transmembrane transporter activity	0.000109	0.0119	1.8	SH	7992	147	1569	52	[CG18418 - cg18418 gene product from transcript cg18418-ra, Mdr65 - multiple drug resistance 65, CG9717 - cg9717 gene product from transcript cg9717-ra, CG10226 - cg10226 gene product from transcript cg10226-ra, Oatp58Dc - organic anion transporting polypeptide 58dc, CG43066 - cg43066 gene product from transcript cg43066-ra, Nha1 - na[+]/h[+] hydrogen antiporter 1, CG42235 - cg42235 gene product …
GO:0099516	ion antiporter activity	0.000157	0.0165	2.65	SH	7992	26	1969	17	[CG18418 - cg18418 gene product from transcript cg18418-ra, CG6125 - cg6125 gene product from transcript cg6125-rb, CG7514 - cg7514 gene product from transcript cg7514-ra, CG9717 - cg9717 gene product from transcript cg9717-ra, Prestin - cg5485 gene product from transcript cg5485-ra, Nhe2 - na[+]/h[+] hydrogen exchanger 2, CG1090 - cg1090 gene product from transcript cg1090-ri, Nckx30C - cg18660 …
GO:0022836	gated channel activity	0.00021	0.0212	1.63	SH	7992	97	2736	54	[Irk3 - inwardly rectifying potassium channel 3, Ir25a - ionotropic receptor 25a, cac - cacophony, ppk - pickpocket, Ir75b - cg42643 gene product from transcript cg42643-ra, GluClalpha - cg7535 gene product from transcript cg7535-rk, NaCP60E - na channel protein 60e, stj - straightjacket, porin - cg6647 gene product from transcript cg6647-rb, Shab - shaker cognate b, Grd - glycine receptor, CG152…
GO:0009975	cyclase activity	0.000211	0.0205	4.88	SH	7992	17	867	9	[Ac76E - adenylyl cyclase 76e, CG34357 - cg34357 gene product from transcript cg34357-rd, rut - rutabaga, CG42637 - cg42637 gene product from transcript cg42637-rb, Gyc76C - guanylyl cyclase at 76c, CG10738 - cg10738 gene product from transcript cg10738-rd, Gyc88E - guanylyl cyclase at 88e, Ac3 - cg1506 gene product from transcript cg1506-ra, CG43373 - cg43373 gene product from transcript cg43373…
GO:0019203	carbohydrate phosphatase activity	0.000218	0.0203	27.75	SH	7992	4	216	3	[Tps1 - trehalose-6-phosphate synthase 1, CG5171 - cg5171 gene product from transcript cg5171-rd, fbp - fructose-1,6-bisphosphatase]
GO:0005509	calcium ion binding	0.000242	0.0218	1.65	SH	7992	159	1674	55	[CG33978 - cg33978 gene product from transcript cg33978-rd, Syt1 - synaptotagmin 1, Frq2 - frequenin 2, Frq1 - frequenin 1, cac - cacophony, Syt7 - cg2381 gene product from transcript cg2381-rb, CG30378 - cg30378 gene product from transcript cg30378-ra, LpR1 - lipophorin receptor 1, Amy-p - amylase proximal, CBP - sarcoplasmic calcium-binding protein, CG4733 - cg4733 gene product from transcript …
GO:0044183	protein binding involved in protein folding	0.000338	0.0294	3.48	SH	7992	13	1767	10	[Hsp70Bbb - cg5834 gene product from transcript cg5834-ra, Hsp70Bc - heat-shock-protein-70bc, Hsc70-4 - heat shock protein cognate 4, Hsc70-3 - heat shock protein cognate 3, Hsp70Bb - heat-shock-protein-70bb, Hsc70-1 - heat shock protein cognate 1, Hsp70Aa - heat-shock-protein-70aa, Hsc70-2 - heat shock protein cognate 2, Hsp70Ba - heat-shock-protein-70ba, Hsp70Ab - heat-shock-protein-70ab]
GO:0022839	ion gated channel activity	0.000368	0.0309	1.62	SH	7992	94	2736	52	[Irk3 - inwardly rectifying potassium channel 3, Ir25a - ionotropic receptor 25a, cac - cacophony, ppk - pickpocket, Ir75b - cg42643 gene product from transcript cg42643-ra, GluClalpha - cg7535 gene product from transcript cg7535-rk, NaCP60E - na channel protein 60e, stj - straightjacket, porin - cg6647 gene product from transcript cg6647-rb, Shab - shaker cognate b, Grd - glycine receptor, CG152…
GO:0016849	phosphorus-oxygen lyase activity	0.000379	0.0308	4.61	SH	7992	18	867	9	[Ac76E - adenylyl cyclase 76e, CG34357 - cg34357 gene product from transcript cg34357-rd, rut - rutabaga, CG42637 - cg42637 gene product from transcript cg42637-rb, Gyc76C - guanylyl cyclase at 76c, CG10738 - cg10738 gene product from transcript cg10738-rd, Gyc88E - guanylyl cyclase at 88e, Ac3 - cg1506 gene product from transcript cg1506-ra, CG43373 - cg43373 gene product from transcript cg43373…
GO:0005326	neurotransmitter transporter activity	0.000379	0.0299	3.59	SH	7992	26	1027	12	[CG10804 - cg10804 gene product from transcript cg10804-rb, VGAT - vesicular gaba transporter, ine - inebriated, Ntl - neurotransmitter transporter-like, VAChT - cg32848 gene product from transcript cg32848-ra, dmGlut - dietary and metabolic glutamate transporter, cpx - complexin, blot - bloated tubules, CG43066 - cg43066 gene product from transcript cg43066-ra, SerT - serotonin transporter, VGlu…
GO:0030371	translation repressor activity	0.000435	0.0332	2.51	SH	7992	13	2939	12	[brat - brain tumor, wech - cg42396 gene product from transcript cg42396-rc, orb - oo18 rna-binding protein, smg - smaug, orb2 - cg43782 gene product from transcript cg43782-rh, pum - pumilio, elav - embryonic lethal abnormal vision, bgcn - benign gonial cell neoplasm, Hrb27C - heterogeneous nuclear ribonucleoprotein at 27c, bcd - bicoid, Sxl - sex lethal, heph - hephaestus]
GO:0004805	trehalose-phosphatase activity	0.000555	0.0411	56.28	SH	7992	2	142	2	[Tps1 - trehalose-6-phosphate synthase 1, CG5171 - cg5171 gene product from transcript cg5171-rd]
GO:0016899	oxidoreductase activity, acting on the CH-OH group of donors, oxygen as acceptor	0.000568	0.0409	55.12	SH	7992	2	145	2	[CG9512 - cg9512 gene product from transcript cg9512-ra, CG18003 - cg18003 gene product from transcript cg18003-ra]
GO:0051787	misfolded protein binding	0.000595	0.0416	3.02	SH	7992	18	1767	12	[Hsp70Bbb - cg5834 gene product from transcript cg5834-ra, Hsp70Bc - heat-shock-protein-70bc, Hsc70-4 - heat shock protein cognate 4, P58IPK - cg8286 gene product from transcript cg8286-ra, Der-1 - derlin-1, Hsc70-3 - heat shock protein cognate 3, Hsp70Bb - heat-shock-protein-70bb, Hsc70-1 - heat shock protein cognate 1, Hsc70-2 - heat shock protein cognate 2, Hsp70Aa - heat-shock-protein-70aa, H…
GO:0015103	inorganic anion transmembrane transporter activity	0.000816	0.0556	18.5	SH	7992	48	36	4	[CG5404 - cg5404 gene product from transcript cg5404-ra, CG15270 - cg15270 gene product from transcript cg15270-rc, CG9717 - cg9717 gene product from transcript cg9717-ra, Ncc69 - sodium chloride cotransporter 69]
GO:0015491	cation:cation antiporter activity	0.000825	0.0547	2.97	SH	7992	12	2244	10	[Nhe1 - na[+]/h[+] hydrogen exchanger 1, Nhe3 - na[+]/h[+] hydrogen exchanger 3, CG5348 - cg5348 gene product from transcript cg5348-rc, Nhe2 - na[+]/h[+] hydrogen exchanger 2, CG1090 - cg1090 gene product from transcript cg1090-ri, Nckx30C - cg18660 gene product from transcript cg18660-rf, Calx - na/ca-exchange protein, Letm1 - cg4589 gene product from transcript cg4589-rb, Nha1 - na[+]/h[+] hyd…
GO:0016491	oxidoreductase activity	0.000956	0.0617	1.86	SH	7992	415	403	39	[CG4716 - cg4716 gene product from transcript cg4716-ra, CG18234 - cg18234 gene product from transcript cg18234-rc, Cyt-c-d - cytochrome c distal, hgo - homogentisate 1,2-dioxygenase, CG9512 - cg9512 gene product from transcript cg9512-ra, CG10863 - cg10863 gene product from transcript cg10863-ra, CG11236 - cg11236 gene product from transcript cg11236-ra, Trh - tryptophan hydroxylase, Cyp4d21 - c…
GO:0050840	extracellular matrix binding	0.000985	0.0621	64.45	SH	7992	4	62	2	[BM-40-SPARC - cg6378 gene product from transcript cg6378-ra, magu - cg2264 gene product from transcript cg2264-rd]
GO:0031492	nucleosomal DNA binding	1.57e-09	4.01e-06	5.34	Or47b	8689	23	1202	17	[His3:CG33866 - cg33866 gene product from transcript cg33866-ra, His3:CG33836 - cg33836 gene product from transcript cg33836-ra, His3:CG33854 - cg33854 gene product from transcript cg33854-ra, His3:CG33845 - cg33845 gene product from transcript cg33845-ra, His3:CG33857 - cg33857 gene product from transcript cg33857-ra, His3:CG33803 - cg33803 gene product from transcript cg33803-ra, His3:CG33851 -…
GO:0046982	protein heterodimerization activity	2.22e-09	2.83e-06	2.35	Or47b	8689	179	1159	56	[EcR - ecdysone receptor, His2A:CG33865 - cg33865 gene product from transcript cg33865-ra, His4:CG33893 - cg33893 gene product from transcript cg33893-ra, His2A:CG33850 - cg33850 gene product from transcript cg33850-ra, if - inflated, His3:CG33803 - cg33803 gene product from transcript cg33803-ra, His4:CG33907 - cg33907 gene product from transcript cg33907-ra, His4:CG33887 - cg33887 gene product …
GO:0038023	signaling receptor activity	4.26e-09	3.61e-06	2.26	Or47b	8689	276	865	62	[Ir76a - ionotropic receptor 76a, EcR - ecdysone receptor, Gr33a - gustatory receptor 33a, Or85b - odorant receptor 85b, Cirl - cg8639 gene product from transcript cg8639-rg, Ir25a - ionotropic receptor 25a, GNBP1 - gram-negative bacteria binding protein 1, Or69a - odorant receptor 69a, Or23a - odorant receptor 23a, Or42b - odorant receptor 42b, fra - frazzled, mthl3 - methuselah-like 3, Or83c - …
GO:0004888	transmembrane signaling receptor activity	6.36e-09	4.05e-06	2.58	Or47b	8689	236	686	48	[Ir76a - ionotropic receptor 76a, Gr33a - gustatory receptor 33a, drl - derailed, Or85b - odorant receptor 85b, Cirl - cg8639 gene product from transcript cg8639-rg, Ir25a - ionotropic receptor 25a, Rh7 - rhodopsin 7, CG13229 - cg13229 gene product from transcript cg13229-rc, Or69a - odorant receptor 69a, Or92a - odorant receptor 92a, mthl2 - methuselah-like 2, Or23a - odorant receptor 23a, fra -…
GO:0022857	transmembrane transporter activity	1.86e-08	9.46e-06	1.66	Or47b	8689	456	1408	123	[Ir25a - ionotropic receptor 25a, Bmcp - cg7314 gene product from transcript cg7314-rb, Mdr65 - multiple drug resistance 65, CG9717 - cg9717 gene product from transcript cg9717-ra, CG10226 - cg10226 gene product from transcript cg10226-ra, CG1358 - cg1358 gene product from transcript cg1358-rd, VhaSFD - vacuolar h[+]-atpase sfd subunit, CG44098 - cg44098 gene product from transcript cg44098-rb, C…
GO:0005215	transporter activity	5.44e-08	2.31e-05	1.35	Or47b	8689	488	3150	238	[CG12531 - cg12531 gene product from transcript cg12531-ra, Inx2 - innexin 2, Task6 - cg9637 gene product from transcript cg9637-rd, rdgB - retinal degeneration b, Ir25a - ionotropic receptor 25a, CG9717 - cg9717 gene product from transcript cg9717-ra, CG1358 - cg1358 gene product from transcript cg1358-rd, VhaSFD - vacuolar h[+]-atpase sfd subunit, Rdl - resistant to dieldrin, CG4476 - cg4476 ge…
GO:0060089	molecular transducer activity	7.83e-08	2.85e-05	2.1	Or47b	8689	296	865	62	[EcR - ecdysone receptor, Ir76a - ionotropic receptor 76a, Gr33a - gustatory receptor 33a, Or85b - odorant receptor 85b, Cirl - cg8639 gene product from transcript cg8639-rg, Ir25a - ionotropic receptor 25a, GNBP1 - gram-negative bacteria binding protein 1, Or69a - odorant receptor 69a, Or23a - odorant receptor 23a, Or42b - odorant receptor 42b, fra - frazzled, mthl3 - methuselah-like 3, Or83c - …
GO:0005549	odorant binding	8.81e-08	2.81e-05	3.75	Or47b	8689	83	698	25	[Or85b - odorant receptor 85b, Obp57b - odorant-binding protein 57b, Or69a - odorant receptor 69a, Or92a - odorant receptor 92a, Obp99d - odorant-binding protein 99d, Obp28a - odorant-binding protein 28a, Or23a - odorant receptor 23a, Obp83a - odorant-binding protein 83a, Or42b - odorant receptor 42b, Or83c - odorant receptor 83c, Obp84a - odorant-binding protein 84a, Or47a - odorant receptor 47a…
GO:0046983	protein dimerization activity	7.84e-07	0.000222	1.84	Or47b	8689	297	1159	73	[EcR - ecdysone receptor, His4:CG33893 - cg33893 gene product from transcript cg33893-ra, His2A:CG33865 - cg33865 gene product from transcript cg33865-ra, Adh - alcohol dehydrogenase, His2A:CG33850 - cg33850 gene product from transcript cg33850-ra, if - inflated, shg - shotgun, His3:CG33803 - cg33803 gene product from transcript cg33803-ra, His4:CG33907 - cg33907 gene product from transcript cg33…
GO:0015318	inorganic molecular entity transmembrane transporter activity	9.46e-07	0.000241	1.39	Or47b	8689	297	3251	155	[CG12531 - cg12531 gene product from transcript cg12531-ra, Task6 - cg9637 gene product from transcript cg9637-rd, Ir25a - ionotropic receptor 25a, Bmcp - cg7314 gene product from transcript cg7314-rb, CG9717 - cg9717 gene product from transcript cg9717-ra, NaPi-T - na[+]-dependent inorganic phosphate cotransporter, trpl - trp-like, VhaSFD - vacuolar h[+]-atpase sfd subunit, Nha1 - na[+]/h[+] hyd…
GO:0005506	iron ion binding	1.11e-06	0.000257	3.83	Or47b	8689	112	446	22	[Cyp4p3 - cg10843 gene product from transcript cg10843-ra, CG18234 - cg18234 gene product from transcript cg18234-rc, Fer1HCH - ferritin 1 heavy chain homologue, Cyp12d1-d - cg33503 gene product from transcript cg33503-ra, Fer2LCH - ferritin 2 light chain homologue, CG9674 - cg9674 gene product from transcript cg9674-rd, CG9743 - cg9743 gene product from transcript cg9743-ra, Cyp313b1 - cg9716 ge…
GO:0031491	nucleosome binding	1.5e-06	0.000318	3	Or47b	8689	35	1819	22	[His3:CG33866 - cg33866 gene product from transcript cg33866-ra, His3:CG33836 - cg33836 gene product from transcript cg33836-ra, His3:CG33854 - cg33854 gene product from transcript cg33854-ra, His3:CG33845 - cg33845 gene product from transcript cg33845-ra, His3:CG33803 - cg33803 gene product from transcript cg33803-ra, His3:CG33857 - cg33857 gene product from transcript cg33857-ra, His3:CG33848 -…
GO:0015075	ion transmembrane transporter activity	2.89e-06	0.000566	1.38	Or47b	8689	315	3145	157	[CG12531 - cg12531 gene product from transcript cg12531-ra, Task6 - cg9637 gene product from transcript cg9637-rd, Ir25a - ionotropic receptor 25a, Bmcp - cg7314 gene product from transcript cg7314-rb, CG9717 - cg9717 gene product from transcript cg9717-ra, NaPi-T - na[+]-dependent inorganic phosphate cotransporter, trpl - trp-like, VhaSFD - vacuolar h[+]-atpase sfd subunit, Nha1 - na[+]/h[+] hyd…
GO:0022803	passive transmembrane transporter activity	4.95e-06	0.0009	2	Or47b	8689	149	1403	48	[Ir76a - ionotropic receptor 76a, wtrw - water witch, ppk7 - pickpocket 7, ppk19 - pickpocket 19, ppk14 - pickpocket 14, Ir25a - ionotropic receptor 25a, Irk3 - inwardly rectifying potassium channel 3, CG18110 - cg18110 gene product from transcript cg18110-rb, Ca-alpha1T - ca[2+]-channel protein alpha[[1]] subunit t, cac - cacophony, Ir60a - ionotropic receptor 60a, pyx - pyrexia, shakB - shaking…
GO:0015267	channel activity	4.95e-06	0.00084	2	Or47b	8689	149	1403	48	[Ir76a - ionotropic receptor 76a, wtrw - water witch, ppk7 - pickpocket 7, ppk19 - pickpocket 19, ppk14 - pickpocket 14, Ir25a - ionotropic receptor 25a, Irk3 - inwardly rectifying potassium channel 3, CG18110 - cg18110 gene product from transcript cg18110-rb, Ca-alpha1T - ca[2+]-channel protein alpha[[1]] subunit t, cac - cacophony, Ir60a - ionotropic receptor 60a, pyx - pyrexia, shakB - shaking…
GO:0022838	substrate-specific channel activity	1.08e-05	0.00172	2.05	Or47b	8689	142	1403	47	[Ir76a - ionotropic receptor 76a, wtrw - water witch, ppk7 - pickpocket 7, ppk19 - pickpocket 19, ppk14 - pickpocket 14, Ir25a - ionotropic receptor 25a, Irk3 - inwardly rectifying potassium channel 3, CG18110 - cg18110 gene product from transcript cg18110-rb, Ca-alpha1T - ca[2+]-channel protein alpha[[1]] subunit t, cac - cacophony, Ir60a - ionotropic receptor 60a, pyx - pyrexia, Ir - inwardly r…
GO:0004984	olfactory receptor activity	1.13e-05	0.00169	2.93	Or47b	8689	56	1219	23	[Ir76a - ionotropic receptor 76a, Or19b - odorant receptor 19b, Ir84a - ionotropic receptor 84a, Gr21a - gustatory receptor 21a, Or85b - odorant receptor 85b, Ir25a - ionotropic receptor 25a, Or63a - odorant receptor 63a, Or71a - odorant receptor 71a, Or92a - odorant receptor 92a, Or69a - odorant receptor 69a, Or7a - odorant receptor 7a, Or19a - odorant receptor 19a, Or23a - odorant receptor 23a,…
GO:0008324	cation transmembrane transporter activity	1.53e-05	0.00217	1.82	Or47b	8689	199	1366	57	[ppk19 - pickpocket 19, CG18110 - cg18110 gene product from transcript cg18110-rb, cac - cacophony, VhaSFD - vacuolar h[+]-atpase sfd subunit, CG43066 - cg43066 gene product from transcript cg43066-ra, CG1698 - cg1698 gene product from transcript cg1698-ra, ine - inebriated, NaCP60E - na channel protein 60e, Vha55 - vacuolar h[+]-atpase 55kd b subunit, CG10864 - cg10864 gene product from transcri…
GO:0046873	metal ion transmembrane transporter activity	1.8e-05	0.00241	2.05	Or47b	8689	136	1403	45	[wtrw - water witch, CG13795 - cg13795 gene product from transcript cg13795-rb, CG13794 - cg13794 gene product from transcript cg13794-ra, ppk7 - pickpocket 7, CG13793 - cg13793 gene product from transcript cg13793-rb, ppk19 - pickpocket 19, ppk14 - pickpocket 14, Irk3 - inwardly rectifying potassium channel 3, dmGlut - dietary and metabolic glutamate transporter, CG18110 - cg18110 gene product f…
GO:0005216	ion channel activity	2.15e-05	0.00274	2.02	Or47b	8689	141	1403	46	[Ir76a - ionotropic receptor 76a, wtrw - water witch, ppk7 - pickpocket 7, ppk19 - pickpocket 19, ppk14 - pickpocket 14, Ir25a - ionotropic receptor 25a, Irk3 - inwardly rectifying potassium channel 3, CG18110 - cg18110 gene product from transcript cg18110-rb, Ca-alpha1T - ca[2+]-channel protein alpha[[1]] subunit t, cac - cacophony, Ir60a - ionotropic receptor 60a, pyx - pyrexia, Ir - inwardly r…
GO:0016491	oxidoreductase activity	2.61e-05	0.00317	2.04	Or47b	8689	432	454	46	[Mco1 - multicopper oxidase-1, CG18234 - cg18234 gene product from transcript cg18234-rc, CG3699 - cg3699 gene product from transcript cg3699-ra, CG6287 - cg6287 gene product from transcript cg6287-ra, GstT3 - glutathione s transferase t3, CG9674 - cg9674 gene product from transcript cg9674-rd, Cyp313b1 - cg9716 gene product from transcript cg9716-ra, Sod3 - superoxide dismutase 3, Cyp6a17 - cyto…
GO:0022890	inorganic cation transmembrane transporter activity	2.92e-05	0.00338	1.82	Or47b	8689	189	1366	54	[ppk19 - pickpocket 19, CG18110 - cg18110 gene product from transcript cg18110-rb, cac - cacophony, VhaSFD - vacuolar h[+]-atpase sfd subunit, CG43066 - cg43066 gene product from transcript cg43066-ra, CG1698 - cg1698 gene product from transcript cg1698-ra, ine - inebriated, NaCP60E - na channel protein 60e, Vha55 - vacuolar h[+]-atpase 55kd b subunit, CG10864 - cg10864 gene product from transcri…
GO:0020037	heme binding	3.32e-05	0.00368	4.67	Or47b	8689	108	241	14	[Cyp4p3 - cg10843 gene product from transcript cg10843-ra, Cyp12d1-d - cg33503 gene product from transcript cg33503-ra, Cyp6a14 - cg8687 gene product from transcript cg8687-rd, Cyp6a17 - cytochrome p450-6a17, CG13077 - cg13077 gene product from transcript cg13077-ra, Cyp6a21 - cg10247 gene product from transcript cg10247-ra, Cyp6a2 - cytochrome p450-6a2, Cyp6a23 - cg10242 gene product from transc…
GO:0046906	tetrapyrrole binding	3.78e-05	0.00401	4.63	Or47b	8689	109	241	14	[Cyp4p3 - cg10843 gene product from transcript cg10843-ra, Cyp12d1-d - cg33503 gene product from transcript cg33503-ra, Cyp6a14 - cg8687 gene product from transcript cg8687-rd, Cyp6a17 - cytochrome p450-6a17, CG13077 - cg13077 gene product from transcript cg13077-ra, Cyp6a21 - cg10247 gene product from transcript cg10247-ra, Cyp6a2 - cytochrome p450-6a2, Cyp6a23 - cg10242 gene product from transc…
GO:0005261	cation channel activity	5.6e-05	0.00571	2.56	Or47b	8689	97	944	27	[wtrw - water witch, ppk19 - pickpocket 19, ppk7 - pickpocket 7, ppk14 - pickpocket 14, cac - cacophony, Ca-alpha1T - ca[2+]-channel protein alpha[[1]] subunit t, pyx - pyrexia, Ir - inwardly rectifying potassium channel, eag - ether a go-go, Shawl - shaw-like, NaCP60E - na channel protein 60e, Itp-r83A - inositol 1,4,5,-tris-phosphate receptor, CG10864 - cg10864 gene product from transcript cg10…
GO:0048037	cofactor binding	7.08e-05	0.00693	2.93	Or47b	8689	258	241	21	[Cyp4p3 - cg10843 gene product from transcript cg10843-ra, CG18234 - cg18234 gene product from transcript cg18234-rc, Cyp12d1-d - cg33503 gene product from transcript cg33503-ra, Cyp6a17 - cytochrome p450-6a17, Cyp6a14 - cg8687 gene product from transcript cg8687-rd, CG7848 - cg7848 gene product from transcript cg7848-ra, Oat - ornithine aminotransferase precursor, SdhA - succinate dehydrogenase …
GO:0005509	calcium ion binding	7.72e-05	0.00729	1.6	Or47b	8689	161	2230	66	[Syt1 - synaptotagmin 1, Eps-15 - epidermal growth factor receptor pathway substrate clone 15, shg - shotgun, cac - cacophony, CalpB - calpain-b, CG17493 - cg17493 gene product from transcript cg17493-rb, Sytbeta - synaptotagmin beta, Ser - serrate, CG30378 - cg30378 gene product from transcript cg30378-ra, uif - uninflatable, Syt4 - synaptotagmin 4, CG9406 - cg9406 gene product from transcript c…
GO:0022839	ion gated channel activity	9.84e-05	0.00895	2.1	Or47b	8689	106	1403	36	[Ir76a - ionotropic receptor 76a, ppk19 - pickpocket 19, ppk7 - pickpocket 7, Ir25a - ionotropic receptor 25a, Irk3 - inwardly rectifying potassium channel 3, ppk14 - pickpocket 14, CG18110 - cg18110 gene product from transcript cg18110-rb, cac - cacophony, Ca-alpha1T - ca[2+]-channel protein alpha[[1]] subunit t, Ir60a - ionotropic receptor 60a, Ir - inwardly rectifying potassium channel, eag - …
GO:0016705	oxidoreductase activity, acting on paired donors, with incorporation or reduction of molecular oxygen	0.000115	0.0101	4.21	Or47b	8689	120	241	14	[Cyp4p3 - cg10843 gene product from transcript cg10843-ra, CG18234 - cg18234 gene product from transcript cg18234-rc, Cyp12d1-d - cg33503 gene product from transcript cg33503-ra, Cyp6a14 - cg8687 gene product from transcript cg8687-rd, Cyp6a17 - cytochrome p450-6a17, Cyp6a21 - cg10247 gene product from transcript cg10247-ra, Cyp6a2 - cytochrome p450-6a2, Cyp6a23 - cg10242 gene product from transc…
GO:0016798	hydrolase activity, acting on glycosyl bonds	0.000126	0.0107	1.95	Or47b	8689	61	2480	34	[Cht8 - cg9357 gene product from transcript cg9357-ra, CG6429 - cg6429 gene product from transcript cg6429-ra, CG8492 - cg8492 gene product from transcript cg8492-rd, Ogg1 - cg1795 gene product from transcript cg1795-ra, CG6435 - cg6435 gene product from transcript cg6435-ra, CG7985 - cg7985 gene product from transcript cg7985-rb, CG9701 - cg9701 gene product from transcript cg9701-ra, Edem2 - cg…
GO:0005102	signaling receptor binding	0.000166	0.0137	1.41	Or47b	8689	212	2841	98	[RIC-3 - cg30296 gene product from transcript cg30296-re, boss - bride of sevenless, Pex14 - peroxin 14, csw - corkscrew, uif - uninflatable, Idgf2 - imaginal disc growth factor 2, Idgf1 - imaginal disc growth factor 1, spri - sprint, CG11807 - cg11807 gene product from transcript cg11807-rc, wntD - wnt inhibitor of dorsal, E(bx) - enhancer of bithorax, Wnt4 - wnt oncogene analog 4, Gug - grunge,…
GO:0015081	sodium ion transmembrane transporter activity	0.000169	0.0134	2.41	Or47b	8689	66	1365	25	[CG13795 - cg13795 gene product from transcript cg13795-rb, CG13794 - cg13794 gene product from transcript cg13794-ra, ppk7 - pickpocket 7, CG13793 - cg13793 gene product from transcript cg13793-rb, ppk19 - pickpocket 19, ppk14 - pickpocket 14, CG18110 - cg18110 gene product from transcript cg18110-rb, dmGlut - dietary and metabolic glutamate transporter, Eaat2 - excitatory amino acid transporter…
GO:0022836	gated channel activity	0.000196	0.0152	2.05	Or47b	8689	109	1403	36	[Ir76a - ionotropic receptor 76a, ppk19 - pickpocket 19, ppk7 - pickpocket 7, Ir25a - ionotropic receptor 25a, Irk3 - inwardly rectifying potassium channel 3, ppk14 - pickpocket 14, CG18110 - cg18110 gene product from transcript cg18110-rb, cac - cacophony, Ca-alpha1T - ca[2+]-channel protein alpha[[1]] subunit t, Ir60a - ionotropic receptor 60a, Ir - inwardly rectifying potassium channel, eag - …
GO:0015171	amino acid transmembrane transporter activity	0.000202	0.0151	2.17	Or47b	8689	43	2329	25	[CG13796 - cg13796 gene product from transcript cg13796-rd, CG12531 - cg12531 gene product from transcript cg12531-ra, CG13795 - cg13795 gene product from transcript cg13795-rb, CG13794 - cg13794 gene product from transcript cg13794-ra, CG13793 - cg13793 gene product from transcript cg13793-rb, CG13743 - cg13743 gene product from transcript cg13743-ra, dmGlut - dietary and metabolic glutamate tra…
GO:0022834	ligand-gated channel activity	0.00022	0.016	2.25	Or47b	8689	77	1403	28	[Ir76a - ionotropic receptor 76a, ppk7 - pickpocket 7, ppk19 - pickpocket 19, ppk14 - pickpocket 14, Irk3 - inwardly rectifying potassium channel 3, Ir25a - ionotropic receptor 25a, CG18110 - cg18110 gene product from transcript cg18110-rb, Ir60a - ionotropic receptor 60a, Ir - inwardly rectifying potassium channel, Ir56a - ionotropic receptor 56a, ppk13 - pickpocket 13, Itp-r83A - inositol 1,4,5…
GO:0015276	ligand-gated ion channel activity	0.00022	0.0155	2.25	Or47b	8689	77	1403	28	[Ir76a - ionotropic receptor 76a, ppk7 - pickpocket 7, ppk19 - pickpocket 19, ppk14 - pickpocket 14, Irk3 - inwardly rectifying potassium channel 3, Ir25a - ionotropic receptor 25a, CG18110 - cg18110 gene product from transcript cg18110-rb, Ir60a - ionotropic receptor 60a, Ir - inwardly rectifying potassium channel, Ir56a - ionotropic receptor 56a, ppk13 - pickpocket 13, Itp-r83A - inositol 1,4,5…
GO:0015250	water channel activity	0.000345	0.0238	2896.33	Or47b	8689	1	3	1	[Drip - cg9023 gene product from transcript cg9023-rf]
GO:0005372	water transmembrane transporter activity	0.000345	0.0231	2896.33	Or47b	8689	1	3	1	[Drip - cg9023 gene product from transcript cg9023-rf]
GO:0030215	semaphorin receptor binding	0.000449	0.0293	3.81	Or47b	8689	7	2282	7	[RhoGAPp190 - cg32555 gene product from transcript cg32555-rg, Sema-1a - cg18405 gene product from transcript cg18405-rd, Gyc76C - guanylyl cyclase at 76c, Sema-2a - cg4700 gene product from transcript cg4700-rc, otk - off-track, Sema-1b - cg6446 gene product from transcript cg6446-ra, pbl - pebble]
GO:0005550	pheromone binding	0.000465	0.0296	6.01	Or47b	8689	5	1446	5	[Obp83a - odorant-binding protein 83a, Obp84a - odorant-binding protein 84a, Obp19d - odorant-binding protein 19d, Obp69a - odorant-binding protein 69a, Obp28a - odorant-binding protein 28a]
GO:0005328	neurotransmitter:sodium symporter activity	0.000483	0.03	2.29	Or47b	8689	20	3041	16	[CG13796 - cg13796 gene product from transcript cg13796-rd, CG13795 - cg13795 gene product from transcript cg13795-rb, CG13794 - cg13794 gene product from transcript cg13794-ra, CG13793 - cg13793 gene product from transcript cg13793-rb, Vmat - vesicular monoamine transporter, Ntl - neurotransmitter transporter-like, dmGlut - dietary and metabolic glutamate transporter, CG43066 - cg43066 gene prod…
GO:0042302	structural constituent of cuticle	0.000484	0.0294	1.88	Or47b	8689	53	2706	31	[Acp1 - adult cuticle protein 1, Cpr92A - cuticular protein 92a, Edg78E - ecdysone-dependent gene 78e, Cpr78Cc - cuticular protein 78cc, Pcp - pupal cuticle protein, CG42367 - cg42367 gene product from transcript cg42367-rc, Twdlalpha - tweedlealpha, CG32564 - cg32564 gene product from transcript cg32564-ra, TwdlT - tweedlet, Cpr51A - cuticular protein 51a, Cpr47Ea - cuticular protein 47ea, obst-…
GO:0004568	chitinase activity	0.000707	0.0419	3.56	Or47b	8689	7	2442	7	[Cht8 - cg9357 gene product from transcript cg9357-ra, Cht5 - cg9307 gene product from transcript cg9307-ra, Cht3 - chitinase 3, Cht11 - cg3044 gene product from transcript cg3044-ra, Cht12 - cg30293 gene product from transcript cg30293-ra, Cht7 - cg1869 gene product from transcript cg1869-ra, Cht2 - chitinase 2]
GO:0005506	iron ion binding	6.03e-12	1.53e-08	6.08	Or67d	8351	110	312	25	[CG18234 - cg18234 gene product from transcript cg18234-rc, Cyp6v1 - cg1829 gene product from transcript cg1829-ra, CG30022 - cg30022 gene product from transcript cg30022-rb, CG33502 - cg33502 gene product from transcript cg33502-ra, Cyp4d21 - cg6730 gene product from transcript cg6730-ra, Cyp6a17 - cytochrome p450-6a17, Cyp6a13 - cg2397 gene product from transcript cg2397-ra, Cyp6a19 - cg10243 g…
GO:0004984	olfactory receptor activity	1.58e-11	2.01e-08	4.05	Or67d	8351	55	1126	30	[Ir76a - ionotropic receptor 76a, Or59b - odorant receptor 59b, Gr63a - gustatory receptor 63a, Ir25a - ionotropic receptor 25a, Or65b - odorant receptor 65b, Or67a - odorant receptor 67a, Or2a - odorant receptor 2a, Or92a - odorant receptor 92a, Or42b - odorant receptor 42b, Or83c - odorant receptor 83c, Or82a - odorant receptor 82a, Or47a - odorant receptor 47a, Or13a - odorant receptor 13a, Or…
GO:0020037	heme binding	1.26e-09	1.07e-06	4.98	Or67d	8351	107	376	24	[Cyp6v1 - cg1829 gene product from transcript cg1829-ra, Cyp12d1-d - cg33503 gene product from transcript cg33503-ra, CG1358 - cg1358 gene product from transcript cg1358-rd, Cyp6a17 - cytochrome p450-6a17, Cyp4d21 - cg6730 gene product from transcript cg6730-ra, Cyp6a13 - cg2397 gene product from transcript cg2397-ra, Cyp4ac2 - cg17970 gene product from transcript cg17970-rb, Cyp12a4 - cg6042 gen…
GO:0016705	oxidoreductase activity, acting on paired donors, with incorporation or reduction of molecular oxygen	1.43e-09	9.08e-07	4.98	Or67d	8351	117	344	24	[Cyp6v1 - cg1829 gene product from transcript cg1829-ra, CG18234 - cg18234 gene product from transcript cg18234-rc, Cyp12d1-d - cg33503 gene product from transcript cg33503-ra, Cyp6a17 - cytochrome p450-6a17, Cyp4d21 - cg6730 gene product from transcript cg6730-ra, Cyp6a13 - cg2397 gene product from transcript cg2397-ra, Cyp4ac2 - cg17970 gene product from transcript cg17970-rb, Cyp12a4 - cg6042 …
GO:0046906	tetrapyrrole binding	1.52e-09	7.72e-07	4.94	Or67d	8351	108	376	24	[Cyp6v1 - cg1829 gene product from transcript cg1829-ra, Cyp12d1-d - cg33503 gene product from transcript cg33503-ra, CG1358 - cg1358 gene product from transcript cg1358-rd, Cyp6a17 - cytochrome p450-6a17, Cyp4d21 - cg6730 gene product from transcript cg6730-ra, Cyp6a13 - cg2397 gene product from transcript cg2397-ra, Cyp4ac2 - cg17970 gene product from transcript cg17970-rb, Cyp12a4 - cg6042 gen…
GO:0005549	odorant binding	4.93e-09	2.09e-06	3.12	Or67d	8351	79	1152	34	[Or59b - odorant receptor 59b, Obp99a - odorant-binding protein 99a, Or65b - odorant receptor 65b, Or67a - odorant receptor 67a, Or2a - odorant receptor 2a, Or92a - odorant receptor 92a, Obp99d - odorant-binding protein 99d, Obp83a - odorant-binding protein 83a, Or42b - odorant receptor 42b, Or83c - odorant receptor 83c, Or82a - odorant receptor 82a, Or47a - odorant receptor 47a, Or13a - odorant …
GO:0048037	cofactor binding	2.1e-08	7.63e-06	3.07	Or67d	8351	253	376	35	[Cyp6v1 - cg1829 gene product from transcript cg1829-ra, CG18234 - cg18234 gene product from transcript cg18234-rc, CG33502 - cg33502 gene product from transcript cg33502-ra, CG1358 - cg1358 gene product from transcript cg1358-rd, Cyp6a17 - cytochrome p450-6a17, Cyp4d21 - cg6730 gene product from transcript cg6730-ra, Cyp6a13 - cg2397 gene product from transcript cg2397-ra, Cyp4ac2 - cg17970 gene…
GO:0016491	oxidoreductase activity	7.24e-07	0.00023	2.34	Or67d	8351	427	376	45	[Cyp6v1 - cg1829 gene product from transcript cg1829-ra, CG18234 - cg18234 gene product from transcript cg18234-rc, CG30495 - cg30495 gene product from transcript cg30495-rb, GstT3 - glutathione s transferase t3, CG30022 - cg30022 gene product from transcript cg30022-rb, Cyp6a17 - cytochrome p450-6a17, Cyp4d21 - cg6730 gene product from transcript cg6730-ra, Cyp6a13 - cg2397 gene product from tra…
GO:0004888	transmembrane signaling receptor activity	3.02e-06	0.000851	2.35	Or67d	8351	224	618	39	[Ir76a - ionotropic receptor 76a, Rh4 - rhodopsin 4, drl - derailed, Gr63a - gustatory receptor 63a, Or65b - odorant receptor 65b, Ir25a - ionotropic receptor 25a, Or67a - odorant receptor 67a, AlCR2 - allatostatin c receptor 2, Rh7 - rhodopsin 7, CG13229 - cg13229 gene product from transcript cg13229-rc, Or2a - odorant receptor 2a, Ir75b - cg42643 gene product from transcript cg42643-ra, mthl10 …
GO:0005215	transporter activity	4.16e-06	0.00106	1.97	Or67d	8351	468	526	58	[Ir76a - ionotropic receptor 76a, ppk19 - pickpocket 19, CG13907 - cg13907 gene product from transcript cg13907-ra, Ir25a - ionotropic receptor 25a, Bmcp - cg7314 gene product from transcript cg7314-rb, Mdr65 - multiple drug resistance 65, CG9717 - cg9717 gene product from transcript cg9717-ra, CG10226 - cg10226 gene product from transcript cg10226-ra, NaPi-T - na[+]-dependent inorganic phosphate…
GO:0022857	transmembrane transporter activity	4.83e-06	0.00111	2	Or67d	8351	436	526	55	[Ir76a - ionotropic receptor 76a, ppk19 - pickpocket 19, CG13907 - cg13907 gene product from transcript cg13907-ra, Ir25a - ionotropic receptor 25a, Bmcp - cg7314 gene product from transcript cg7314-rb, CG9717 - cg9717 gene product from transcript cg9717-ra, Mdr65 - multiple drug resistance 65, CG10226 - cg10226 gene product from transcript cg10226-ra, NaPi-T - na[+]-dependent inorganic phosphate…
GO:0022834	ligand-gated channel activity	7.53e-06	0.00159	3.94	Or67d	8351	74	516	18	[Ir76a - ionotropic receptor 76a, CG14239 - cg14239 gene product from transcript cg14239-rb, CG34369 - cg34369 gene product from transcript cg34369-ra, ppk19 - pickpocket 19, Ir25a - ionotropic receptor 25a, ppk25 - pickpocket 25, Ir75b - cg42643 gene product from transcript cg42643-ra, GluRIIA - glutamate receptor iia, Ir76b - ionotropic receptor 76b, TrpA1 - transient receptor potential a1, Ir7…
GO:0015276	ligand-gated ion channel activity	7.53e-06	0.00147	3.94	Or67d	8351	74	516	18	[Ir76a - ionotropic receptor 76a, CG14239 - cg14239 gene product from transcript cg14239-rb, CG34369 - cg34369 gene product from transcript cg34369-ra, ppk19 - pickpocket 19, Ir25a - ionotropic receptor 25a, ppk25 - pickpocket 25, Ir75b - cg42643 gene product from transcript cg42643-ra, Ir76b - ionotropic receptor 76b, GluRIIA - glutamate receptor iia, TrpA1 - transient receptor potential a1, Ir7…
GO:0038023	signaling receptor activity	1.31e-05	0.00237	2.15	Or67d	8351	264	618	42	[Ir76a - ionotropic receptor 76a, Rh4 - rhodopsin 4, drl - derailed, Gr63a - gustatory receptor 63a, Or65b - odorant receptor 65b, Ir25a - ionotropic receptor 25a, AlCR2 - allatostatin c receptor 2, Or67a - odorant receptor 67a, Rh7 - rhodopsin 7, CG13229 - cg13229 gene product from transcript cg13229-rc, Or2a - odorant receptor 2a, Ir75b - cg42643 gene product from transcript cg42643-ra, mthl10 …
GO:0060089	molecular transducer activity	3.21e-05	0.00544	2.16	Or67d	8351	284	532	39	[Ir76a - ionotropic receptor 76a, Rh4 - rhodopsin 4, drl - derailed, Gr63a - gustatory receptor 63a, CG4839 - cg4839 gene product from transcript cg4839-ra, Or65b - odorant receptor 65b, Ir25a - ionotropic receptor 25a, Or67a - odorant receptor 67a, AlCR2 - allatostatin c receptor 2, Rh7 - rhodopsin 7, CG13229 - cg13229 gene product from transcript cg13229-rc, Or2a - odorant receptor 2a, Ir75b - …
GO:0046914	transition metal ion binding	7.84e-05	0.0124	2.57	Or67d	8351	525	161	26	[CG18234 - cg18234 gene product from transcript cg18234-rc, QC - glutaminyl cyclase, CG33502 - cg33502 gene product from transcript cg33502-ra, Cyp6a17 - cytochrome p450-6a17, CG6654 - cg6654 gene product from transcript cg6654-ra, MtnB - metallothionein b, SelR - cg6584 gene product from transcript cg6584-ri, Cyp6a20 - cg10245 gene product from transcript cg10245-rb, Cyp6a21 - cg10247 gene produ…
GO:0022839	ion gated channel activity	7.94e-05	0.0119	3.14	Or67d	8351	103	516	20	[Ir76a - ionotropic receptor 76a, CG14239 - cg14239 gene product from transcript cg14239-rb, CG34369 - cg34369 gene product from transcript cg34369-ra, CG6938 - cg6938 gene product from transcript cg6938-rb, ppk19 - pickpocket 19, Ir25a - ionotropic receptor 25a, ppk25 - pickpocket 25, Ir75b - cg42643 gene product from transcript cg42643-ra, TrpA1 - transient receptor potential a1, GluRIIA - glut…
GO:0022836	gated channel activity	0.000122	0.0172	3.05	Or67d	8351	106	516	20	[Ir76a - ionotropic receptor 76a, CG14239 - cg14239 gene product from transcript cg14239-rb, CG34369 - cg34369 gene product from transcript cg34369-ra, CG6938 - cg6938 gene product from transcript cg6938-rb, ppk19 - pickpocket 19, Ir25a - ionotropic receptor 25a, ppk25 - pickpocket 25, Ir75b - cg42643 gene product from transcript cg42643-ra, TrpA1 - transient receptor potential a1, Ir76b - ionotr…
GO:0015562	efflux transmembrane transporter activity	0.000146	0.0196	9.24	Or67d	8351	6	753	5	[ZnT35C - cg3994 gene product from transcript cg3994-ra, ZnT63C - cg17723 gene product from transcript cg17723-rb, l(2)03659 - lethal (2) 03659, Mdr65 - multiple drug resistance 65, CG10226 - cg10226 gene product from transcript cg10226-ra]
GO:0022804	active transmembrane transporter activity	0.000156	0.0198	1.47	Or67d	8351	153	2857	77	[CG18418 - cg18418 gene product from transcript cg18418-ra, colt - congested-like trachea, Bmcp - cg7314 gene product from transcript cg7314-rb, Mdr65 - multiple drug resistance 65, CG9717 - cg9717 gene product from transcript cg9717-ra, CG10226 - cg10226 gene product from transcript cg10226-ra, CG9706 - cg9706 gene product from transcript cg9706-ra, VhaSFD - vacuolar h[+]-atpase sfd subunit, ses…
GO:0022838	substrate-specific channel activity	0.000206	0.0249	2.72	Or67d	8351	137	516	23	[Ir76a - ionotropic receptor 76a, CG14239 - cg14239 gene product from transcript cg14239-rb, CG34369 - cg34369 gene product from transcript cg34369-ra, CG6938 - cg6938 gene product from transcript cg6938-rb, ppk19 - pickpocket 19, Ir25a - ionotropic receptor 25a, ppk25 - pickpocket 25, Drip - cg9023 gene product from transcript cg9023-rf, Ir75b - cg42643 gene product from transcript cg42643-ra, T…
GO:0015318	inorganic molecular entity transmembrane transporter activity	0.000258	0.0298	1.67	Or67d	8351	289	1039	60	[Ir76a - ionotropic receptor 76a, ppk19 - pickpocket 19, CG13907 - cg13907 gene product from transcript cg13907-ra, Ir25a - ionotropic receptor 25a, Bmcp - cg7314 gene product from transcript cg7314-rb, CG9717 - cg9717 gene product from transcript cg9717-ra, NaPi-T - na[+]-dependent inorganic phosphate cotransporter, VhaSFD - vacuolar h[+]-atpase sfd subunit, NAAT1 - nutrient amino acid transport…
GO:0004970	ionotropic glutamate receptor activity	0.000302	0.0333	6	Or67d	8351	23	484	8	[GluRIIA - glutamate receptor iia, Ir76b - ionotropic receptor 76b, Ir40a - ionotropic receptor 40a, Ir8a - ionotropic receptor 8a, Ir25a - ionotropic receptor 25a, Ir75a - ionotropic receptor 75a, Ir75c - cg42642 gene product from transcript cg42642-ra, Ir75b - cg42643 gene product from transcript cg42643-ra]
GO:0004568	chitinase activity	0.000343	0.0362	15.05	Or67d	8351	7	317	4	[Cht5 - cg9307 gene product from transcript cg9307-ra, Cht3 - chitinase 3, Cht7 - cg1869 gene product from transcript cg1869-ra, Cht2 - chitinase 2]
GO:0099094	ligand-gated cation channel activity	0.000396	0.0402	4.74	Or67d	8351	38	464	10	[GluRIIA - glutamate receptor iia, CG14239 - cg14239 gene product from transcript cg14239-rb, CG34369 - cg34369 gene product from transcript cg34369-ra, ppk19 - pickpocket 19, ppk13 - pickpocket 13, Stim - stromal interaction molecule, ppk25 - pickpocket 25, Ir75a - ionotropic receptor 75a, CG10858 - cg10858 gene product from transcript cg10858-rb, Ir75c - cg42642 gene product from transcript cg4…
GO:0022803	passive transmembrane transporter activity	0.000414	0.0404	2.6	Or67d	8351	143	516	23	[Ir76a - ionotropic receptor 76a, CG14239 - cg14239 gene product from transcript cg14239-rb, CG34369 - cg34369 gene product from transcript cg34369-ra, CG6938 - cg6938 gene product from transcript cg6938-rb, ppk19 - pickpocket 19, Ir25a - ionotropic receptor 25a, ppk25 - pickpocket 25, Drip - cg9023 gene product from transcript cg9023-rf, Ir75b - cg42643 gene product from transcript cg42643-ra, T…
GO:0015267	channel activity	0.000414	0.0389	2.6	Or67d	8351	143	516	23	[Ir76a - ionotropic receptor 76a, CG14239 - cg14239 gene product from transcript cg14239-rb, CG34369 - cg34369 gene product from transcript cg34369-ra, CG6938 - cg6938 gene product from transcript cg6938-rb, ppk19 - pickpocket 19, Ir25a - ionotropic receptor 25a, ppk25 - pickpocket 25, Drip - cg9023 gene product from transcript cg9023-rf, Ir75b - cg42643 gene product from transcript cg42643-ra, T…
GO:0008061	chitin binding	0.000436	0.0396	2.3	Or67d	8351	59	1480	24	[CG34324 - cg34324 gene product from transcript cg34324-ra, obst-E - obstructor-e, Muc68D - mucin 68d, CG43896 - cg43896 gene product from transcript cg43896-rc, CG14304 - cg14304 gene product from transcript cg14304-ra, ChLD3 - cg17905 gene product from transcript cg17905-ra, obst-B - obstructor-b, serp - serpentine, verm - vermiform, CG34220 - cg34220 gene product from transcript cg34220-ra, Cd…
GO:0030246	carbohydrate binding	0.000474	0.0415	1.87	Or67d	8351	66	2300	34	[Clect27 - c-type lectin 27kd, CG18233 - cg18233 gene product from transcript cg18233-rb, Galk - galactokinase, CG4115 - cg4115 gene product from transcript cg4115-ra, CG18234 - cg18234 gene product from transcript cg18234-rc, CG5335 - cg5335 gene product from transcript cg5335-ra, fw - furrowed, Cirl - cg8639 gene product from transcript cg8639-rg, CG8343 - cg8343 gene product from transcript cg…
GO:0015075	ion transmembrane transporter activity	0.0005	0.0423	1.62	Or67d	8351	307	1039	62	[Ir76a - ionotropic receptor 76a, ppk19 - pickpocket 19, CG13907 - cg13907 gene product from transcript cg13907-ra, Ir25a - ionotropic receptor 25a, Bmcp - cg7314 gene product from transcript cg7314-rb, CG9717 - cg9717 gene product from transcript cg9717-ra, NaPi-T - na[+]-dependent inorganic phosphate cotransporter, VhaSFD - vacuolar h[+]-atpase sfd subunit, NAAT1 - nutrient amino acid transport…
GO:0005216	ion channel activity	0.000537	0.044	2.62	Or67d	8351	136	516	22	[Ir76a - ionotropic receptor 76a, CG14239 - cg14239 gene product from transcript cg14239-rb, CG34369 - cg34369 gene product from transcript cg34369-ra, CG6938 - cg6938 gene product from transcript cg6938-rb, ppk19 - pickpocket 19, Ir25a - ionotropic receptor 25a, ppk25 - pickpocket 25, Ir75b - cg42643 gene product from transcript cg42643-ra, TrpA1 - transient receptor potential a1, Ir76b - ionotr…
GO:0008449	N-acetylglucosamine-6-sulfatase activity	0.000728	0.0578	18.37	Or67d	8351	4	341	3	[CG14291 - cg14291 gene product from transcript cg14291-ra, CG30059 - cg30059 gene product from transcript cg30059-ra, CG18278 - cg18278 gene product from transcript cg18278-ra]
GO:0008066	glutamate receptor activity	0.000811	0.0624	5.31	Or67d	8351	26	484	8	[GluRIIA - glutamate receptor iia, Ir76b - ionotropic receptor 76b, Ir40a - ionotropic receptor 40a, Ir8a - ionotropic receptor 8a, Ir25a - ionotropic receptor 25a, Ir75a - ionotropic receptor 75a, Ir75c - cg42642 gene product from transcript cg42642-ra, Ir75b - cg42643 gene product from transcript cg42643-ra]
GO:0016798	hydrolase activity, acting on glycosyl bonds	0.000838	0.0626	2.06	Or67d	8351	61	1794	27	[Hexo2 - hexosaminidase 2, CG8492 - cg8492 gene product from transcript cg8492-rd, CG5613 - cg5613 gene product from transcript cg5613-ra, alpha-Man-IIb - cg4606 gene product from transcript cg4606-ra, CG7985 - cg7985 gene product from transcript cg7985-rb, CG16756 - cg16756 gene product from transcript cg16756-ra, Cht5 - cg9307 gene product from transcript cg9307-ra, Cht3 - chitinase 3, Amy-p - …
GO:0004888	transmembrane signaling receptor activity	8.24e-10	2.1e-06	1.83	FruM	8795	233	1980	96	[Ir76a - ionotropic receptor 76a, CG31760 - cg31760 gene product from transcript cg31760-rc, Rh4 - rhodopsin 4, Gr33a - gustatory receptor 33a, Or85b - odorant receptor 85b, Cirl - cg8639 gene product from transcript cg8639-rg, Ir25a - ionotropic receptor 25a, TrissinR - trissin receptor, Or1a - odorant receptor 1a, dome - domeless, Or69a - odorant receptor 69a, boss - bride of sevenless, Or23a -…
GO:0038023	signaling receptor activity	2.57e-09	3.27e-06	1.74	FruM	8795	273	1980	107	[CG31760 - cg31760 gene product from transcript cg31760-rc, Gr33a - gustatory receptor 33a, Or85b - odorant receptor 85b, Ir25a - ionotropic receptor 25a, Or1a - odorant receptor 1a, dome - domeless, GNBP1 - gram-negative bacteria binding protein 1, GNBP2 - gram-negative bacteria binding protein 2, boss - bride of sevenless, Or69a - odorant receptor 69a, fra - frazzled, mthl3 - methuselah-like 3,…
GO:0060089	molecular transducer activity	5.52e-09	4.68e-06	1.7	FruM	8795	293	1980	112	[CG31760 - cg31760 gene product from transcript cg31760-rc, Gr33a - gustatory receptor 33a, Or85b - odorant receptor 85b, Pitslre - cg4268 gene product from transcript cg4268-ra, CG4839 - cg4839 gene product from transcript cg4839-ra, Ir25a - ionotropic receptor 25a, Or1a - odorant receptor 1a, dome - domeless, GNBP1 - gram-negative bacteria binding protein 1, GNBP2 - gram-negative bacteria bindi…
GO:0016491	oxidoreductase activity	3.93e-07	0.00025	2.88	FruM	8795	440	229	33	[CG9519 - cg9519 gene product from transcript cg9519-ra, Cyp6w1 - cg8345 gene product from transcript cg8345-ra, GstT3 - glutathione s transferase t3, Prx2540-1 - peroxiredoxin 2540-1, Dhfr - dihydrofolate reductase, Sod - superoxide dismutase, Eip71CD - ecdysone-induced protein 28/29kd, Cyp6a20 - cg10245 gene product from transcript cg10245-rb, Cyp6a21 - cg10247 gene product from transcript cg10…
GO:0005085	guanyl-nucleotide exchange factor activity	7.62e-07	0.000388	1.96	FruM	8795	67	3007	45	[GEFmeso - guanine nucleotide exchange factor in mesoderm, Crag - calmodulin-binding protein related to a rab3 gdp/gtp exchange protein, Efa6 - efa6 pleckstrin and sec7 domain containing, CG43658 - cg43658 gene product from transcript cg43658-rc, Tctp - translationally controlled tumor protein, CG5522 - cg5522 gene product from transcript cg5522-ra, CG5110 - cg5110 gene product from transcript cg…
GO:0048037	cofactor binding	7.71e-07	0.000327	6.37	FruM	8795	260	69	13	[CG9519 - cg9519 gene product from transcript cg9519-ra, Cyp6w1 - cg8345 gene product from transcript cg8345-ra, CG5009 - cg5009 gene product from transcript cg5009-ra, slgA - sluggish a, Cyp6a20 - cg10245 gene product from transcript cg10245-rb, Mical - molecule interacting with casl, Cyp6a21 - cg10247 gene product from transcript cg10247-ra, Cyp6a2 - cytochrome p450-6a2, Cyp6a23 - cg10242 gene …
GO:0004602	glutathione peroxidase activity	7.84e-07	0.000285	6.23	FruM	8795	12	1177	10	[GstT2 - glutathione s transferase t2, GstT1 - glutathione s transferase t1, GstD2 - glutathione s transferase d2, GstT3 - glutathione s transferase t3, Mgstl - microsomal glutathione s-transferase-like, CG33177 - cg33177 gene product from transcript cg33177-ra, PHGPx - cg12013 gene product from transcript cg12013-rc, GstD8 - glutathione s transferase d8, GstS1 - glutathione s transferase s1, Cli…
GO:0051020	GTPase binding	1.7e-06	0.000541	1.74	FruM	8795	126	2728	68	[Pi3K68D - phosphotidylinositol 3 kinase 68d, GEFmeso - guanine nucleotide exchange factor in mesoderm, Crag - calmodulin-binding protein related to a rab3 gdp/gtp exchange protein, Efa6 - efa6 pleckstrin and sec7 domain containing, Tctp - translationally controlled tumor protein, tamo - cg4057 gene product from transcript cg4057-ra, CG7369 - cg7369 gene product from transcript cg7369-ra, pbl - p…
GO:0004601	peroxidase activity	1.78e-06	0.000503	4.12	FruM	8795	29	1177	16	[GstT2 - glutathione s transferase t2, Irc - immune-regulated catalase, GstT1 - glutathione s transferase t1, GstD2 - glutathione s transferase d2, GstT3 - glutathione s transferase t3, Prx2540-1 - peroxiredoxin 2540-1, Duox - dual oxidase, PHGPx - cg12013 gene product from transcript cg12013-rc, GstS1 - glutathione s transferase s1, Prx3 - peroxiredoxin 3, Mgstl - microsomal glutathione s-transf…
GO:0004930	G protein-coupled receptor activity	7.99e-06	0.00203	2.21	FruM	8795	82	1796	37	[CG31760 - cg31760 gene product from transcript cg31760-rc, Dh31-R1 - diuretic hormone 31 receptor 1, Cirl - cg8639 gene product from transcript cg8639-rg, hec - hector, TrissinR - trissin receptor, Rh7 - rhodopsin 7, boss - bride of sevenless, Octbeta3R - cg42244 gene product from transcript cg42244-rj, mthl3 - methuselah-like 3, CG32447 - cg32447 gene product from transcript cg32447-rd, mthl4 -…
GO:0016684	oxidoreductase activity, acting on peroxide as acceptor	1.05e-05	0.00243	3.74	FruM	8795	32	1177	16	[GstT2 - glutathione s transferase t2, Irc - immune-regulated catalase, GstT1 - glutathione s transferase t1, GstD2 - glutathione s transferase d2, GstT3 - glutathione s transferase t3, Prx2540-1 - peroxiredoxin 2540-1, Duox - dual oxidase, PHGPx - cg12013 gene product from transcript cg12013-rc, GstS1 - glutathione s transferase s1, Prx3 - peroxiredoxin 3, Mgstl - microsomal glutathione s-transf…
GO:0015318	inorganic molecular entity transmembrane transporter activity	1.21e-05	0.00258	1.95	FruM	8795	303	789	53	[Ir76a - ionotropic receptor 76a, Ir25a - ionotropic receptor 25a, CG9717 - cg9717 gene product from transcript cg9717-ra, CG43066 - cg43066 gene product from transcript cg43066-ra, CG1698 - cg1698 gene product from transcript cg1698-ra, Slc45-1 - slc45 ortholog 1, CG31904 - cg31904 gene product from transcript cg31904-rd, stj - straightjacket, CG1139 - cg1139 gene product from transcript cg1139-…
GO:0019899	enzyme binding	1.23e-05	0.00241	1.5	FruM	8795	365	1833	114	[SNF4Agamma - snf4/amp-activated protein kinase gamma subunit, dome - domeless, Tctp - translationally controlled tumor protein, CG7369 - cg7369 gene product from transcript cg7369-ra, csw - corkscrew, Spt6 - cg12225 gene product from transcript cg12225-ra, Lnk - cg17367 gene product from transcript cg17367-rc, trio - cg18214 gene product from transcript cg18214-ra, rtGEF - rho-type guanine excha…
GO:0008289	lipid binding	1.32e-05	0.0024	1.47	FruM	8795	176	3187	94	[Pi3K68D - phosphotidylinositol 3 kinase 68d, CG6583 - cg6583 gene product from transcript cg6583-ra, CG1902 - cg1902 gene product from transcript cg1902-ra, CG12926 - cg12926 gene product from transcript cg12926-ra, CG10362 - cg10362 gene product from transcript cg10362-ra, SCAP - srebp cleavage activating protein, GNBP1 - gram-negative bacteria binding protein 1, Efa6 - efa6 pleckstrin and sec7…
GO:0016209	antioxidant activity	1.67e-05	0.00283	3.36	FruM	8795	40	1177	18	[GstT2 - glutathione s transferase t2, Irc - immune-regulated catalase, GstT1 - glutathione s transferase t1, GstD2 - glutathione s transferase d2, Prx2540-1 - peroxiredoxin 2540-1, GstT3 - glutathione s transferase t3, PHGPx - cg12013 gene product from transcript cg12013-rc, Duox - dual oxidase, Sod3 - superoxide dismutase 3, GstS1 - glutathione s transferase s1, Sod - superoxide dismutase, Prx3…
GO:0005549	odorant binding	3.83e-05	0.00608	5.97	FruM	8795	79	205	11	[Or19b - odorant receptor 19b, Obp83a - odorant-binding protein 83a, Or42b - odorant receptor 42b, lush - cg8807 gene product from transcript cg8807-ra, Or47b - odorant receptor 47b, Obp57c - odorant-binding protein 57c, Or43a - odorant receptor 43a, Obp59a - odorant-binding protein 59a, Or7a - odorant receptor 7a, Obp56d - odorant-binding protein 56d, Obp28a - odorant-binding protein 28a]
GO:0015075	ion transmembrane transporter activity	4.29e-05	0.00641	1.86	FruM	8795	324	789	54	[Ir76a - ionotropic receptor 76a, Ir25a - ionotropic receptor 25a, CG9717 - cg9717 gene product from transcript cg9717-ra, sesB - stress-sensitive b, CG43066 - cg43066 gene product from transcript cg43066-ra, CG1698 - cg1698 gene product from transcript cg1698-ra, Slc45-1 - slc45 ortholog 1, CG31904 - cg31904 gene product from transcript cg31904-rd, stj - straightjacket, CG1139 - cg1139 gene prod…
GO:0020037	heme binding	4.52e-05	0.00638	9.32	FruM	8795	111	68	8	[Cyp6a20 - cg10245 gene product from transcript cg10245-rb, Cyp6a21 - cg10247 gene product from transcript cg10247-ra, Cyp6w1 - cg8345 gene product from transcript cg8345-ra, Cyp6a2 - cytochrome p450-6a2, Cyp6a23 - cg10242 gene product from transcript cg10242-ra, Cyp4d20 - cg16761 gene product from transcript cg16761-ra, Cyt-b5 - cytochrome b5, Cyp12d1-p - cg30489 gene product from transcript cg3…
GO:0046906	tetrapyrrole binding	4.8e-05	0.00643	9.24	FruM	8795	112	68	8	[Cyp6a20 - cg10245 gene product from transcript cg10245-rb, Cyp6a21 - cg10247 gene product from transcript cg10247-ra, Cyp6w1 - cg8345 gene product from transcript cg8345-ra, Cyp6a2 - cytochrome p450-6a2, Cyp6a23 - cg10242 gene product from transcript cg10242-ra, Cyp4d20 - cg16761 gene product from transcript cg16761-ra, Cyt-b5 - cytochrome b5, Cyp12d1-p - cg30489 gene product from transcript cg3…
GO:0022857	transmembrane transporter activity	5.75e-05	0.00732	1.73	FruM	8795	468	717	66	[Ir76a - ionotropic receptor 76a, Ir25a - ionotropic receptor 25a, Glut1 - glucose transporter 1, CG9717 - cg9717 gene product from transcript cg9717-ra, sesB - stress-sensitive b, sut2 - sugar transporter 2, CG44098 - cg44098 gene product from transcript cg44098-rb, CG43066 - cg43066 gene product from transcript cg43066-ra, CG1698 - cg1698 gene product from transcript cg1698-ra, Slc45-1 - slc45 …
GO:0015108	chloride transmembrane transporter activity	6.22e-05	0.00753	3.12	FruM	8795	28	1610	16	[CG6938 - cg6938 gene product from transcript cg6938-rb, Grd - glycine receptor, Vmat - vesicular monoamine transporter, CG15270 - cg15270 gene product from transcript cg15270-rc, Prestin - cg5485 gene product from transcript cg5485-ra, tty - tweety, Best2 - bestrophin 2, CG10413 - cg10413 gene product from transcript cg10413-ra, kcc - kazachoc, ClC-c - chloride channel-c, CG3638 - cg3638 gene pr…
GO:0005215	transporter activity	7.65e-05	0.00884	1.75	FruM	8795	500	635	63	[Ir25a - ionotropic receptor 25a, CG9717 - cg9717 gene product from transcript cg9717-ra, sut2 - sugar transporter 2, sesB - stress-sensitive b, CG44098 - cg44098 gene product from transcript cg44098-rb, CG43066 - cg43066 gene product from transcript cg43066-ra, CG1698 - cg1698 gene product from transcript cg1698-ra, rtet - tetracycline resistance, Slc45-1 - slc45 ortholog 1, CG31904 - cg31904 ge…
GO:0016705	oxidoreductase activity, acting on paired donors, with incorporation or reduction of molecular oxygen	9.38e-05	0.0104	8.41	FruM	8795	123	68	8	[Cyp6a20 - cg10245 gene product from transcript cg10245-rb, Mical - molecule interacting with casl, Cyp6a21 - cg10247 gene product from transcript cg10247-ra, Cyp6w1 - cg8345 gene product from transcript cg8345-ra, Cyp6a2 - cytochrome p450-6a2, Cyp6a23 - cg10242 gene product from transcript cg10242-ra, Cyp4d20 - cg16761 gene product from transcript cg16761-ra, Cyp12d1-p - cg30489 gene product fro…
GO:0046873	metal ion transmembrane transporter activity	9.85e-05	0.0104	2.63	FruM	8795	137	635	26	[ppk7 - pickpocket 7, ppk14 - pickpocket 14, dmGlut - dietary and metabolic glutamate transporter, SPoCk - secretory pathway calcium atpase, pyx - pyrexia, CG43066 - cg43066 gene product from transcript cg43066-ra, CG16868 - cg16868 gene product from transcript cg16868-ra, CG1698 - cg1698 gene product from transcript cg1698-ra, bdg - bedraggled, CG31904 - cg31904 gene product from transcript cg31…
GO:0008092	cytoskeletal protein binding	0.000113	0.0115	1.39	FruM	8795	272	2667	115	[smg - smaug, CG13251 - cg13251 gene product from transcript cg13251-ra, shg - shotgun, Patronin - cg33130 gene product from transcript cg33130-rn, robo3 - cg5423 gene product from transcript cg5423-rb, didum - dilute class unconventional myosin, spas - spastin, Cortactin - cg3637 gene product from transcript cg3637-rd, DCX-EMAP - doublecortin-domain-containing echinoderm-microtubule-associated p…
GO:0022890	inorganic cation transmembrane transporter activity	0.000118	0.0115	2.24	FruM	8795	192	635	31	[ppk7 - pickpocket 7, ppk14 - pickpocket 14, dmGlut - dietary and metabolic glutamate transporter, SPoCk - secretory pathway calcium atpase, pyx - pyrexia, CG43066 - cg43066 gene product from transcript cg43066-ra, CG16868 - cg16868 gene product from transcript cg16868-ra, CG1698 - cg1698 gene product from transcript cg1698-ra, Slc45-1 - slc45 ortholog 1, bdg - bedraggled, CG31904 - cg31904 gene …
GO:0022804	active transmembrane transporter activity	0.000173	0.0163	1.58	FruM	8795	167	2168	65	[colt - congested-like trachea, Bmcp - cg7314 gene product from transcript cg7314-rb, CG9717 - cg9717 gene product from transcript cg9717-ra, CG10226 - cg10226 gene product from transcript cg10226-ra, Vha13 - vacuolar h[+] atpase g-subunit, sesB - stress-sensitive b, CG43066 - cg43066 gene product from transcript cg43066-ra, NAAT1 - nutrient amino acid transporter 1, CG1698 - cg1698 gene product …
GO:0015103	inorganic anion transmembrane transporter activity	0.000191	0.0174	2.38	FruM	8795	55	1610	24	[CG6125 - cg6125 gene product from transcript cg6125-rb, CG6938 - cg6938 gene product from transcript cg6938-rb, Vmat - vesicular monoamine transporter, Bmcp - cg7314 gene product from transcript cg7314-rb, Grd - glycine receptor, CG9717 - cg9717 gene product from transcript cg9717-ra, CG15270 - cg15270 gene product from transcript cg15270-rc, Prestin - cg5485 gene product from transcript cg5485-…
GO:0022836	gated channel activity	0.000303	0.0266	2.31	FruM	8795	110	970	28	[Ir76a - ionotropic receptor 76a, Orco - odorant receptor co-receptor, ppk7 - pickpocket 7, Ir25a - ionotropic receptor 25a, ppk14 - pickpocket 14, CG16868 - cg16868 gene product from transcript cg16868-ra, Ir56a - ionotropic receptor 56a, ppk13 - pickpocket 13, stj - straightjacket, CG10858 - cg10858 gene product from transcript cg10858-rb, Ir31a - ionotropic receptor 31a, porin - cg6647 gene pr…
GO:0015294	solute:cation symporter activity	0.000306	0.0259	4.22	FruM	8795	31	740	11	[CG10413 - cg10413 gene product from transcript cg10413-ra, kcc - kazachoc, Vmat - vesicular monoamine transporter, Slc45-1 - slc45 ortholog 1, bdg - bedraggled, CG31904 - cg31904 gene product from transcript cg31904-rd, dmGlut - dietary and metabolic glutamate transporter, Eaat2 - excitatory amino acid transporter 2, Ncc69 - sodium chloride cotransporter 69, CG43066 - cg43066 gene product from t…
GO:0008324	cation transmembrane transporter activity	0.00031	0.0254	2.13	FruM	8795	202	635	31	[ppk7 - pickpocket 7, ppk14 - pickpocket 14, dmGlut - dietary and metabolic glutamate transporter, SPoCk - secretory pathway calcium atpase, pyx - pyrexia, CG43066 - cg43066 gene product from transcript cg43066-ra, CG1698 - cg1698 gene product from transcript cg1698-ra, CG16868 - cg16868 gene product from transcript cg16868-ra, Slc45-1 - slc45 ortholog 1, CG31904 - cg31904 gene product from trans…
GO:0071949	FAD binding	0.000388	0.0309	19.71	FruM	8795	17	105	4	[Mical - molecule interacting with casl, CG5946 - cg5946 gene product from transcript cg5946-rb, CG5009 - cg5009 gene product from transcript cg5009-ra, slgA - sluggish a]
GO:0004364	glutathione transferase activity	0.000431	0.0332	2.94	FruM	8795	40	1196	16	[GstT2 - glutathione s transferase t2, GstT1 - glutathione s transferase t1, GstE12 - glutathione s transferase e12, GstD2 - glutathione s transferase d2, GstZ1 - glutathione s transferase z1, GstT3 - glutathione s transferase t3, GstD3 - glutathione s transferase d3, GstS1 - glutathione s transferase s1, GstE9 - glutathione s transferase e9, GstE1 - glutathione s transferase e1, Mgstl - microsom…
GO:0008509	anion transmembrane transporter activity	0.000481	0.036	1.8	FruM	8795	130	1695	45	[Mpc1 - mitochondrial pyruvate carrier, Efr - er gdp-fucose transporter, Bmcp - cg7314 gene product from transcript cg7314-rb, dmGlut - dietary and metabolic glutamate transporter, Eaat2 - excitatory amino acid transporter 2, CG9717 - cg9717 gene product from transcript cg9717-ra, slif - slimfast, Oatp30B - organic anion transporting polypeptide 30b, sesB - stress-sensitive b, CG9396 - cg9396 gen…
GO:0022839	ion gated channel activity	0.000487	0.0354	2.29	FruM	8795	107	970	27	[Ir76a - ionotropic receptor 76a, Orco - odorant receptor co-receptor, ppk7 - pickpocket 7, Ir25a - ionotropic receptor 25a, ppk14 - pickpocket 14, CG16868 - cg16868 gene product from transcript cg16868-ra, Ir56a - ionotropic receptor 56a, ppk13 - pickpocket 13, stj - straightjacket, CG10858 - cg10858 gene product from transcript cg10858-rb, Ir31a - ionotropic receptor 31a, porin - cg6647 gene pr…
GO:0005506	iron ion binding	0.000494	0.0349	7.94	FruM	8795	114	68	7	[Cyp6a20 - cg10245 gene product from transcript cg10245-rb, Cyp6a21 - cg10247 gene product from transcript cg10247-ra, Cyp6w1 - cg8345 gene product from transcript cg8345-ra, Cyp6a2 - cytochrome p450-6a2, Cyp6a23 - cg10242 gene product from transcript cg10242-ra, Cyp4d20 - cg16761 gene product from transcript cg16761-ra, Cyp12d1-p - cg30489 gene product from transcript cg30489-ra]
GO:0043168	anion binding	0.000703	0.0483	1.18	FruM	8795	891	2823	338	[CG14232 - cg14232 gene product from transcript cg14232-ra, Pitslre - cg4268 gene product from transcript cg4268-ra, CG4839 - cg4839 gene product from transcript cg4839-ra, lkb1 - cg9374 gene product from transcript cg9374-re, Dcr-2 - dicer-2, Cdc42 - cg12530 gene product from transcript cg12530-rc, ird5 - immune response deficient 5, PKD - protein kinase d, Sytbeta - synaptotagmin beta, tlk - to…
GO:0030983	mismatched DNA binding	0.00072	0.0482	21.72	FruM	8795	5	243	3	[CG5316 - cg5316 gene product from transcript cg5316-rc, Msh6 - cg7003 gene product from transcript cg7003-ra, Pms2 - cg8169 gene product from transcript cg8169-ra]
GO:0004984	olfactory receptor activity	0.000875	0.0571	2.23	FruM	8795	55	1646	23	[Ir76a - ionotropic receptor 76a, Or19b - odorant receptor 19b, Orco - odorant receptor co-receptor, Or85b - odorant receptor 85b, Ir25a - ionotropic receptor 25a, Or33c - odorant receptor 33c, Or1a - odorant receptor 1a, Or71a - odorant receptor 71a, Or92a - odorant receptor 92a, Or2a - odorant receptor 2a, Or69a - odorant receptor 69a, Or7a - odorant receptor 7a, Ir76b - ionotropic receptor 76b…
GO:0022803	passive transmembrane transporter activity	0.000909	0.0578	1.95	FruM	8795	151	924	31	[Ir76a - ionotropic receptor 76a, Orco - odorant receptor co-receptor, ppk7 - pickpocket 7, ppk14 - pickpocket 14, Ir25a - ionotropic receptor 25a, pyx - pyrexia, CG16868 - cg16868 gene product from transcript cg16868-ra, Ir56a - ionotropic receptor 56a, ppk13 - pickpocket 13, stj - straightjacket, CG10858 - cg10858 gene product from transcript cg10858-rb, Ir31a - ionotropic receptor 31a, Clic - …
GO:0015267	channel activity	0.000909	0.0564	1.95	FruM	8795	151	924	31	[Ir76a - ionotropic receptor 76a, Orco - odorant receptor co-receptor, ppk7 - pickpocket 7, ppk14 - pickpocket 14, Ir25a - ionotropic receptor 25a, pyx - pyrexia, CG16868 - cg16868 gene product from transcript cg16868-ra, Ir56a - ionotropic receptor 56a, ppk13 - pickpocket 13, stj - straightjacket, CG10858 - cg10858 gene product from transcript cg10858-rb, Ir31a - ionotropic receptor 31a, Clic - …

## Sheet: component
GO Term	Description	P-value	FDR q-value	Enrichment	Condition	N	B	n	b	Genes
GO:0005576	extracellular region	9.52e-09	1.19e-05	2.11	SH	7992	254	1001	67	[upd2 - unpaired 2, Cht8 - cg9357 gene product from transcript cg9357-ra, Muc68D - mucin 68d, yellow-d2 - cg9891 gene product from transcript cg9891-ra, sNPF - short neuropeptide f precursor, Obp99b - odorant-binding protein 99b, Cda5 - chitin deacetylase-like 5, Obp99c - odorant-binding protein 99c, fra - frazzled, CG14607 - cg14607 gene product from transcript cg14607-rb, Manf - mesencephalic a…
GO:0044421	extracellular region part	2.27e-06	0.00142	2.14	SH	7992	437	427	50	[Muc68D - mucin 68d, grk - gurken, l(2)gl - lethal (2) giant larvae, CG7509 - cg7509 gene product from transcript cg7509-ra, Spn88Eb - serpin 88eb, LanA - laminin a, Nep2 - neprilysin 2, Mmp1 - matrix metalloproteinase 1, Nrt - neurotactin, Manf - mesencephalic astrocyte-derived neurotrophic factor, bnl - branchless, Hsc70-3 - heat shock protein cognate 3, CG8586 - cg8586 gene product from transc…
GO:0005615	extracellular space	5.4e-06	0.00226	2.13	SH	7992	341	518	47	[BM-40-SPARC - cg6378 gene product from transcript cg6378-ra, Ilp6 - insulin-like peptide 6, Krn - keren, CG2918 - cg2918 gene product from transcript cg2918-ra, grk - gurken, CG7509 - cg7509 gene product from transcript cg7509-ra, Spn88Eb - serpin 88eb, Sod3 - superoxide dismutase 3, Nep2 - neprilysin 2, TotC - turandot c, Spn47C - serpin 47c, Hml - hemolectin, Mmp1 - matrix metalloproteinase 1,…
GO:0031226	intrinsic component of plasma membrane	5.48e-06	0.00172	1.36	SH	7992	313	2963	158	[Task6 - cg9637 gene product from transcript cg9637-rd, rdgB - retinal degeneration b, CG9717 - cg9717 gene product from transcript cg9717-ra, fz - frizzled, boss - bride of sevenless, CG1688 - cg1688 gene product from transcript cg1688-ra, CG1698 - cg1698 gene product from transcript cg1698-ra, ine - inebriated, Oatp33Ea - organic anion transporting polypeptide 33ea, Oamb - octopamine receptor i…
GO:0005887	integral component of plasma membrane	8.99e-06	0.00225	1.39	SH	7992	302	2682	141	[Task6 - cg9637 gene product from transcript cg9637-rd, rdgB - retinal degeneration b, CG9717 - cg9717 gene product from transcript cg9717-ra, fz - frizzled, boss - bride of sevenless, CG1688 - cg1688 gene product from transcript cg1688-ra, CG1698 - cg1698 gene product from transcript cg1698-ra, ine - inebriated, Oatp33Ea - organic anion transporting polypeptide 33ea, Oamb - octopamine receptor i…
GO:0016021	integral component of membrane	1.44e-05	0.00302	1.37	SH	7992	895	1211	186	[Or85b - odorant receptor 85b, Task6 - cg9637 gene product from transcript cg9637-rd, rdgB - retinal degeneration b, Gr68a - gustatory receptor 68a, Mdr65 - multiple drug resistance 65, CG9717 - cg9717 gene product from transcript cg9717-ra, CG10226 - cg10226 gene product from transcript cg10226-ra, fz - frizzled, Nep2 - neprilysin 2, CG1688 - cg1688 gene product from transcript cg1688-ra, Or69a …
GO:0044459	plasma membrane part	1.68e-05	0.00301	1.43	SH	7992	616	1313	145	[Or85b - odorant receptor 85b, Task6 - cg9637 gene product from transcript cg9637-rd, rdgB - retinal degeneration b, Mdr65 - multiple drug resistance 65, lap - like-ap180, CG9717 - cg9717 gene product from transcript cg9717-ra, CG10226 - cg10226 gene product from transcript cg10226-ra, fz - frizzled, LanA - laminin a, CG1688 - cg1688 gene product from transcript cg1688-ra, Pli - pellino, Or69a - …
GO:0031224	intrinsic component of membrane	2.47e-05	0.00386	1.36	SH	7992	913	1211	188	[Or85b - odorant receptor 85b, Task6 - cg9637 gene product from transcript cg9637-rd, rdgB - retinal degeneration b, Gr68a - gustatory receptor 68a, Mdr65 - multiple drug resistance 65, CG9717 - cg9717 gene product from transcript cg9717-ra, CG10226 - cg10226 gene product from transcript cg10226-ra, fz - frizzled, Nep2 - neprilysin 2, CG1688 - cg1688 gene product from transcript cg1688-ra, Or69a …
GO:0044425	membrane part	3.92e-05	0.00546	1.28	SH	7992	1371	1211	265	[sec13 - cg6773 gene product from transcript cg6773-ra, Or85b - odorant receptor 85b, Task6 - cg9637 gene product from transcript cg9637-rd, rdgB - retinal degeneration b, CG9717 - cg9717 gene product from transcript cg9717-ra, fz - frizzled, Or69a - odorant receptor 69a, Pli - pellino, Trp1 - translocation protein 1, bib - big brain, fra - frazzled, ine - inebriated, Slc45-1 - slc45 ortholog 1, …
GO:0031012	extracellular matrix	0.000182	0.0228	5.65	SH	7992	89	159	10	[BM-40-SPARC - cg6378 gene product from transcript cg6378-ra, Muc68D - mucin 68d, Cpr62Bb - cuticular protein 62bb, mfas - midline fasciclin, magu - cg2264 gene product from transcript cg2264-rd, l(2)gl - lethal (2) giant larvae, CG7509 - cg7509 gene product from transcript cg7509-ra, LanA - laminin a, Muc68Ca - mucin 68ca, Cpr64Ac - cuticular protein 64ac]
GO:0005886	plasma membrane	0.000223	0.0254	1.3	SH	7992	627	1810	185	[CG12531 - cg12531 gene product from transcript cg12531-ra, Or85b - odorant receptor 85b, Inx2 - innexin 2, rdgB - retinal degeneration b, CG6024 - cg6024 gene product from transcript cg6024-rf, CG10226 - cg10226 gene product from transcript cg10226-ra, CG44153 - cg44153 gene product from transcript cg44153-rb, fz - frizzled, Nep2 - neprilysin 2, Or69a - odorant receptor 69a, Syb - synaptobrevin,…
GO:0030018	Z disc	0.000291	0.0304	2.03	SH	7992	34	2780	24	[Gapdh1 - glyceraldehyde 3 phosphate dehydrogenase 1, Pglym78 - phosphoglyceromutase, Act88F - actin 88f, ball - ballchen, CG42319 - cg42319 gene product from transcript cg42319-re, l(2)efl - lethal (2) essential for life, CG43897 - cg43897 gene product from transcript cg43897-rl, Hsp67Bc - heat shock gene 67bc, sls - sallimus, Hsc70-4 - heat shock protein cognate 4, CG43707 - cg43707 gene produc…
GO:0005858	axonemal dynein complex	0.000355	0.0342	2.4	SH	7992	16	2913	14	[Dhc36C - dynein heavy chain at 36c, CG3339 - cg3339 gene product from transcript cg3339-rd, Dic61B - dynein intermediate chain at 61b, CG13930 - cg13930 gene product from transcript cg13930-ra, CG1571 - cg1571 gene product from transcript cg1571-ra, CG8800 - cg8800 gene product from transcript cg8800-ra, CG9313 - cg9313 gene product from transcript cg9313-ra, robl - roadblock, CG10958 - cg10958 …
GO:0044449	contractile fiber part	0.000358	0.032	1.75	SH	7992	56	2932	36	[CG42319 - cg42319 gene product from transcript cg42319-re, ball - ballchen, CG43897 - cg43897 gene product from transcript cg43897-rl, Hsc70-4 - heat shock protein cognate 4, CG43707 - cg43707 gene product from transcript cg43707-rd, Zasp52 - z band alternatively spliced pdz-motif protein 52, Tm1 - tropomyosin 1, TpnC25D - troponin c at 25d, CG2113 - cg2113 gene product from transcript cg2113-ra…
GO:0008043	intracellular ferritin complex	0.000534	0.0446	58.34	SH	7992	2	137	2	[Fer1HCH - ferritin 1 heavy chain homologue, Fer2LCH - ferritin 2 light chain homologue]
GO:0070288	ferritin complex	0.000534	0.0418	58.34	SH	7992	2	137	2	[Fer1HCH - ferritin 1 heavy chain homologue, Fer2LCH - ferritin 2 light chain homologue]
GO:1902495	transmembrane transporter complex	0.000734	0.0541	2.61	SH	7992	59	987	19	[nompC - no mechanoreceptor potential c, CG43321 - cg43321 gene product from transcript cg43321-ra, Ca-alpha1D - ca[2+]-channel protein alpha[[1]] subunit d, KaiRIA - cg18039 gene product from transcript cg18039-ra, Shab - shaker cognate b, cac - cacophony, Mdr65 - multiple drug resistance 65, CG10226 - cg10226 gene product from transcript cg10226-ra, dlg1 - discs large 1, pain - painless, Shaw -…
GO:0036156	inner dynein arm	0.000954	0.0664	65.51	SH	7992	4	61	2	[Dhc36C - dynein heavy chain at 36c, CG14838 - cg14838 gene product from transcript cg14838-ra]
GO:0044459	plasma membrane part	6.22e-16	7.83e-13	1.78	Or47b	8689	652	1496	200	[inaE - inactivation no afterpotential e, Or85b - odorant receptor 85b, scrib - scribbled, rdgB - retinal degeneration b, CG9717 - cg9717 gene product from transcript cg9717-ra, Or69a - odorant receptor 69a, VhaSFD - vacuolar h[+]-atpase sfd subunit, dlp - dally-like, Mer - merlin, ine - inebriated, CG32301 - cg32301 gene product from transcript cg32301-rb, ACXD - cg5712 gene product from transcr…
GO:0031224	intrinsic component of membrane	1.15e-15	7.25e-13	1.62	Or47b	8689	992	1448	268	[Or85b - odorant receptor 85b, Ir25a - ionotropic receptor 25a, rdgB - retinal degeneration b, CG12194 - cg12194 gene product from transcript cg12194-ra, CG9717 - cg9717 gene product from transcript cg9717-ra, CG1358 - cg1358 gene product from transcript cg1358-rd, Or69a - odorant receptor 69a, dlp - dally-like, Sytbeta - synaptotagmin beta, fra - frazzled, mthl3 - methuselah-like 3, mthl4 - meth…
GO:0016021	integral component of membrane	1.01e-14	4.23e-12	1.61	Or47b	8689	973	1448	261	[Or85b - odorant receptor 85b, Ir25a - ionotropic receptor 25a, rdgB - retinal degeneration b, CG12194 - cg12194 gene product from transcript cg12194-ra, CG9717 - cg9717 gene product from transcript cg9717-ra, CG1358 - cg1358 gene product from transcript cg1358-rd, Or69a - odorant receptor 69a, Sytbeta - synaptotagmin beta, fra - frazzled, mthl3 - methuselah-like 3, mthl4 - methuselah-like 4, CG1…
GO:0044425	membrane part	1.09e-12	3.43e-10	1.43	Or47b	8689	1466	1511	365	[inaE - inactivation no afterpotential e, Or85b - odorant receptor 85b, scrib - scribbled, rdgB - retinal degeneration b, Ir25a - ionotropic receptor 25a, CG12194 - cg12194 gene product from transcript cg12194-ra, CG9717 - cg9717 gene product from transcript cg9717-ra, CG1358 - cg1358 gene product from transcript cg1358-rd, VhaSFD - vacuolar h[+]-atpase sfd subunit, Or69a - odorant receptor 69a, …
GO:0031226	intrinsic component of plasma membrane	2.05e-12	5.16e-10	1.95	Or47b	8689	337	1466	111	[if - inflated, rdgB - retinal degeneration b, shg - shotgun, CG9717 - cg9717 gene product from transcript cg9717-ra, GNBP1 - gram-negative bacteria binding protein 1, boss - bride of sevenless, dlp - dally-like, CG1698 - cg1698 gene product from transcript cg1698-ra, ine - inebriated, CG32301 - cg32301 gene product from transcript cg32301-rb, ACXD - cg5712 gene product from transcript cg5712-rb,…
GO:0000786	nucleosome	1.06e-11	2.22e-09	3.01	Or47b	8689	113	1202	47	[His4:CG33893 - cg33893 gene product from transcript cg33893-ra, His2A:CG33865 - cg33865 gene product from transcript cg33865-ra, His2A:CG33850 - cg33850 gene product from transcript cg33850-ra, His3:CG33803 - cg33803 gene product from transcript cg33803-ra, His3:CG33857 - cg33857 gene product from transcript cg33857-ra, His4:CG33907 - cg33907 gene product from transcript cg33907-ra, His4:CG33887…
GO:0005887	integral component of plasma membrane	3.35e-11	6.03e-09	1.91	Or47b	8689	325	1466	105	[if - inflated, rdgB - retinal degeneration b, shg - shotgun, CG9717 - cg9717 gene product from transcript cg9717-ra, boss - bride of sevenless, CG1698 - cg1698 gene product from transcript cg1698-ra, ine - inebriated, CG32301 - cg32301 gene product from transcript cg32301-rb, ACXD - cg5712 gene product from transcript cg5712-rb, Dscam - down syndrome cell adhesion molecule, dpr13 - cg33996 gene …
GO:0097458	neuron part	6.07e-11	9.55e-09	1.54	Or47b	8689	451	2352	188	[Gr33a - gustatory receptor 33a, Snmp1 - sensory neuron membrane protein 1, Or85b - odorant receptor 85b, Eps-15 - epidermal growth factor receptor pathway substrate clone 15, scrib - scribbled, Ir25a - ionotropic receptor 25a, X11Lbeta - cg32677 gene product from transcript cg32677-rb, Gr68a - gustatory receptor 68a, RIC-3 - cg30296 gene product from transcript cg30296-re, Or1a - odorant recepto…
GO:0044815	DNA packaging complex	9.99e-11	1.4e-08	2.86	Or47b	8689	119	1202	47	[His4:CG33893 - cg33893 gene product from transcript cg33893-ra, His2A:CG33865 - cg33865 gene product from transcript cg33865-ra, His2A:CG33850 - cg33850 gene product from transcript cg33850-ra, His3:CG33803 - cg33803 gene product from transcript cg33803-ra, His3:CG33857 - cg33857 gene product from transcript cg33857-ra, His4:CG33907 - cg33907 gene product from transcript cg33907-ra, His4:CG33887…
GO:0016020	membrane	4.44e-10	5.59e-08	1.28	Or47b	8689	1250	2481	457	[inaE - inactivation no afterpotential e, Galk - galactokinase, Cyt-c-d - cytochrome c distal, scrib - scribbled, Ir25a - ionotropic receptor 25a, CG13375 - cg13375 gene product from transcript cg13375-ra, rdgB - retinal degeneration b, Or1a - odorant receptor 1a, Taz - tafazzin, Pex14 - peroxin 14, Hsp70Bbb - cg5834 gene product from transcript cg5834-ra, Hsp68 - heat shock protein 68, fra - fra…
GO:0005886	plasma membrane	1.12e-09	1.29e-07	1.58	Or47b	8689	650	1427	169	[Or85b - odorant receptor 85b, Eps-15 - epidermal growth factor receptor pathway substrate clone 15, if - inflated, Ir25a - ionotropic receptor 25a, CG13375 - cg13375 gene product from transcript cg13375-ra, rdgB - retinal degeneration b, shg - shotgun, X11Lbeta - cg32677 gene product from transcript cg32677-rb, CG10226 - cg10226 gene product from transcript cg10226-ra, Or69a - odorant receptor 6…
GO:0044421	extracellular region part	1.57e-09	1.65e-07	1.51	Or47b	8689	515	2079	186	[CG34002 - cg34002 gene product from transcript cg34002-rb, Galk - galactokinase, Yp3 - yolk protein 3, AttB - attacin-b, CG4757 - cg4757 gene product from transcript cg4757-rb, CtsB1 - cathepsin b1, NLaz - neural lazarillo, Spn31A - serpin 31a, CG5791 - cg5791 gene product from transcript cg5791-rb, GNBP1 - gram-negative bacteria binding protein 1, CG4914 - cg4914 gene product from transcript cg…
GO:0120038	plasma membrane bounded cell projection part	2.59e-09	2.51e-07	1.68	Or47b	8689	355	1825	125	[Snmp1 - sensory neuron membrane protein 1, Gr33a - gustatory receptor 33a, Or85b - odorant receptor 85b, rdgB - retinal degeneration b, Ir25a - ionotropic receptor 25a, X11Lbeta - cg32677 gene product from transcript cg32677-rb, Or1a - odorant receptor 1a, CG14367 - cg14367 gene product from transcript cg14367-ra, trpl - trp-like, Or69a - odorant receptor 69a, boss - bride of sevenless, CG9313 -…
GO:0044463	cell projection part	2.59e-09	2.33e-07	1.68	Or47b	8689	355	1825	125	[Snmp1 - sensory neuron membrane protein 1, Gr33a - gustatory receptor 33a, Or85b - odorant receptor 85b, rdgB - retinal degeneration b, Ir25a - ionotropic receptor 25a, X11Lbeta - cg32677 gene product from transcript cg32677-rb, Or1a - odorant receptor 1a, CG14367 - cg14367 gene product from transcript cg14367-ra, trpl - trp-like, Or69a - odorant receptor 69a, boss - bride of sevenless, CG9313 -…
GO:0032993	protein-DNA complex	3.57e-09	3e-07	2.61	Or47b	8689	130	1202	47	[His4:CG33893 - cg33893 gene product from transcript cg33893-ra, His2A:CG33865 - cg33865 gene product from transcript cg33865-ra, His2A:CG33850 - cg33850 gene product from transcript cg33850-ra, His3:CG33803 - cg33803 gene product from transcript cg33803-ra, His3:CG33857 - cg33857 gene product from transcript cg33857-ra, His4:CG33907 - cg33907 gene product from transcript cg33907-ra, His4:CG33887…
GO:0042995	cell projection	1.47e-07	1.16e-05	1.59	Or47b	8689	307	2059	116	[Pak3 - cg14895 gene product from transcript cg14895-rd, Snmp1 - sensory neuron membrane protein 1, Gr33a - gustatory receptor 33a, Ir25a - ionotropic receptor 25a, CG13251 - cg13251 gene product from transcript cg13251-ra, shg - shotgun, X11Lbeta - cg32677 gene product from transcript cg32677-rb, RIC-3 - cg30296 gene product from transcript cg30296-re, trpl - trp-like, dlp - dally-like, robo3 - …
GO:0120025	plasma membrane bounded cell projection	1.54e-07	1.14e-05	1.6	Or47b	8689	304	2059	115	[Snmp1 - sensory neuron membrane protein 1, Pak3 - cg14895 gene product from transcript cg14895-rd, Gr33a - gustatory receptor 33a, Ir25a - ionotropic receptor 25a, CG13251 - cg13251 gene product from transcript cg13251-ra, shg - shotgun, X11Lbeta - cg32677 gene product from transcript cg32677-rb, RIC-3 - cg30296 gene product from transcript cg30296-re, trpl - trp-like, dlp - dally-like, robo3 - …
GO:0043005	neuron projection	7.02e-07	4.91e-05	1.68	Or47b	8689	205	2120	84	[Ir76a - ionotropic receptor 76a, EcR - ecdysone receptor, Gr33a - gustatory receptor 33a, Snmp1 - sensory neuron membrane protein 1, Syt1 - synaptotagmin 1, Ir25a - ionotropic receptor 25a, X11Lbeta - cg32677 gene product from transcript cg32677-rb, RIC-3 - cg30296 gene product from transcript cg30296-re, X11L - cg5675 gene product from transcript cg5675-rb, trpl - trp-like, dlp - dally-like, ro…
GO:0098590	plasma membrane region	1.49e-06	9.87e-05	1.74	Or47b	8689	235	1638	77	[inaE - inactivation no afterpotential e, dpr20 - cg12191 gene product from transcript cg12191-ra, dpr9 - cg33485 gene product from transcript cg33485-ra, Ank2 - ankyrin 2, Or85b - odorant receptor 85b, Inx2 - innexin 2, scrib - scribbled, if - inflated, cac - cacophony, l(2)gl - lethal (2) giant larvae, Or69a - odorant receptor 69a, boss - bride of sevenless, sec8 - cg2095 gene product from tran…
GO:0005576	extracellular region	2.66e-06	0.000167	1.83	Or47b	8689	303	1083	69	[Obp99a - odorant-binding protein 99a, clos - closca, CtsB1 - cathepsin b1, GNBP1 - gram-negative bacteria binding protein 1, verm - vermiform, dlp - dally-like, Obp99d - odorant-binding protein 99d, Cht3 - chitinase 3, Cht5 - cg9307 gene product from transcript cg9307-ra, fra - frazzled, Obp83a - odorant-binding protein 83a, Obp84a - odorant-binding protein 84a, ea - easter, CheB93b - chemosenso…
GO:0005615	extracellular space	1.06e-05	0.000634	1.43	Or47b	8689	406	2079	139	[CG34002 - cg34002 gene product from transcript cg34002-rb, Yp3 - yolk protein 3, AttB - attacin-b, CG4757 - cg4757 gene product from transcript cg4757-rb, CtsB1 - cathepsin b1, NLaz - neural lazarillo, Spn31A - serpin 31a, GNBP1 - gram-negative bacteria binding protein 1, CG5791 - cg5791 gene product from transcript cg5791-rb, CG4678 - cg4678 gene product from transcript cg4678-re, CG4914 - cg49…
GO:0032589	neuron projection membrane	1.08e-05	0.00062	3.47	Or47b	8689	73	686	20	[dpr13 - cg33996 gene product from transcript cg33996-rb, Or19b - odorant receptor 19b, dpr20 - cg12191 gene product from transcript cg12191-ra, Or85b - odorant receptor 85b, dpr4 - cg33512 gene product from transcript cg33512-rb, Or69a - odorant receptor 69a, Or92a - odorant receptor 92a, Or7a - odorant receptor 7a, Or23a - odorant receptor 23a, Shawl - shaw-like, Or42b - odorant receptor 42b, O…
GO:0030424	axon	1.16e-05	0.000635	1.84	Or47b	8689	115	2216	54	[Gr33a - gustatory receptor 33a, Syt1 - synaptotagmin 1, Gr68a - gustatory receptor 68a, X11L - cg5675 gene product from transcript cg5675-rb, dlp - dally-like, robo3 - cg5423 gene product from transcript cg5423-rb, fra - frazzled, Syt4 - synaptotagmin 4, Dab - disabled, Sac1 - cg9128 gene product from transcript cg9128-rb, trio - cg18214 gene product from transcript cg18214-ra, Dscam - down synd…
GO:0031256	leading edge membrane	1.54e-05	0.000807	3.04	Or47b	8689	77	855	23	[Or19b - odorant receptor 19b, dpr13 - cg33996 gene product from transcript cg33996-rb, dpr20 - cg12191 gene product from transcript cg12191-ra, Or85b - odorant receptor 85b, l(2)gl - lethal (2) giant larvae, dpr4 - cg33512 gene product from transcript cg33512-rb, Or69a - odorant receptor 69a, Or92a - odorant receptor 92a, Or7a - odorant receptor 7a, Or19a - odorant receptor 19a, Shawl - shaw-lik…
GO:1902495	transmembrane transporter complex	2.42e-05	0.00122	3.55	Or47b	8689	62	711	18	[wtrw - water witch, Neto - neuropilin and tolloid-like, Mdr49 - multi drug resistance 49, cac - cacophony, Ca-alpha1T - ca[2+]-channel protein alpha[[1]] subunit t, trpm - cg34123 gene product from transcript cg34123-rg, CG10226 - cg10226 gene product from transcript cg10226-ra, pyx - pyrexia, cngl - cng channel-like, GluRIIA - glutamate receptor iia, TrpA1 - transient receptor potential a1, eag…
GO:0031594	neuromuscular junction	0.000108	0.00521	2.36	Or47b	8689	59	1624	26	[Ank2 - ankyrin 2, Syt1 - synaptotagmin 1, scrib - scribbled, cac - cacophony, unc-13 - cg2999 gene product from transcript cg2999-rd, dlp - dally-like, tomosyn - cg17762 gene product from transcript cg17762-ri, nwk - nervous wreck, Syt4 - synaptotagmin 4, Grip - glutamate receptor binding protein, Prosap - cg30483 gene product from transcript cg30483-rb, cact - cactus, CASK - cask ortholog, Nrx-…
GO:0032590	dendrite membrane	0.000114	0.00532	3.65	Or47b	8689	52	686	15	[Or19b - odorant receptor 19b, Or85b - odorant receptor 85b, Or69a - odorant receptor 69a, Or92a - odorant receptor 92a, Or7a - odorant receptor 7a, Or23a - odorant receptor 23a, Shawl - shaw-like, Or42b - odorant receptor 42b, Or49b - odorant receptor 49b, Or83c - odorant receptor 83c, Or47a - odorant receptor 47a, Or13a - odorant receptor 13a, Or47b - odorant receptor 47b, Or24a - odorant recep…
GO:0034702	ion channel complex	0.000132	0.00593	3.59	Or47b	8689	51	711	15	[wtrw - water witch, Neto - neuropilin and tolloid-like, cac - cacophony, Ca-alpha1T - ca[2+]-channel protein alpha[[1]] subunit t, trpm - cg34123 gene product from transcript cg34123-rg, pyx - pyrexia, cngl - cng channel-like, GluRIIA - glutamate receptor iia, TrpA1 - transient receptor potential a1, eag - ether a go-go, Shawl - shaw-like, NaCP60E - na channel protein 60e, Prosap - cg30483 gene …
GO:0031253	cell projection membrane	0.000137	0.00594	2.69	Or47b	8689	87	855	23	[dpr13 - cg33996 gene product from transcript cg33996-rb, Or19b - odorant receptor 19b, dpr20 - cg12191 gene product from transcript cg12191-ra, Or85b - odorant receptor 85b, Cad99C - cadherin 99c, dpr4 - cg33512 gene product from transcript cg33512-rb, Or69a - odorant receptor 69a, Or92a - odorant receptor 92a, Or7a - odorant receptor 7a, Or19a - odorant receptor 19a, Shawl - shaw-like, Or23a - …
GO:1990351	transporter complex	0.000151	0.00635	3.3	Or47b	8689	70	639	17	[Neto - neuropilin and tolloid-like, Mdr49 - multi drug resistance 49, cac - cacophony, Ca-alpha1T - ca[2+]-channel protein alpha[[1]] subunit t, trpm - cg34123 gene product from transcript cg34123-rg, CG10226 - cg10226 gene product from transcript cg10226-ra, pyx - pyrexia, cngl - cng channel-like, GluRIIA - glutamate receptor iia, TrpA1 - transient receptor potential a1, eag - ether a go-go, Sh…
GO:0031012	extracellular matrix	0.000181	0.00736	2.53	Or47b	8689	101	849	25	[BM-40-SPARC - cg6378 gene product from transcript cg6378-ra, Cpr92A - cuticular protein 92a, l(2)gl - lethal (2) giant larvae, CG7509 - cg7509 gene product from transcript cg7509-ra, dlp - dally-like, wb - wing blister, LanB1 - cg7123 gene product from transcript cg7123-ra, CG10359 - cg10359 gene product from transcript cg10359-re, CG42367 - cg42367 gene product from transcript cg42367-rc, Cpr51…
GO:0031982	vesicle	0.000258	0.0101	1.49	Or47b	8689	296	1690	86	[Galk - galactokinase, Syt1 - synaptotagmin 1, Cirl - cg8639 gene product from transcript cg8639-rg, Eps-15 - epidermal growth factor receptor pathway substrate clone 15, nct - nicastrin, shg - shotgun, cmpy - crimpy, Rim - cg33547 gene product from transcript cg33547-ru, Rab14 - cg4212 gene product from transcript cg4212-ra, dbr - debra, Tsf3 - transferrin 3, Sytbeta - synaptotagmin beta, Ocrl -…
GO:0030425	dendrite	0.000325	0.0124	1.72	Or47b	8689	92	2528	46	[Girdin - cg12734 gene product from transcript cg12734-ra, Ir76a - ionotropic receptor 76a, EcR - ecdysone receptor, Snmp1 - sensory neuron membrane protein 1, Gr33a - gustatory receptor 33a, drl - derailed, Gr63a - gustatory receptor 63a, Gr21a - gustatory receptor 21a, Ir25a - ionotropic receptor 25a, Gr68a - gustatory receptor 68a, Neurochondrin - cg2330 gene product from transcript cg2330-ra,…
GO:0098797	plasma membrane protein complex	0.000582	0.0215	1.78	Or47b	8689	128	1718	45	[Syn1 - syntrophin-like 1, inaD - inactivation no afterpotential d, nct - nicastrin, scrib - scribbled, if - inflated, Eps-15 - epidermal growth factor receptor pathway substrate clone 15, shg - shotgun, CG4587 - cg4587 gene product from transcript cg4587-rd, Ca-alpha1T - ca[2+]-channel protein alpha[[1]] subunit t, inaC - inactivation no afterpotential c, cac - cacophony, norpA - no receptor pot…
GO:0098595	perivitelline space	0.000867	0.0312	3.88	Or47b	8689	15	1343	9	[gd - gastrulation-defective, CG32066 - cg32066 gene product from transcript cg32066-rb, dally - division abnormally delayed, fra - frazzled, sdk - sidekick, Meltrin - cg7649 gene product from transcript cg7649-rc, CtsB1 - cathepsin b1, ea - easter, dlp - dally-like]
GO:0044459	plasma membrane part	2.49e-10	3.14e-07	1.34	Or67d	8351	635	3121	317	[Or59b - odorant receptor 59b, cin - cinnamon, Inx2 - innexin 2, scrib - scribbled, scra - scraps, Or1a - odorant receptor 1a, CG9717 - cg9717 gene product from transcript cg9717-ra, VhaSFD - vacuolar h[+]-atpase sfd subunit, Or69a - odorant receptor 69a, D2R - dopamine 2-like receptor, ine - inebriated, Gprk2 - g protein-coupled receptor kinase 2, CG32301 - cg32301 gene product from transcript c…
GO:0016021	integral component of membrane	5.4e-10	3.39e-07	1.69	Or67d	8351	937	766	145	[Or59b - odorant receptor 59b, Ir25a - ionotropic receptor 25a, shg - shotgun, star1 - allatostatin c receptor 1, AlCR2 - allatostatin c receptor 2, CG12194 - cg12194 gene product from transcript cg12194-ra, RIC-3 - cg30296 gene product from transcript cg30296-re, CG9717 - cg9717 gene product from transcript cg9717-ra, Mdr65 - multiple drug resistance 65, CG10226 - cg10226 gene product from trans…
GO:0031224	intrinsic component of membrane	5.53e-10	2.32e-07	1.55	Or67d	8351	956	1075	191	[Or59b - odorant receptor 59b, ru - roughoid, shg - shotgun, star1 - allatostatin c receptor 1, Ir25a - ionotropic receptor 25a, AlCR2 - allatostatin c receptor 2, RIC-3 - cg30296 gene product from transcript cg30296-re, CG12194 - cg12194 gene product from transcript cg12194-ra, CG9717 - cg9717 gene product from transcript cg9717-ra, Mdr65 - multiple drug resistance 65, CG10226 - cg10226 gene pro…
GO:0032590	dendrite membrane	2.29e-08	7.2e-06	3.64	Or67d	8351	51	1126	25	[Or59b - odorant receptor 59b, Or65b - odorant receptor 65b, Or67a - odorant receptor 67a, Or2a - odorant receptor 2a, Or92a - odorant receptor 92a, Or42b - odorant receptor 42b, Or83c - odorant receptor 83c, Or82a - odorant receptor 82a, Or47a - odorant receptor 47a, Or13a - odorant receptor 13a, Or67b - odorant receptor 67b, Or42a - odorant receptor 42a, Or19b - odorant receptor 19b, Or33b - od…
GO:0031253	cell projection membrane	4.87e-07	0.000123	2.53	Or67d	8351	85	1397	36	[Or59b - odorant receptor 59b, CG14020 - cg14020 gene product from transcript cg14020-ra, Or65b - odorant receptor 65b, Or67a - odorant receptor 67a, Or1a - odorant receptor 1a, trpl - trp-like, Or92a - odorant receptor 92a, Or2a - odorant receptor 2a, Ser - serrate, Or42b - odorant receptor 42b, rtet - tetracycline resistance, Or83c - odorant receptor 83c, Or82a - odorant receptor 82a, Or47a - o…
GO:0016020	membrane	8.65e-07	0.000181	1.19	Or67d	8351	1228	3115	543	[Galk - galactokinase, Or59b - odorant receptor 59b, Cyt-c-d - cytochrome c distal, cin - cinnamon, scrib - scribbled, Ir25a - ionotropic receptor 25a, CG13375 - cg13375 gene product from transcript cg13375-ra, Or1a - odorant receptor 1a, CG5026 - cg5026 gene product from transcript cg5026-rb, Hsp70Bbb - cg5834 gene product from transcript cg5834-ra, Hsp68 - heat shock protein 68, fra - frazzled,…
GO:0098590	plasma membrane region	1.97e-06	0.000354	1.8	Or67d	8351	229	1397	69	[Or59b - odorant receptor 59b, Ank2 - ankyrin 2, cin - cinnamon, scrib - scribbled, Or1a - odorant receptor 1a, trpl - trp-like, LanA - laminin a, Nrt - neurotactin, pbl - pebble, Ser - serrate, Or42b - odorant receptor 42b, rtet - tetracycline resistance, Or83c - odorant receptor 83c, Rab11 - cg5771 gene product from transcript cg5771-ra, Magi - cg30388 gene product from transcript cg30388-ra, O…
GO:0044425	membrane part	5.63e-06	0.000884	1.3	Or67d	8351	1423	1232	273	[Or59b - odorant receptor 59b, cin - cinnamon, scrib - scribbled, Ir25a - ionotropic receptor 25a, CG12194 - cg12194 gene product from transcript cg12194-ra, CG9717 - cg9717 gene product from transcript cg9717-ra, CG1358 - cg1358 gene product from transcript cg1358-rd, VhaSFD - vacuolar h[+]-atpase sfd subunit, Sytbeta - synaptotagmin beta, CG5850 - cg5850 gene product from transcript cg5850-rd, …
GO:0044421	extracellular region part	5.87e-06	0.00082	2.56	Or67d	8351	477	226	33	[CG34002 - cg34002 gene product from transcript cg34002-rb, Cpr92A - cuticular protein 92a, Galk - galactokinase, wb - wing blister, CG31704 - cg31704 gene product from transcript cg31704-rb, CG15065 - cg15065 gene product from transcript cg15065-ra, Cht5 - cg9307 gene product from transcript cg9307-ra, LanB1 - cg7123 gene product from transcript cg7123-ra, CG5162 - cg5162 gene product from trans…
GO:0005929	cilium	6.48e-06	0.000815	2.98	Or67d	8351	52	1241	23	[Klp64D - kinesin-like protein at 64d, Oseg4 - cg2069 gene product from transcript cg2069-ra, BBS8 - cg13691 gene product from transcript cg13691-ra, Snmp1 - sensory neuron membrane protein 1, BBS1 - cg14825 gene product from transcript cg14825-ra, Ir25a - ionotropic receptor 25a, CG13251 - cg13251 gene product from transcript cg13251-ra, CG10137 - cg10137 gene product from transcript cg10137-ra,…
GO:0005887	integral component of plasma membrane	7.4e-06	0.000846	1.36	Or67d	8351	315	3012	155	[ru - roughoid, if - inflated, shg - shotgun, star1 - allatostatin c receptor 1, AlCR2 - allatostatin c receptor 2, CG9717 - cg9717 gene product from transcript cg9717-ra, trpl - trp-like, boss - bride of sevenless, CG1688 - cg1688 gene product from transcript cg1688-ra, CG1698 - cg1698 gene product from transcript cg1698-ra, Best2 - bestrophin 2, D2R - dopamine 2-like receptor, ine - inebriated,…
GO:0032589	neuron projection membrane	9.13e-06	0.000956	2.71	Or67d	8351	72	1157	27	[Or59b - odorant receptor 59b, Or65b - odorant receptor 65b, Or67a - odorant receptor 67a, Or2a - odorant receptor 2a, Or92a - odorant receptor 92a, Or42b - odorant receptor 42b, Ser - serrate, Or83c - odorant receptor 83c, Or82a - odorant receptor 82a, Or47a - odorant receptor 47a, Or13a - odorant receptor 13a, Or67b - odorant receptor 67b, Or42a - odorant receptor 42a, Or19b - odorant receptor …
GO:0031226	intrinsic component of plasma membrane	1.21e-05	0.00117	1.36	Or67d	8351	327	2937	156	[ru - roughoid, shg - shotgun, star1 - allatostatin c receptor 1, AlCR2 - allatostatin c receptor 2, CG9717 - cg9717 gene product from transcript cg9717-ra, trpl - trp-like, boss - bride of sevenless, CG1688 - cg1688 gene product from transcript cg1688-ra, CG1698 - cg1698 gene product from transcript cg1698-ra, Best2 - bestrophin 2, D2R - dopamine 2-like receptor, ine - inebriated, CG32301 - cg32…
GO:0120038	plasma membrane bounded cell projection part	1.31e-05	0.00118	1.56	Or67d	8351	350	1516	99	[Or59b - odorant receptor 59b, Snmp1 - sensory neuron membrane protein 1, cin - cinnamon, Ir25a - ionotropic receptor 25a, Or1a - odorant receptor 1a, CG14367 - cg14367 gene product from transcript cg14367-ra, trpl - trp-like, Or69a - odorant receptor 69a, CG9313 - cg9313 gene product from transcript cg9313-ra, osm-1 - cg13809 gene product from transcript cg13809-rb, rtet - tetracycline resistanc…
GO:0044463	cell projection part	1.31e-05	0.0011	1.56	Or67d	8351	350	1516	99	[Or59b - odorant receptor 59b, Snmp1 - sensory neuron membrane protein 1, cin - cinnamon, Ir25a - ionotropic receptor 25a, Or1a - odorant receptor 1a, CG14367 - cg14367 gene product from transcript cg14367-ra, trpl - trp-like, Or69a - odorant receptor 69a, CG9313 - cg9313 gene product from transcript cg9313-ra, osm-1 - cg13809 gene product from transcript cg13809-rb, rtet - tetracycline resistanc…
GO:0071683	sensory dendrite	2.67e-05	0.00209	9.25	Or67d	8351	13	486	7	[Ir76b - ionotropic receptor 76b, Ir76a - ionotropic receptor 76a, Ir8a - ionotropic receptor 8a, Ir25a - ionotropic receptor 25a, Ir75a - ionotropic receptor 75a, DCX-EMAP - doublecortin-domain-containing echinoderm-microtubule-associated protein ortholog, Or67d - odorant receptor 67d]
GO:0031256	leading edge membrane	3.07e-05	0.00227	2.56	Or67d	8351	76	1157	27	[Or59b - odorant receptor 59b, Or65b - odorant receptor 65b, Or67a - odorant receptor 67a, Or2a - odorant receptor 2a, Or92a - odorant receptor 92a, Or42b - odorant receptor 42b, Ser - serrate, Or83c - odorant receptor 83c, Or82a - odorant receptor 82a, Or47a - odorant receptor 47a, Or67b - odorant receptor 67b, Or13a - odorant receptor 13a, Or42a - odorant receptor 42a, Or19b - odorant receptor …
GO:0005784	Sec61 translocon complex	7.26e-05	0.00507	13.96	Or67d	8351	4	598	4	[Sec61beta - cg10130 gene product from transcript cg10130-ra, Sec61gamma - cg14214 gene product from transcript cg14214-ra, Sec61alpha - cg9539 gene product from transcript cg9539-ra, CG8860 - cg8860 gene product from transcript cg8860-ra]
GO:0005886	plasma membrane	0.000111	0.00736	1.25	Or67d	8351	640	2530	243	[Or59b - odorant receptor 59b, Inx2 - innexin 2, CG4839 - cg4839 gene product from transcript cg4839-ra, CG13375 - cg13375 gene product from transcript cg13375-ra, Ir25a - ionotropic receptor 25a, Or1a - odorant receptor 1a, Or69a - odorant receptor 69a, Hsp70Bbb - cg5834 gene product from transcript cg5834-ra, bib - big brain, Sytbeta - synaptotagmin beta, Hsp68 - heat shock protein 68, fra - fr…
GO:0005576	extracellular region	0.000122	0.00767	1.64	Or67d	8351	284	1222	68	[PGRP-SD - cg7496 gene product from transcript cg7496-ra, Muc68D - mucin 68d, Obp99a - odorant-binding protein 99a, eys - eyes shut, serp - serpentine, Obp99d - odorant-binding protein 99d, Cda5 - chitin deacetylase-like 5, Cht3 - chitinase 3, Cht5 - cg9307 gene product from transcript cg9307-ra, Obp83a - odorant-binding protein 83a, CG14607 - cg14607 gene product from transcript cg14607-rb, cv-2…
GO:0042995	cell projection	0.000145	0.00866	1.31	Or67d	8351	305	3115	149	[Pak3 - cg14895 gene product from transcript cg14895-rd, Gr33a - gustatory receptor 33a, Snmp1 - sensory neuron membrane protein 1, cin - cinnamon, Mmp2 - matrix metalloproteinase 2, Ir25a - ionotropic receptor 25a, CG13251 - cg13251 gene product from transcript cg13251-ra, shg - shotgun, star1 - allatostatin c receptor 1, AlCR2 - allatostatin c receptor 2, RIC-3 - cg30296 gene product from trans…
GO:0097730	non-motile cilium	0.000162	0.00924	6.47	Or67d	8351	11	822	7	[Oseg4 - cg2069 gene product from transcript cg2069-ra, BBS8 - cg13691 gene product from transcript cg13691-ra, osm-1 - cg13809 gene product from transcript cg13809-rb, rempA - reduced mechanoreceptor potential a, eys - eyes shut, Oseg6 - cg11237 gene product from transcript cg11237-ra, Oseg5 - cg9333 gene product from transcript cg9333-rb]
GO:0005615	extracellular space	0.000187	0.0102	2.5	Or67d	8351	369	226	25	[CG34002 - cg34002 gene product from transcript cg34002-rb, CG15065 - cg15065 gene product from transcript cg15065-ra, Cht5 - cg9307 gene product from transcript cg9307-ra, CG31704 - cg31704 gene product from transcript cg31704-rb, CG5162 - cg5162 gene product from transcript cg5162-ra, CG10357 - cg10357 gene product from transcript cg10357-rc, ea - easter, CG42342 - cg42342 gene product from tra…
GO:0120025	plasma membrane bounded cell projection	0.000209	0.011	1.3	Or67d	8351	302	3115	147	[Pak3 - cg14895 gene product from transcript cg14895-rd, Gr33a - gustatory receptor 33a, Snmp1 - sensory neuron membrane protein 1, cin - cinnamon, Mmp2 - matrix metalloproteinase 2, Ir25a - ionotropic receptor 25a, CG13251 - cg13251 gene product from transcript cg13251-ra, shg - shotgun, star1 - allatostatin c receptor 1, AlCR2 - allatostatin c receptor 2, RIC-3 - cg30296 gene product from trans…
GO:0071256	translocon complex	0.000445	0.0224	11.17	Or67d	8351	5	598	4	[Sec61beta - cg10130 gene product from transcript cg10130-ra, Sec61alpha - cg9539 gene product from transcript cg9539-ra, Sec61gamma - cg14214 gene product from transcript cg14214-ra, CG8860 - cg8860 gene product from transcript cg8860-ra]
GO:0044425	membrane part	5.38e-14	6.78e-11	1.3	FruM	8795	1473	2544	554	[inaE - inactivation no afterpotential e, Ir25a - ionotropic receptor 25a, CG12194 - cg12194 gene product from transcript cg12194-ra, Or1a - odorant receptor 1a, Use1 - cg14181 gene product from transcript cg14181-ra, fra - frazzled, Slc45-1 - slc45 ortholog 1, cni - cornichon, Appl - beta amyloid protein precursor-like, CG4942 - cg4942 gene product from transcript cg4942-ra, fng - fringe, Teh3 -…
GO:0031224	intrinsic component of membrane	6.85e-13	4.31e-10	1.45	FruM	8795	998	1849	305	[CG1317 - cg1317 gene product from transcript cg1317-rc, Or85b - odorant receptor 85b, Ir25a - ionotropic receptor 25a, CG12194 - cg12194 gene product from transcript cg12194-ra, Or1a - odorant receptor 1a, CG9717 - cg9717 gene product from transcript cg9717-ra, Or69a - odorant receptor 69a, Use1 - cg14181 gene product from transcript cg14181-ra, fra - frazzled, mthl3 - methuselah-like 3, Syt4 - …
GO:0016021	integral component of membrane	7.69e-13	3.23e-10	1.46	FruM	8795	979	1849	300	[CG1317 - cg1317 gene product from transcript cg1317-rc, Or85b - odorant receptor 85b, Ir25a - ionotropic receptor 25a, CG12194 - cg12194 gene product from transcript cg12194-ra, Or1a - odorant receptor 1a, CG9717 - cg9717 gene product from transcript cg9717-ra, Or69a - odorant receptor 69a, Use1 - cg14181 gene product from transcript cg14181-ra, fra - frazzled, mthl3 - methuselah-like 3, Syt4 - …
GO:0044459	plasma membrane part	9.28e-13	2.92e-10	1.64	FruM	8795	656	1579	193	[inaE - inactivation no afterpotential e, Or85b - odorant receptor 85b, CG9717 - cg9717 gene product from transcript cg9717-ra, dome - domeless, Or69a - odorant receptor 69a, Syt4 - synaptotagmin 4, CG32301 - cg32301 gene product from transcript cg32301-rb, Gprk2 - g protein-coupled receptor kinase 2, ACXD - cg5712 gene product from transcript cg5712-rb, CG11318 - cg11318 gene product from transc…
GO:0031226	intrinsic component of plasma membrane	5.99e-11	1.51e-08	1.84	FruM	8795	342	1576	113	[ru - roughoid, CG9717 - cg9717 gene product from transcript cg9717-ra, GNBP1 - gram-negative bacteria binding protein 1, boss - bride of sevenless, CG1698 - cg1698 gene product from transcript cg1698-ra, Best2 - bestrophin 2, CG32301 - cg32301 gene product from transcript cg32301-rb, CG31904 - cg31904 gene product from transcript cg31904-rd, ACXD - cg5712 gene product from transcript cg5712-rb, …
GO:0005887	integral component of plasma membrane	6.26e-11	1.31e-08	1.86	FruM	8795	330	1576	110	[ru - roughoid, CG9717 - cg9717 gene product from transcript cg9717-ra, boss - bride of sevenless, CG1698 - cg1698 gene product from transcript cg1698-ra, Best2 - bestrophin 2, CG32301 - cg32301 gene product from transcript cg32301-rb, CG31904 - cg31904 gene product from transcript cg31904-rd, ACXD - cg5712 gene product from transcript cg5712-rb, Oamb - octopamine receptor in mushroom bodies, rst…
GO:0016020	membrane	4.73e-09	8.52e-07	1.25	FruM	8795	1253	2759	490	[inaE - inactivation no afterpotential e, cin - cinnamon, Cyt-c-p - cytochrome c proximal, scrib - scribbled, Ir25a - ionotropic receptor 25a, Or1a - odorant receptor 1a, CG3530 - cg3530 gene product from transcript cg3530-rc, Pex14 - peroxin 14, Hsp70Bbb - cg5834 gene product from transcript cg5834-ra, fra - frazzled, ine - inebriated, Slc45-1 - slc45 ortholog 1, cni - cornichon, Appl - beta amy…
GO:0097458	neuron part	1.54e-08	2.42e-06	1.42	FruM	8795	452	2771	202	[Or85b - odorant receptor 85b, cin - cinnamon, scrib - scribbled, Ir25a - ionotropic receptor 25a, Or1a - odorant receptor 1a, Or69a - odorant receptor 69a, Cdc42 - cg12530 gene product from transcript cg12530-rc, Sytbeta - synaptotagmin beta, fra - frazzled, didum - dilute class unconventional myosin, Syt4 - synaptotagmin 4, cact - cactus, Appl - beta amyloid protein precursor-like, spas - spast…
GO:0005886	plasma membrane	8.88e-08	1.24e-05	1.32	FruM	8795	650	2877	280	[Or85b - odorant receptor 85b, CG4839 - cg4839 gene product from transcript cg4839-ra, Ir25a - ionotropic receptor 25a, Or1a - odorant receptor 1a, CG14234 - cg14234 gene product from transcript cg14234-ra, Or69a - odorant receptor 69a, Cdc42 - cg12530 gene product from transcript cg12530-rc, Hsp70Bbb - cg5834 gene product from transcript cg5834-ra, Sytbeta - synaptotagmin beta, fra - frazzled, S…
GO:0120038	plasma membrane bounded cell projection part	2.58e-07	3.25e-05	1.49	FruM	8795	363	2364	145	[Gr33a - gustatory receptor 33a, Snmp1 - sensory neuron membrane protein 1, Or85b - odorant receptor 85b, Mmp2 - matrix metalloproteinase 2, Ir25a - ionotropic receptor 25a, X11Lbeta - cg32677 gene product from transcript cg32677-rb, Or1a - odorant receptor 1a, Uba1 - ubiquitin activating enzyme 1, CG14367 - cg14367 gene product from transcript cg14367-ra, trpl - trp-like, Or69a - odorant recepto…
GO:0044463	cell projection part	2.58e-07	2.96e-05	1.49	FruM	8795	363	2364	145	[Snmp1 - sensory neuron membrane protein 1, Gr33a - gustatory receptor 33a, Or85b - odorant receptor 85b, Mmp2 - matrix metalloproteinase 2, Ir25a - ionotropic receptor 25a, X11Lbeta - cg32677 gene product from transcript cg32677-rb, Or1a - odorant receptor 1a, Uba1 - ubiquitin activating enzyme 1, CG14367 - cg14367 gene product from transcript cg14367-ra, trpl - trp-like, Or69a - odorant recepto…
GO:0120025	plasma membrane bounded cell projection	4e-07	4.2e-05	1.52	FruM	8795	316	2349	128	[Snmp1 - sensory neuron membrane protein 1, Gr33a - gustatory receptor 33a, Mmp2 - matrix metalloproteinase 2, CG13251 - cg13251 gene product from transcript cg13251-ra, Ir25a - ionotropic receptor 25a, X11Lbeta - cg32677 gene product from transcript cg32677-rb, Uba1 - ubiquitin activating enzyme 1, eys - eyes shut, trpl - trp-like, Cdc42 - cg12530 gene product from transcript cg12530-rc, robo3 -…
GO:0042995	cell projection	4.02e-07	3.9e-05	1.51	FruM	8795	319	2349	129	[Snmp1 - sensory neuron membrane protein 1, Gr33a - gustatory receptor 33a, Mmp2 - matrix metalloproteinase 2, CG13251 - cg13251 gene product from transcript cg13251-ra, Ir25a - ionotropic receptor 25a, X11Lbeta - cg32677 gene product from transcript cg32677-rb, Uba1 - ubiquitin activating enzyme 1, eys - eyes shut, trpl - trp-like, Cdc42 - cg12530 gene product from transcript cg12530-rc, robo3 -…
GO:0043005	neuron projection	4.17e-06	0.000375	1.52	FruM	8795	207	2771	99	[Snmp1 - sensory neuron membrane protein 1, Gr33a - gustatory receptor 33a, cin - cinnamon, Mmp2 - matrix metalloproteinase 2, Ir25a - ionotropic receptor 25a, X11Lbeta - cg32677 gene product from transcript cg32677-rb, RIC-3 - cg30296 gene product from transcript cg30296-re, Uba1 - ubiquitin activating enzyme 1, trpl - trp-like, Cdc42 - cg12530 gene product from transcript cg12530-rc, robo3 - cg…
GO:0044464	cell part	2.77e-05	0.00233	1.05	FruM	8795	5831	3332	2310	[CG32706 - cg32706 gene product from transcript cg32706-ra, CG8778 - cg8778 gene product from transcript cg8778-ra, sqd - squid, B52 - cg10851 gene product from transcript cg10851-rn, cin - cinnamon, ewg - erect wing, lkb1 - cg9374 gene product from transcript cg9374-re, Or1a - odorant receptor 1a, flfl - falafel, CG14367 - cg14367 gene product from transcript cg14367-ra, wuc - wake-up-call, CG32…
GO:0030424	axon	6.15e-05	0.00484	1.82	FruM	8795	117	2063	50	[Gr33a - gustatory receptor 33a, gek - genghis khan, X11L - cg5675 gene product from transcript cg5675-rb, Efa6 - efa6 pleckstrin and sec7 domain containing, robo3 - cg5423 gene product from transcript cg5423-rb, Nak - numb-associated kinase, fra - frazzled, Syt4 - synaptotagmin 4, Cpn - calphotin, Dab - disabled, Ptp99A - protein tyrosine phosphatase 99a, Appl - beta amyloid protein precursor-li…
GO:0098590	plasma membrane region	9.57e-05	0.00709	1.36	FruM	8795	235	3341	121	[inaE - inactivation no afterpotential e, cin - cinnamon, Or85b - odorant receptor 85b, scrib - scribbled, sdt - stardust, Or1a - odorant receptor 1a, dome - domeless, trpl - trp-like, Or69a - odorant receptor 69a, boss - bride of sevenless, rtet - tetracycline resistance, uif - uninflatable, Syt4 - synaptotagmin 4, Rab11 - cg5771 gene product from transcript cg5771-ra, ine - inebriated, Or9a - o…
GO:0030991	intraciliary transport particle A	0.000172	0.012	11.32	FruM	8795	4	777	4	[Oseg4 - cg2069 gene product from transcript cg2069-ra, rempA - reduced mechanoreceptor potential a, Oseg6 - cg11237 gene product from transcript cg11237-ra, Oseg1 - outer segment 1]
GO:0097730	non-motile cilium	0.000194	0.0128	4.93	FruM	8795	11	1297	8	[Oseg4 - cg2069 gene product from transcript cg2069-ra, BBS8 - cg13691 gene product from transcript cg13691-ra, osm-1 - cg13809 gene product from transcript cg13809-rb, rempA - reduced mechanoreceptor potential a, eys - eyes shut, Oseg6 - cg11237 gene product from transcript cg11237-ra, Oseg5 - cg9333 gene product from transcript cg9333-rb, Oseg1 - outer segment 1]
GO:0005881	cytoplasmic microtubule	0.00061	0.0384	2.88	FruM	8795	32	1432	15	[Khc-73 - kinesin-73, pigs - pickled eggs, klar - klarsicht, Klp10A - cg1453 gene product from transcript cg1453-rd, Kat60 - katanin 60, Tctp - translationally controlled tumor protein, chb - chromosome bows, CG11125 - cg11125 gene product from transcript cg11125-rc, CG32591 - cg32591 gene product from transcript cg32591-ra, tau - cg31057 gene product from transcript cg31057-rb, tum - tumbleweed,…
GO:0016324	apical plasma membrane	0.000671	0.0402	1.74	FruM	8795	60	3035	36	[a - arc, Pde6 - phosphodiesterase 6, sdt - stardust, cac - cacophony, dome - domeless, crb - crumbs, stau - staufen, sec8 - cg2095 gene product from transcript cg2095-ra, CG6688 - cg6688 gene product from transcript cg6688-ra, uif - uninflatable, baz - bazooka, Syt4 - synaptotagmin 4, Sln - silnoon, CG4230 - cg4230 gene product from transcript cg4230-ra, RhoGEF2 - cg9635 gene product from transc…
GO:0031253	cell projection membrane	0.000684	0.0392	1.99	FruM	8795	86	1646	32	[dpr9 - cg33485 gene product from transcript cg33485-ra, Orco - odorant receptor co-receptor, Or85b - odorant receptor 85b, PIP5K59B - cg3682 gene product from transcript cg3682-rg, Or1a - odorant receptor 1a, Or69a - odorant receptor 69a, boss - bride of sevenless, Or2a - odorant receptor 2a, Or92a - odorant receptor 92a, Or23a - odorant receptor 23a, Or42b - odorant receptor 42b, rtet - tetracy…
GO:0005737	cytoplasm	0.000896	0.0491	1.12	FruM	8795	1457	3370	624	[inaE - inactivation no afterpotential e, Aats-glupro - glutamyl-prolyl-trna synthetase, sqd - squid, CG31140 - cg31140 gene product from transcript cg31140-rb, cin - cinnamon, smg - smaug, scrib - scribbled, lkb1 - cg9374 gene product from transcript cg9374-re, Gdh - glutamate dehydrogenase, flfl - falafel, CG11134 - cg11134 gene product from transcript cg11134-rb, CG3530 - cg3530 gene product f…
GO:0031012	extracellular matrix	0.000921	0.0483	2.81	FruM	8795	98	574	18	[BM-40-SPARC - cg6378 gene product from transcript cg6378-ra, Cpr92A - cuticular protein 92a, Muc12Ea - mucin 12ea, Toll-7 - cg8595 gene product from transcript cg8595-ra, SP2353 - cg8403 gene product from transcript cg8403-ra, eys - eyes shut, Cpr66D - cuticular protein 66d, Cpr64Ac - cuticular protein 64ac, wb - wing blister, CG10359 - cg10359 gene product from transcript cg10359-re, CG42367 - …
