# Supplementary material for: Social experience and pheromone receptor activity reprogram gene expression in sensory neurons
Source: G3 (Bethesda). 2023 Mar 27;13(6):jkad072. doi: 10.1093/g3journal/jkad072 (PMC10234412; doi:10.1093/g3journal/jkad072)
Supplement: jkad072_Supplementary_Data [file jkad072_supplementary_data.zip › Table_S4_G3-2022-404026.xlsx]

## Sheet: ppk
	DAMID- Neville 2014			ChIP-Seq - Vernes 2014			DNA binding motifs - Dalton 2013
Gene	FruMA	FruMB	FruMC	FruMA	FruMB	FruMC	FruMA	FruMB	FruMC
ppk	+	-	+	-	-	-	1	1	0
ppk5	-	-	-	-	-	-	2	0	1
ppk6	-	-	-	-	-	-	0	1	0
ppk7	-	-	-	-	-	-	0	0	0
ppk9	-	-	-	-	-	-	2	0	0
ppk10	-	-	-	-	-	-	5	0	0
ppk12	-	-	-	-	-	-	0	0	0
ppk13	-	-	-	-	-	-	0	0	0
ppk14	-	-	-	-	-	-	0	0	0
ppk15	-	-	-	-	-	-	1	1	0
ppk18	-	-	-	-	-	-	NA	NA	NA
ppk19	-	-	-	-	-	-	1	0	0
ppk21	-	-	-	-	-	-	2	1	0
ppk22	-	-	-	-	-	-	NA	NA	NA
ppk23	-	+*	+*	-	-	-	1	0	2
ppk24	-	+	-	-	-	-	NA	NA	NA
ppk25	-	+*	+*	-	-	-	2	1*	0
ppk26	-	-	-	-	-	-	NA	NA	NA
ppk27	-	-	-	-	-	-	NA	NA	NA
ppk29	-	-	-	-	-	-	NA	NA	NA
ppk30	-	-	+	-	-	-	NA	NA	NA
ppk31	-	-	-	-	-	-	NA	NA	NA
+: FruM Present
-: FruM Absent
* supported by Zhang, Y., Ng, R., Neville, M.C., Goodwin, S.F. and Su, C.Y., 2020. Distinct roles and synergistic function of FruM isoforms in Drosophila olfactory receptor neurons. Cell reports, 33(11), p.108516.
Neville, M.C., Nojima, T., Ashley, E., Parker, D.J., Walker, J., Southall, T., Van de Sande, B., Marques, A.C., Fischer, B., Brand, A.H. and Russell, S., 2014. Male-specific fruitless isoforms target neurodevelopmental genes to specify a sexually dimorphic nervous system. Current Biology, 24(3), pp.229-241.
Vernes, S.C., 2014. Genome wide identification of fruitless targets suggests a role in upregulating genes important for neural circuit formation. Scientific reports, 4(1), pp.1-11.
Dalton, J.E., Fear, J.M., Knott, S., Baker, B.S., McIntyre, L.M. and Arbeitman, M.N., 2013. Male-specific Fruitless isoforms have different regulatory roles conferred by distinct zinc finger DNA binding domains. Bmc Genomics, 14(1), pp.1-15.

## Sheet: Irk
	DAMID- Neville 2014			ChIP-Seq - Vernes 2014			DNA binding motifs - Dalton 2013
Gene	FruMA	FruMB	FruMC	FruMA	FruMB	FruMC	FruMA	FruMB	FruMC
irk1	-	-	-	-	-	-	NA	NA	NA
irk2	-	-	+	-	-	+	1	0	0
irk3	+	-	+	-	-	-	0	0	0
+: FruM Present
-: FruM Absent
Neville, M.C., Nojima, T., Ashley, E., Parker, D.J., Walker, J., Southall, T., Van de Sande, B., Marques, A.C., Fischer, B., Brand, A.H. and Russell, S., 2014. Male-specific fruitless isoforms target neurodevelopmental genes to specify a sexually dimorphic nervous system. Current Biology, 24(3), pp.229-241.
Vernes, S.C., 2014. Genome wide identification of fruitless targets suggests a role in upregulating genes important for neural circuit formation. Scientific reports, 4(1), pp.1-11.
Dalton, J.E., Fear, J.M., Knott, S., Baker, B.S., McIntyre, L.M. and Arbeitman, M.N., 2013. Male-specific Fruitless isoforms have different regulatory roles conferred by distinct zinc finger DNA binding domains. Bmc Genomics, 14(1), pp.1-15.

## Sheet: acetylcholine
	DAMID- Neville 2014			ChIP-Seq - Vernes 2014			DNA binding motifs - Dalton 2013
Gene	FruMA	FruMB	FruMC	FruMA	FruMB	FruMC	FruMA	FruMB	FruMC
mAChR-A	-	-	-	-	-	-	2	1	0
mAChR-B	-	-	-	-	-	+	6	1	0
mAChR-C	-	-	-	-	-	-	0	0	0
nAChRalpha1	-	-	-	+	+	+	8	2	1
nAChRalpha2	-	-	-	-	-	-	1	0	0
nAChRalpha3	-	-	-	+	+	+	13	0	0
nAChRalpha4	-	-	+	+	-	-	0	0	0
nAChRalpha5	+	+	+	-	-	-	10	0	0
nAChRalpha6	-	-	-	-	-	+	13	5	2
nAChRalpha7/gfa	-	-	-	-	-	-	7	1	3
nAChRbeta1	-	-	-	-	-	-	NA	NA	NA
nAChRbeta2	-	+	+	-	-	-	1	0	0
VAChT	-	+	+	-	-	-	NA	NA	NA
ChAT	-	+	+	-	-	-	7	2	2
+: FruM Present
-: FruM Absent
Neville, M.C., Nojima, T., Ashley, E., Parker, D.J., Walker, J., Southall, T., Van de Sande, B., Marques, A.C., Fischer, B., Brand, A.H. and Russell, S., 2014. Male-specific fruitless isoforms target neurodevelopmental genes to specify a sexually dimorphic nervous system. Current Biology, 24(3), pp.229-241.
Vernes, S.C., 2014. Genome wide identification of fruitless targets suggests a role in upregulating genes important for neural circuit formation. Scientific reports, 4(1), pp.1-11.
Dalton, J.E., Fear, J.M., Knott, S., Baker, B.S., McIntyre, L.M. and Arbeitman, M.N., 2013. Male-specific Fruitless isoforms have different regulatory roles conferred by distinct zinc finger DNA binding domains. Bmc Genomics, 14(1), pp.1-15.

## Sheet: glutamate
	DAMID- Neville 2014			ChIP-Seq - Vernes 2014			DNA binding motifs - Dalton 2013
Gene	FruMA	FruMB	FruMC	FruMA	FruMB	FruMC	FruMA	FruMB	FruMC
GluRIA	-	-	-	-	-	+	1	0	1
GluRIB	-	-	-	+	-	-	NA	NA	NA
GluRIIA	+	-	-	-	-	-	0	0	0
GluRIIC	-	-	-	-	-	-	1	1	0
GluRIID	-	-	-	-	-	-	NA	NA	NA
GluRIIE	-	-	-	-	-	-	0	0	0
GluClalpha	-	-	+	+	-	+	5	2	1
dmGlut	+	-	+	-	-	-	NA	NA	NA
VGlut	-	+	+	-	-	-	4	0	0
+: FruM Present
-: FruM Absent
Neville, M.C., Nojima, T., Ashley, E., Parker, D.J., Walker, J., Southall, T., Van de Sande, B., Marques, A.C., Fischer, B., Brand, A.H. and Russell, S., 2014. Male-specific fruitless isoforms target neurodevelopmental genes to specify a sexually dimorphic nervous system. Current Biology, 24(3), pp.229-241.
Vernes, S.C., 2014. Genome wide identification of fruitless targets suggests a role in upregulating genes important for neural circuit formation. Scientific reports, 4(1), pp.1-11.
Dalton, J.E., Fear, J.M., Knott, S., Baker, B.S., McIntyre, L.M. and Arbeitman, M.N., 2013. Male-specific Fruitless isoforms have different regulatory roles conferred by distinct zinc finger DNA binding domains. Bmc Genomics, 14(1), pp.1-15.

## Sheet: serotonin
	DAMID- Neville 2014			ChIP-Seq - Vernes 2014			DNA binding motifs - Dalton 2013
Gene	FruMA	FruMB	FruMC	FruMA	FruMB	FruMC	FruMA	FruMB	FruMC
5-HT1A	-	-	-	-	-	+	10	3	1
5-HT1B	-	-	-	-	-	-	0	1	1
5-HT2A	+	-	+	-	-	-	6	1	0
5-HT2B	-	-	-	-	-	-	NA	NA	NA
5-HT7	-	+	-	-	-	-	10	3	2
+: FruM Present
-: FruM Absent
Neville, M.C., Nojima, T., Ashley, E., Parker, D.J., Walker, J., Southall, T., Van de Sande, B., Marques, A.C., Fischer, B., Brand, A.H. and Russell, S., 2014. Male-specific fruitless isoforms target neurodevelopmental genes to specify a sexually dimorphic nervous system. Current Biology, 24(3), pp.229-241.
Vernes, S.C., 2014. Genome wide identification of fruitless targets suggests a role in upregulating genes important for neural circuit formation. Scientific reports, 4(1), pp.1-11.
Dalton, J.E., Fear, J.M., Knott, S., Baker, B.S., McIntyre, L.M. and Arbeitman, M.N., 2013. Male-specific Fruitless isoforms have different regulatory roles conferred by distinct zinc finger DNA binding domains. Bmc Genomics, 14(1), pp.1-15.

## Sheet: GABA
	DAMID- Neville 2014			ChIP-Seq - Vernes 2014			DNA binding motifs - Dalton 2013
Gene	FruMA	FruMB	FruMC	FruMA	FruMB	FruMC	FruMA	FruMB	FruMC
GABA-B-R1	-	-	-	-	-	-	3	0	0
GABA-B-R2	-	-	-	-	-	-	1	1	0
GABA-B-R3	-	-	-	-	-	-	1	0	0
Gat	-	-	+	-	-	-	NA	NA	NA
VGAT	-	-	-	-	-	-	0	1	0
Rdl	-	-	-	+	-	-	4	0	1
+: FruM Present
-: FruM Absent
Neville, M.C., Nojima, T., Ashley, E., Parker, D.J., Walker, J., Southall, T., Van de Sande, B., Marques, A.C., Fischer, B., Brand, A.H. and Russell, S., 2014. Male-specific fruitless isoforms target neurodevelopmental genes to specify a sexually dimorphic nervous system. Current Biology, 24(3), pp.229-241.
Vernes, S.C., 2014. Genome wide identification of fruitless targets suggests a role in upregulating genes important for neural circuit formation. Scientific reports, 4(1), pp.1-11.
Dalton, J.E., Fear, J.M., Knott, S., Baker, B.S., McIntyre, L.M. and Arbeitman, M.N., 2013. Male-specific Fruitless isoforms have different regulatory roles conferred by distinct zinc finger DNA binding domains. Bmc Genomics, 14(1), pp.1-15.

## Sheet: Obp
	DAMID- Neville 2014			ChIP-Seq - Vernes 2014			DNA binding motifs - Dalton 2013
Gene	FruMA	FruMB	FruMC	FruMA	FruMB	FruMC	FruMA	FruMB	FruMC
Obp99b	-	-	-	-	-	-	0	0	0
Obp56d	-	-	-	-	-	-	2	0	0
Obp83a	-	-	-	-	-	-	0	0	0
Obp83b	-	-	-	-	-	-	0	0	0
lush	-	-	-	-	-	-	1	0	0
Obp83cd	-	-	-	-	-	-	1	0	0
Obp83ef	-	-	-	-	-	-	1	0	0
Obp69a	-	-	-	-	-	-	0	0	0
Obp56c	-	-	-	-	-	-	1	0	0
Obp19a	-	-	-	-	-	-	0	1	0
Obp99d	+	+	+	-	-	-	2	0	0
Obp58b	-	-	-	-	-	-	1	0	0
Obp59a	-	-	-	-	-	-	2	0	0
Obp28a	-	-	-	-	-	-	0	0	0
Obp57c	-	-	-	-	-	-	1	0	0
Obp57b	-	-	-	-	-	-	1	0	0
Obp84a	-	-	-	-	-	-	0	0	0
Obp99a	-	-	-	-	-	-	1	0	0
Obp8a	-	-	-	-	-	-	1	0	1
+: FruM Present
-: FruM Absent
Neville, M.C., Nojima, T., Ashley, E., Parker, D.J., Walker, J., Southall, T., Van de Sande, B., Marques, A.C., Fischer, B., Brand, A.H. and Russell, S., 2014. Male-specific fruitless isoforms target neurodevelopmental genes to specify a sexually dimorphic nervous system. Current Biology, 24(3), pp.229-241.
Vernes, S.C., 2014. Genome wide identification of fruitless targets suggests a role in upregulating genes important for neural circuit formation. Scientific reports, 4(1), pp.1-11.
Dalton, J.E., Fear, J.M., Knott, S., Baker, B.S., McIntyre, L.M. and Arbeitman, M.N., 2013. Male-specific Fruitless isoforms have different regulatory roles conferred by distinct zinc finger DNA binding domains. Bmc Genomics, 14(1), pp.1-15.

## Sheet: Juvenile hormone
	DAMID- Neville 2014			ChIP-Seq - Vernes 2014			DNA binding motifs - Dalton 2013
Gene	FruMA	FruMB	FruMC	FruMA	FruMB	FruMC	FruMA	FruMB	FruMC
jhamt	+	-	-	-	-	-	2	0	0
Jhe	-	-	-	-	-	-	0	0	1
Jheh1	+	-	+	-	-	-	1	0	0
Jheh2	+	-	+	-	-	-	1	1	0
Jheh3	+	-	+	-	-	-	0	0	0
JhI-21	+	-	+	-	-	-	1	1	0
JhI-26	+	-	+	-	-	-	0	0	0
+: FruM Present
-: FruM Absent
Neville, M.C., Nojima, T., Ashley, E., Parker, D.J., Walker, J., Southall, T., Van de Sande, B., Marques, A.C., Fischer, B., Brand, A.H. and Russell, S., 2014. Male-specific fruitless isoforms target neurodevelopmental genes to specify a sexually dimorphic nervous system. Current Biology, 24(3), pp.229-241.
Vernes, S.C., 2014. Genome wide identification of fruitless targets suggests a role in upregulating genes important for neural circuit formation. Scientific reports, 4(1), pp.1-11.
Dalton, J.E., Fear, J.M., Knott, S., Baker, B.S., McIntyre, L.M. and Arbeitman, M.N., 2013. Male-specific Fruitless isoforms have different regulatory roles conferred by distinct zinc finger DNA binding domains. Bmc Genomics, 14(1), pp.1-15.
