# Supplementary material for: Social experience and pheromone receptor activity reprogram gene expression in sensory neurons
Source: G3 (Bethesda). 2023 Mar 27;13(6):jkad072. doi: 10.1093/g3journal/jkad072 (PMC10234412; doi:10.1093/g3journal/jkad072)
Supplement: jkad072_Supplementary_Data [file jkad072_supplementary_data.zip › Table_S5_G3-2022-404026.xlsx]

## Sheet: Sheet1
geneid	amos_1	amos_2	amos_3	CantonS_1	CantonS_2	CantonS_3
FBgn0000003	6.92681	8.47224	6.62549	12.4316	10.6265	11.8653
FBgn0000008	5.02866	4.28092	4.69846	3.10681	2.78609	3.26604
FBgn0000014	0	0	0	0	0	0
FBgn0000015	0.0056662	0	0	0	0	0
FBgn0000017	3.51015	3.15001	6.32038	3.90303	3.37611	3.68788
FBgn0000018	4.56201	4.55225	4.75307	4.56122	4.15737	4.47304
FBgn0000022	0	0	0	0	0	0
FBgn0000024	27.0615	25.792	21.8183	21.9599	19.8194	19.7359
FBgn0000028	3.18754	3.16425	2.83672	10.3515	8.49527	9.71794
FBgn0000032	4.68727	4.33383	15.2489	4.35999	4.3294	5.07765
FBgn0000036	0.00302939	0.0102863	0	0.00970029	0.00909914	0.0102137
FBgn0000037	2.66009	2.27899	2.09044	3.84483	3.16884	3.60197
FBgn0000038	1.23556	1.11876	1.506	0.251767	0.236165	0.23669
FBgn0000039	0	0	0	0	0	0
FBgn0000042	202.494	197.297	295.425	159.891	171.203	161.376
FBgn0000043	7.93011	7.02233	47.2504	8.19014	7.734	7.96559
FBgn0000044	56.9669	51.1649	56.9046	41.1822	13.5217	18.3737
FBgn0000045	208.044	166.859	165.843	188.362	50.7982	52.3654
FBgn0000046	142.035	106.47	88.4553	72.5201	28.8381	34.0739
FBgn0000047	7.3931	3.532	4.08606	5.19737	0.419378	0.40602
FBgn0000052	4.76139	4.48523	4.43542	4.30611	4.07319	4.0006
FBgn0000053	3.38943	3.40913	3.5798	3.0042	3.19061	3.29868
FBgn0000055	1.28937	0.738063	0.484027	0.27287	0.370956	0.262329
FBgn0000056	0	0	0	0	0	0
FBgn0000057	10.44	10.2485	12.0306	10.8319	10.3796	9.97956
FBgn0000061	5.86346	6.51085	5.83429	3.12426	3.14824	3.38316
FBgn0000063	0.904948	0.741698	0.670492	0.462133	0.577992	0.552349
FBgn0000064	171.27	180.647	142.105	166.9	159.781	144.361
FBgn0000071	0	0	0	0	0	0
FBgn0000075	16.8077	16.4734	15.1943	55.2982	60.8905	71.0752
FBgn0000077	7.25891	7.28527	6.60219	7.52216	8.51424	8.59351
FBgn0000078	1.35201	0.565016	0.411171	13.9534	4.51909	1.34998
FBgn0000079	1.78241	0.362676	0.327038	13.066	5.51408	1.85685
FBgn0000083	151.652	149.667	129.758	112.602	125.989	112.45
FBgn0000084	152.131	180.282	132.04	167.803	191.875	176.843
FBgn0000092	2.44025	1.97816	2.52244	1.3727	2.14605	2.9463
FBgn0000094	0	0	0	0.0716925	0.089666	0
FBgn0000097	5.0469	4.48522	5.90633	4.08915	3.84494	3.92355
FBgn0000100	287.842	301.361	302.584	270.071	306.449	282.923
FBgn0000108	55.9141	59.2338	51.2947	94.4261	95.6991	100.011
FBgn0000109	6.08555	5.25845	8.49222	6.20733	6.02738	5.81885
FBgn0000114	1.96803	2.14498	2.2221	1.44844	1.22775	1.54318
FBgn0000115	28.644	25.0161	37.1606	27.9188	28.7173	31.093
FBgn0000116	349.276	337.173	277.207	282.707	288.753	249.633
FBgn0000117	58.2995	51.6956	85.8414	58.6898	63.0058	61.0139
FBgn0000119	2.51204	2.05866	3.13127	2.07307	2.04315	2.09399
FBgn0000120	0.0944409	0	0.023191	0	0	0
FBgn0000121	0.0431869	0.0244402	0.0185588	0.0172859	0	0.0728032
FBgn0000137	0.0137469	0.0466777	0.04726	0.0440186	0.123872	0.0115871
FBgn0000139	15.0211	14.8529	18.6522	11.6298	11.4178	11.1619
FBgn0000140	0.242448	0.268445	4.20374	0.282686	0.300787	0.182143
FBgn0000146	0.0664778	0.0376209	4.32323	0.0177388	0.033279	0.0280165
FBgn0000147	1.54634	2.01392	12.2525	2.10268	1.67545	1.26767
FBgn0000150	154.665	180.828	211.162	182.37	203.617	193.146
FBgn0000152	2.12755	1.39489	1.639	1.04888	1.05207	0.798227
FBgn0000153	13.8314	13.9548	12.3314	8.36683	5.87449	6.13247
FBgn0000157	78.3389	73.6298	62.6788	77.0236	80.1619	80.8025
FBgn0000158	0	0.0199625	4.07767	0.0141189	0	0
FBgn0000163	6.54532	6.26153	6.43023	6.84691	7.02351	7.34386
FBgn0000166	0.118551	0.0298178	15.1251	0.0738127	0.0395648	0.0888222
FBgn0000173	57.5077	67.224	74.6305	71.0219	73.8317	72.9327
FBgn0000179	3.6118	3.33736	2.76035	5.53692	5.30627	5.72834
FBgn0000180	0.530239	0.611683	0.42943	0.236721	0.316486	0.412551
FBgn0000181	139.886	145.611	160.062	109.318	128.2	119.074
FBgn0000182	0	0	0	0	0	0
FBgn0000183	11.1978	11.0649	14.4231	13.6722	13.1823	13.1258
FBgn0000206	9.08024	8.80912	7.32769	26.404	23.6327	25.5774
FBgn0000212	12.9514	11.8757	23.5757	12.8045	12.0349	12.9037
FBgn0000216	0	0	0	0	0	0
FBgn0000221	5.43696	5.08465	6.6529	4.14951	4.68236	4.2332
FBgn0000227	0	0	0	0	0	0
FBgn0000228	12.2613	11.5801	15.7899	12.1478	11.4253	12.6998
FBgn0000229	40.6059	39.4202	33.0355	40.4167	44.0028	45.472
FBgn0000233	0.660359	0.438141	0.606697	4.0194	3.64776	4.15536
FBgn0000239	13.7437	14.33	30.1939	14.2546	14.5546	14.4398
FBgn0000241	0.109805	0.0966628	0.0734014	0.0293002	0.0122153	0.0617019
FBgn0000244	29.6125	27.6875	24.0677	20.7253	20.2396	20.1355
FBgn0000246	3.04953	3.2646	17.9973	3.50922	3.53664	3.18087
FBgn0000247	8.12068	7.09793	6.44821	10.6455	9.13965	10.3153
FBgn0000250	45.726	41.7901	69.0036	36.3871	33.9988	33.3407
FBgn0000251	0.142979	0.0294233	1.41877	0	0.0130138	0
FBgn0000253	136.914	139.533	138.632	102.406	104.347	106.081
FBgn0000256	7.46261	6.44085	6.61169	6.74532	5.5796	6.34427
FBgn0000257	4.76322	4.53	4.50588	5.14801	5.249	4.52439
FBgn0000259	14.3867	14.2753	12.3045	15.3651	15.4124	16.5436
FBgn0000261	154.488	152.241	134.016	140.509	163.972	152.636
FBgn0000273	41.3523	39.81	40.9569	50.4791	50.4223	50.9573
FBgn0000274	0	0	0.0851311	0	0	0
FBgn0000276	3.35036	1.11531	1.18568	0.315531	0.295977	0.0830579
FBgn0000277	1.12919	1.38455	0.404373	0.30131	0	0.475887
FBgn0000278	0.235801	0.444811	0.405324	0.0629207	0	0.0662509
FBgn0000279	2.59625	1.17541	2.00824	0.277112	0	0.0729446
FBgn0000280	0	0	0	0	0	0
FBgn0000281	0	0	0	0	0	0
FBgn0000283	14.1153	12.8408	35.1909	14.5822	13.5792	14.3439
FBgn0000286	10.428	10.1379	8.07086	10.1388	7.70446	9.15498
FBgn0000287	2.62486	2.39721	2.04334	1.43947	1.35932	1.51057
FBgn0000289	20.5205	19.5278	24.2682	20.6187	19.1284	20.2267
FBgn0000299	10.138	7.31035	9.47701	5.36561	4.82829	4.36165
FBgn0000303	12.4842	13.2817	12.2329	17.0275	16.5518	17.5988
FBgn0000307	4.63971	3.85069	10.7585	4.42524	4.23087	4.65219
FBgn0000308	78.4106	72.041	91.5309	63.541	61.8969	60.9026
FBgn0000316	15.2618	15.2669	28.588	13.9029	14.139	13.9582
FBgn0000317	7.22333	5.87254	9.90751	6.60225	6.87068	7.10381
FBgn0000318	62.8911	66.7465	78.9938	74.3602	78.849	77.3127
FBgn0000319	39.8437	36.2986	41.2832	42.9294	43.449	43.116
FBgn0000320	0.334956	0.266405	0.147832	0.16668	0.0815742	0.0991968
FBgn0000326	9.29328	9.67778	12.5024	7.96148	7.83537	8.53555
FBgn0000330	10.5262	9.03664	15.6823	9.93377	9.95444	9.60246
FBgn0000337	0.0186621	0.0211223	0	0.0149393	0	0
FBgn0000339	30.9463	29.0764	38.062	27.5784	29.2577	28.9665
FBgn0000346	28.8169	29.6642	28.0036	26.8019	30.2276	29.1052
FBgn0000351	1.23124	1.14226	0.693908	0.646315	0.505218	0.459353
FBgn0000352	1.67622	1.38916	8.0411	1.94258	1.93805	1.7439
FBgn0000355	0.0648642	0	0.111497	0	0	0
FBgn0000356	0	0	0	0	0	0
FBgn0000357	0.720603	0.64083	0.353904	0.824077	0.721473	0.564
FBgn0000358	0	0	0	0.0821545	0	0
FBgn0000359	0	0	0	0.167732	0	0
FBgn0000360	0	0	0.0229868	0.214102	0.0267778	0.0225433
FBgn0000370	50.8444	46.06	41.4091	33.2645	39.8648	35.8559
FBgn0000376	4.05744	4.25181	11.3926	4.16327	3.84717	4.10104
FBgn0000377	9.72644	10.4899	16.3497	12.1093	11.8751	12.6898
FBgn0000382	26.5917	27.6942	25.896	28.1071	23.9159	27.7794
FBgn0000384	9.78948	11.1211	22.2807	10.8649	10.1038	10.6861
FBgn0000392	0	0	0	0	0	0
FBgn0000394	23.5121	24.678	19.6344	18.1315	19.3374	18.9128
FBgn0000395	6.52051	5.65955	4.90114	5.646	5.52402	6.24402
FBgn0000404	0.492093	0.569919	30.5006	0.430572	0.401024	0.472653
FBgn0000405	0.438531	0.0620429	138.945	0.157973	0.0878121	0.12013
FBgn0000406	2.27421	1.60269	1.8624	0.927444	4.68279	0.289342
FBgn0000411	2.18527	2.62795	2.36727	1.23001	1.45861	1.5925
FBgn0000412	41.8409	41.7168	80.7625	50.5335	55.8433	54.1981
FBgn0000414	6.61255	6.05678	6.89113	6.73292	5.65722	6.32385
FBgn0000416	136.007	132.315	132.612	120.059	137.831	132.808
FBgn0000422	14.6304	10.2734	9.13561	9.35993	5.70378	8.42585
FBgn0000426	18.5981	19.8355	47.3999	17.1213	15.3978	17.304
FBgn0000427	0	0.00657776	0	0	0	0
FBgn0000439	0	0.0138039	0.0314463	0.0390526	0.0244216	0.0411196
FBgn0000442	0.077596	0.0146376	0.0666909	0.0414112	0.0776897	0.0218015
FBgn0000447	14.3878	15.7195	22.469	15.1691	15.2913	14.327
FBgn0000448	0.964007	1.0369	0.768173	1.82193	1.30714	1.83496
FBgn0000449	0	0	0.0145369	0.0135399	0	0
FBgn0000451	0.205377	0.293093	0.330005	0.114371	0.151984	0.180636
FBgn0000454	32.8012	28.8334	26.2109	29.9345	34.5751	30.4472
FBgn0000455	13.8004	13.9918	14.3332	13.309	14.4513	14.735
FBgn0000459	4.50614	4.13372	4.02318	3.45075	3.30643	3.46863
FBgn0000463	2.41772	2.58602	4.52035	1.3477	1.02656	1.33368
FBgn0000464	0.659247	0.859544	0.677697	0.939062	0.698869	0.863466
FBgn0000473	91.9139	79.0736	64.7443	432.238	497.805	439.943
FBgn0000477	12.4589	8.40541	7.69197	4.15927	5.22925	5.47999
FBgn0000479	7.52881	6.75362	5.61715	8.06102	5.97619	6.65984
FBgn0000482	5.09372	4.77247	7.12993	5.65958	6.02039	5.73643
FBgn0000489	24.9755	24.3538	18.0845	17.8737	16.2087	18.4098
FBgn0000490	6.70152	6.61331	4.50975	3.00545	3.1303	2.39229
FBgn0000492	0.56286	0.148154	0.135002	0.303878	0.0786334	0.0992984
FBgn0000499	8.37476	7.88351	16.455	9.0454	8.5848	9.57365
FBgn0000500	6.39922	6.71126	5.39898	2.34985	2.35117	2.12783
FBgn0000504	2.12541	2.17591	1.795	2.24198	1.52209	1.74793
FBgn0000520	6.14039	5.17465	6.05185	6.35807	6.16452	6.48362
FBgn0000524	3.87457	3.5557	3.51006	3.1785	3.18902	3.32466
FBgn0000527	2.42405	2.97225	1.93718	2.19582	1.1922	0.896137
FBgn0000529	0.0166029	0	0	0	0.016623	0.0279887
FBgn0000533	20.0605	18.9169	26.2286	1.08576	1.00752	1.06947
FBgn0000535	2.51575	2.34617	2.19728	2.92656	1.87101	2.60229
FBgn0000536	43.527	42.0581	35.8958	38.0053	36.344	35.3677
FBgn0000541	7.28332	6.65185	11.442	9.07483	7.79685	8.4509
FBgn0000542	1.42369	1.13877	1.07664	0.910477	0.800301	1.019
FBgn0000543	9.65473	9.07484	8.76685	10.1675	9.96989	10.0541
FBgn0000546	3.40642	3.59288	4.91898	3.69597	3.41053	3.84057
FBgn0000547	6.03111	5.87289	12.4539	4.09131	3.82085	4.23335
FBgn0000551	0.725446	0.938382	0.623495	1.05085	0.760909	1.1647
FBgn0000552	0	0	0	0	0	0
FBgn0000557	98.0268	92.4013	75.3001	99.5952	101.205	100.138
FBgn0000559	376.966	390.61	454.369	275.525	305.529	278.765
FBgn0000560	0.246471	0.167379	0.1271	0.0263072	0.0658051	0.0415494
FBgn0000562	17.1946	16.7398	14.6954	14.5522	14.3856	14.9233
FBgn0000564	0	0	0	0	0	0
FBgn0000565	28.0761	27.1979	21.7343	41.0599	51.8231	35.7884
FBgn0000566	17.132	18.1882	28.3219	14.4924	15.7723	16.593
FBgn0000567	2.28738	2.00956	1.74749	2.25232	1.96759	2.23575
FBgn0000568	4.83779	5.21978	4.37775	5.70969	5.10471	5.40693
FBgn0000575	74.9617	81.9286	64.1747	62.5007	67.4785	70.4534
FBgn0000576	18.5224	18.7061	15.398	8.76268	7.97669	8.61288
FBgn0000577	2.62024	2.24795	1.92294	4.53989	4.32443	4.69949
FBgn0000578	4.76744	4.97273	7.44818	4.88166	3.89233	4.25941
FBgn0000579	147.52	156.046	122.927	154.701	164.474	148.795
FBgn0000581	4.86458	4.48347	6.42352	5.34533	5.10573	5.13178
FBgn0000588	1.43109	1.06504	1.80283	0.753276	0.765476	1.00795
FBgn0000591	0	0	0	0	0.21746	0.0366146
FBgn0000592	619.476	668.603	498.502	380.812	453.616	378.16
FBgn0000594	0	0	0	0	0	0
FBgn0000606	0	0	0	0	0	0
FBgn0000611	27.7701	35.8052	39.6747	32.8233	33.2732	34.4667
FBgn0000615	5.41183	5.61963	4.9916	2.43029	1.962	2.36208
FBgn0000617	7.25164	8.64493	16.7307	9.32614	9.73012	10.0452
FBgn0000618	15.8724	16.1609	23.2309	16.1086	17.7533	17.9128
FBgn0000625	6.75954	6.56973	5.82782	14.9167	14.6403	15.9745
FBgn0000629	10.642	9.25007	9.09254	11.5996	10.7427	12.2347
FBgn0000633	0.765556	0.60717	0.619546	1.91904	1.72878	1.76627
FBgn0000635	14.9788	13.8847	12.6497	11.2953	11.1698	12.0974
FBgn0000636	7.73995	8.04556	6.44813	6.33346	5.97384	6.61757
FBgn0000639	0.00964072	0	0	0	0.00965236	0
FBgn0000640	0	0.0352039	0	0.0248988	0	0
FBgn0000644	1.35285	1.60973	1.49068	1.27736	0.590418	1.11106
FBgn0000658	0.263402	0.0958267	0.0646814	0.105429	0.047093	0.0792921
FBgn0000659	1.34742	1.05784	1.29863	1.28438	1.19309	1.24076
FBgn0000662	22.386	22.0605	26.608	23.6153	20.5593	23.1722
FBgn0000667	30.5981	22.8059	24.0107	25.2652	10.5691	13.6243
FBgn0000709	4.15228	3.46993	3.73527	4.08294	3.56834	4.02488
FBgn0000711	14.4604	16.1192	17.7191	14.4901	13.1639	13.5186
FBgn0000715	0.117047	0.0794863	0	0	0	0.0394627
FBgn0000719	4.25961	4.1818	3.81844	3.41803	3.16926	3.57749
FBgn0000721	19.6169	17.7122	29.7132	15.0282	16.7251	16.1934
FBgn0000723	6.37745	4.93257	4.0759	3.37395	2.06099	2.83872
FBgn0000808	0.413685	0.284278	0.444434	0.0946176	0.147923	0.261517
FBgn0000810	5.64778	5.74815	10.0562	6.67656	6.65183	6.73471
FBgn0000826	1.46934	1.28971	1.34016	0.720142	0.42032	0.960459
FBgn0000927	0.463337	0.304502	0.796442	0.0717887	0.149644	0.239363
FBgn0000928	0.41971	0.38867	0.180363	0.0916321	0.219659	0.257285
FBgn0000964	0.00956617	0.0108273	0.00822178	0	0.0383109	0
FBgn0000996	1.19228	0.831363	30.6318	1.00557	1.02319	1.2203
FBgn0001075	0.0535211	0.0314102	0.0459994	0.028563	0.0178619	0.0250623
FBgn0001077	0	0	0	0	0	0
FBgn0001078	3.69048	4.68812	7.49797	5.00172	4.19383	4.47566
FBgn0001079	3.15452	3.48898	8.61049	3.25732	3.41553	3.50767
FBgn0001083	2.40335	2.04416	1.83336	4.71302	3.80159	4.83661
FBgn0001084	2.63204	3.27021	2.82342	3.05751	2.59559	2.68556
FBgn0001085	1.89036	1.8226	8.18364	1.61835	1.6473	1.62286
FBgn0001086	0.16736	0.0757695	34.3058	0.10718	0.0502687	0.112852
FBgn0001087	8.15406	7.89833	12.0214	9.41167	7.65508	9.09784
FBgn0001089	5.58413	5.83661	4.53001	3.02194	2.83823	2.84568
FBgn0001090	38.7234	37.2542	32.9654	15.8427	16.0847	21.825
FBgn0001091	206.75	203.479	166.191	257.927	241.169	221.848
FBgn0001092	258.698	264.584	215.557	287.52	323.746	290.425
FBgn0001098	78.5155	76.2634	92.0744	81.3195	59.8249	64.9657
FBgn0001099	0.710746	0.611379	0.904074	1.09241	0.768533	1.15023
FBgn0001104	26.0033	24.456	55.5597	18.2027	17.9282	19.8064
FBgn0001105	30.2523	34.1596	40.1229	35.7537	35.0744	35.9079
FBgn0001108	13.017	12.3897	10.5124	12.2481	12.0109	12.1228
FBgn0001112	6.61418	7.04272	4.75371	1.52201	1.10754	1.13637
FBgn0001114	3.52571	2.16339	3.00468	3.40113	3.73819	2.24552
FBgn0001120	4.48779	4.91557	6.62549	3.70843	4.2758	4.02673
FBgn0001122	11.9769	12.3004	13.6817	18.7835	18.2216	19.646
FBgn0001123	34.9077	34.3897	28.2754	31.578	33.9363	33.3027
FBgn0001124	118.107	116.076	100.389	127.935	142.927	137.697
FBgn0001125	92.3937	97.575	82.29	80.3781	89.7471	83.7229
FBgn0001128	72.7451	73.1349	61.6473	62.8403	59.4102	56.0006
FBgn0001133	9.25959	9.50215	13.3244	9.20555	9.87117	9.26166
FBgn0001134	0.795945	0.826578	0.75461	0.873641	0.62438	0.829967
FBgn0001137	4.76382	3.89534	5.43126	2.67724	1.3238	1.39308
FBgn0001138	1.06994	0.924425	0.582633	0.699589	0.253498	0.454361
FBgn0001139	16.2864	14.8605	32.3258	15.8107	15.8331	15.8132
FBgn0001142	11.6834	11.8824	19.2561	10.6809	10.525	9.80076
FBgn0001145	602.998	605.045	479.88	532.333	625.974	587.705
FBgn0001147	0.029866	0	0	0	0	0.0125868
FBgn0001148	0	0.0458568	0	0.0324333	0	0
FBgn0001149	594.912	636.653	527.448	699.302	798.723	649.94
FBgn0001150	1.33245	1.40191	1.32262	2.40371	1.39043	1.86656
FBgn0001168	22.3034	25.0818	24.5053	34.0021	34.6343	39.9619
FBgn0001169	2.47589	2.68265	10.5775	2.91286	2.63486	3.01075
FBgn0001170	0.120596	0.0909963	0.0863732	0.0965389	0.160989	0.0508242
FBgn0001174	0	0.122756	0	4.73182	4.66933	5.80502
FBgn0001179	3.78794	3.25146	5.49519	3.4495	3.61435	3.76065
FBgn0001180	0.566188	0.256332	0.531536	0.264972	0.087211	0.0807622
FBgn0001185	8.11949	7.93384	8.08915	10.8292	11.7579	11.0353
FBgn0001186	66.1241	68.7577	52.0589	54.2902	56.176	55.0003
FBgn0001187	0.268494	0.151945	0.423061	0.859733	1.07527	0.320605
FBgn0001189	9.10448	10.3296	8.99682	6.11758	6.69349	6.40429
FBgn0001197	50.517	48.8057	176.321	61.0199	64.8961	65.8828
FBgn0001202	20.7466	21.4256	23.692	25.4717	27.2385	26.2001
FBgn0001206	1.43693	1.28016	7.43439	1.62862	1.48852	1.67884
FBgn0001208	51.0948	44.3518	32.3485	21.962	21.87	21.4736
FBgn0001215	71.377	67.6509	124.66	76.7337	72.0485	77.4795
FBgn0001216	15.6333	11.9353	8.67229	12.7016	2.57178	4.71349
FBgn0001217	20.882	20.9045	18.6605	11.6978	9.84594	10.6462
FBgn0001218	70.2726	68.8336	63.3166	98.8958	97.6804	104.35
FBgn0001220	54.3719	53.168	47.8213	52.7687	53.6592	52.9984
FBgn0001222	15.8416	15.4094	14.6117	18.8016	18.2513	18.0551
FBgn0001223	0	0	0	0	0	0
FBgn0001224	18.2897	30.7946	40.4999	3.38804	2.83756	3.18514
FBgn0001225	27.0217	26.4288	20.808	4.97759	1.8544	3.79139
FBgn0001226	6.73423	7.34402	5.08414	2.22844	2.00836	2.46716
FBgn0001227	0.173483	0.174536	0.281637	0.108014	0.115795	0.0649893
FBgn0001228	0	0	0	0	0	0
FBgn0001229	1.21842	1.14921	0.727215	0.352216	0.237202	0.399385
FBgn0001230	7.71117	7.42283	3.83492	3.15238	2.53352	2.67557
FBgn0001233	152.998	144.121	114.182	172.59	183.464	177.948
FBgn0001234	6.00553	6.17204	5.05441	6.00478	5.63072	5.45754
FBgn0001235	26.7179	30.8246	23.1352	17.2207	17.4869	19.7089
FBgn0001247	28.5289	27.5734	23.1754	29.5173	30.5278	31.0714
FBgn0001248	181.793	173.34	132.63	133.322	142.054	129.747
FBgn0001250	17.5334	16.1149	14.157	13.1237	11.5899	11.5512
FBgn0001253	0.0213315	0.00603591	0	0.0298833	0.0320358	0.0359599
FBgn0001254	0.09779	0.0664092	0.0504282	0.031313	0	0
FBgn0001255	0.122139	0.241922	0.577358	0.219992	0.152858	0.308848
FBgn0001256	0.540973	0.612291	0.488194	0.216529	0.270813	0.250788
FBgn0001257	17.4854	28.6792	34.9004	49.131	43.7161	41.6173
FBgn0001258	11.0949	15.108	11.5611	9.28096	9.47218	10.0042
FBgn0001259	2.20373	1.90156	1.60336	0.943194	1.26704	1.27817
FBgn0001263	0.0143308	0.0162201	0	0	0.0143481	0.0241584
FBgn0001269	2.5961	2.12711	1.94507	2.79656	2.91002	3.0635
FBgn0001276	9.18984	8.63313	19.7853	10.5567	10.121	10.0698
FBgn0001280	27.988	27.8969	44.0356	25.5849	29.6489	29.8689
FBgn0001281	0.0587084	0	0.0504577	0	0.0587793	0.0494844
FBgn0001285	0.382592	0.67661	0.26717	0.325413	0.287291	0.181396
FBgn0001291	32.5913	33.2958	25.8954	40.7145	41.6744	40.2801
FBgn0001296	14.4572	14.1889	13.9371	12.5918	11.9894	14.5199
FBgn0001297	22.2286	20.4263	16.307	15.858	14.3933	14.7923
FBgn0001301	3.05624	2.59609	6.26009	2.20728	2.00941	2.51949
FBgn0001308	31.4464	30.9855	35.9151	29.7549	29.0916	28.7852
FBgn0001311	0.0527356	0.0331599	0.0251802	0.0750501	0.0762657	0.0543278
FBgn0001313	0	0	0	0	0	0
FBgn0001316	8.13958	7.61859	9.66653	8.14996	7.38728	7.56963
FBgn0001319	0.182583	0.163601	0.0980772	0.10962	0.106635	0.166721
FBgn0001320	7.64622	6.67418	5.96244	8.10086	8.18394	7.74148
FBgn0001321	0.212373	0.0989763	0.118106	0.20001	0.175107	0.242185
FBgn0001323	5.43506	5.37779	4.28931	5.25385	5.6983	5.9569
FBgn0001324	3.2606	2.54296	2.44423	3.4699	3.4968	3.54855
FBgn0001325	0.00757313	0	0	0.0181872	0	0.0127666
FBgn0001330	1.50565	1.35754	3.30459	1.32106	1.15828	1.26909
FBgn0001341	1.64302	1.71579	9.40891	1.9402	2.07216	1.95107
FBgn0001404	42.8132	40.1771	38.3545	40.8347	40.5693	42.555
FBgn0001491	21.8528	21.1714	36.8564	22.8761	25.9614	23.8457
FBgn0001565	30.8002	31.3943	45.6979	26.7413	28.0556	25.3889
FBgn0001612	2.7783	2.87988	3.44107	3.6993	3.3717	3.54028
FBgn0001624	11.9248	11.5744	12.6795	11.7378	9.78508	10.6068
FBgn0001941	49.3867	48.8029	47.9638	40.3853	42.3044	39.2095
FBgn0001942	396.106	415.761	374.382	305.174	362.532	322.473
FBgn0001961	35.5266	36.4119	37.612	32.2378	33.0978	33.944
FBgn0001965	6.87072	6.43457	5.84909	7.11361	7.10456	7.34521
FBgn0001967	0	0	0	0.0313865	0	0.0330477
FBgn0001970	0.0773266	0.0525124	0.0531675	0.0371407	0.07742	0.0521419
FBgn0001974	3.26686	3.48381	14.8015	3.15937	3.40315	3.53351
FBgn0001977	8.18835	8.5944	9.0953	12.5768	12.5669	12.2036
FBgn0001978	7.29351	7.34287	16.6167	7.93529	7.42335	7.87978
FBgn0001981	0.279233	0.199607	0.138942	0.258825	0.0735711	0.111487
FBgn0001983	0.0150338	0	0.025842	0.0240696	0	0.0126717
FBgn0001986	2.59973	2.46787	8.79333	3.0732	3.55445	3.73851
FBgn0001987	16.4857	15.9512	14.7472	15.645	17.6285	17.4183
FBgn0001989	77.9564	80.9158	76.4358	79.9543	86.8839	82.6249
FBgn0001990	3.12197	3.45916	10.4081	3.17002	3.19155	3.1716
FBgn0001991	3.49955	3.29715	2.67902	5.29672	2.73473	3.91146
FBgn0001992	0.263693	0.203493	0.206031	0.17271	0.108005	0.111131
FBgn0001994	15.1317	13.7682	22.8731	15.8552	15.4691	15.946
FBgn0001995	24.4266	24.5086	33.7036	26.5299	27.1	25.3187
FBgn0002021	13.2408	13.5917	11.2623	12.6348	12.7868	12.9408
FBgn0002022	21.2274	21.2202	28.7781	20.2371	22.2182	23.5633
FBgn0002023	0.265305	0.29145	0.221314	0.131177	0.132813	0.111811
FBgn0002031	24.1513	28.1203	28.9679	23.8135	25.4747	25.0606
FBgn0002036	16.7025	15.0167	11.431	15.3384	13.6259	13.5569
FBgn0002044	13.9863	11.9682	15.0681	14.2864	12.9012	13.9027
FBgn0002069	3.33166	3.78757	3.61098	2.04159	2.11063	1.93841
FBgn0002121	11.9368	12.083	20.7439	8.78719	9.01227	9.26638
FBgn0002174	17.2512	17.2789	15.659	18.7447	18.5646	18.9207
FBgn0002183	8.33769	6.988	7.31377	7.76874	8.59248	8.59197
FBgn0002283	11.2302	11.5258	9.91778	12.0183	11.5773	12.0729
FBgn0002284	75.3737	76.2988	114.294	69.6577	75.6419	73.8217
FBgn0002306	12.7064	11.0104	9.475	6.1493	5.40619	5.72073
FBgn0002354	21.0979	19.3505	13.4955	18.9276	17.2994	18.8563
FBgn0002413	12.774	11.636	35.8535	12.518	12.4957	13.3277
FBgn0002431	9.17601	8.46258	11.2433	8.95302	8.82992	8.80069
FBgn0002440	0	0	0.0123699	0.0115215	0.0144099	0
FBgn0002441	7.33328	7.06729	9.15884	7.33676	7.00755	7.0522
FBgn0002466	0.0988316	0.0870029	7.75805	0.0966976	0.131935	0.0833036
FBgn0002521	17.3269	16.864	30.1936	17.6553	17.5444	17.1116
FBgn0002522	0.0658012	0.0124127	0.0377025	0.0263374	0.0219602	0.0369752
FBgn0002524	23.9788	22.5893	21.4728	26.1065	28.2122	27.4318
FBgn0002525	9.52005	8.83255	25.2225	8.07892	8.30542	8.58186
FBgn0002526	2.80614	1.94381	2.31108	0.924164	0.781061	0.7274
FBgn0002531	0.0627325	0.0355014	0.107833	0.0753276	0	0
FBgn0002533	0.0720714	0.0815727	0.0309714	0.0865414	0	0
FBgn0002534	0	0.103586	0.0393294	0.0366319	0.0458156	0.0385707
FBgn0002535	0	0	0	0	0	0
FBgn0002542	2.34769	2.28369	2.3581	2.15108	2.5582	2.33645
FBgn0002543	0.39832	0.213231	0.305332	0.150813	0.20479	0.176943
FBgn0002552	5.02813	4.47003	4.4315	4.5447	3.89007	4.24584
FBgn0002561	0	0	0	0	0	0
FBgn0002562	0	0.0432102	0.0109373	0	0	0
FBgn0002563	0.0972138	0.137537	0.281987	0.0194553	0.0243328	0.0102425
FBgn0002564	0.12021	0.12094	0.103316	0.224537	0.0534913	0.0900652
FBgn0002565	0	0	0.0347724	0	0.0135024	0
FBgn0002566	12.0602	11.199	12.141	11.7317	10.7414	10.7056
FBgn0002567	8.73394	8.20846	14.8301	9.93379	9.88365	10.5423
FBgn0002569	0.262515	0.148562	0.0282028	0.315221	0.114989	0.0414882
FBgn0002570	2.76241	1.76	0.738988	2.76786	0.604435	0.817251
FBgn0002571	0.0186101	0	0	0	0	0
FBgn0002573	0	0	0	0.0109104	0.0272912	0.0229756
FBgn0002576	0.481619	0.566916	0.339426	0.192772	0.173592	0.243569
FBgn0002577	0.402234	0.488574	0.387865	0.188485	0.206271	0.20673
FBgn0002578	0.176332	0.0887014	0.0505169	1.05083	0.156929	0.19817
FBgn0002579	390.976	441.913	429.82	396.987	465.554	418.943
FBgn0002590	207.348	222.762	202.32	192.958	210.856	200.164
FBgn0002592	2.47833	1.73834	2.19003	4.83411	4.22873	5.08996
FBgn0002593	332.354	373.413	376.974	305.958	330.099	313.279
FBgn0002607	247.482	273.441	310.626	208.9	236.551	213.606
FBgn0002609	8.21688	11.0964	10.1862	8.91376	10.2002	11.5431
FBgn0002622	283.427	307.544	352.913	263.212	303.607	281.094
FBgn0002626	264.597	299.289	316.825	264.557	302.143	272.652
FBgn0002629	0	0	0.0756534	0.0704645	0	0
FBgn0002631	0.0378742	0	0.0651031	0.151595	0.15168	0.0638472
FBgn0002632	0.02938	0.0665065	0.0252511	0.117596	0.058831	0.12382
FBgn0002633	0.272139	0.308016	0.0877101	0.925869	1.56669	1.23293
FBgn0002638	6.77989	7.08219	71.503	9.01176	8.35782	8.32198
FBgn0002641	15.3753	14.3035	15.147	12.2415	12.8508	11.2398
FBgn0002643	7.32584	7.39639	5.81396	4.48955	4.61953	4.67002
FBgn0002645	2.33161	3.4332	1.91371	5.02892	3.81143	4.4801
FBgn0002673	0.224666	0.28607	22.8091	0.20233	0.112469	0.153861
FBgn0002707	1.76011	1.53081	1.36148	1.66113	1.75296	1.61631
FBgn0002709	0.0529399	0.0958706	0.12285	0.0932343	0.116608	0.129404
FBgn0002715	0.843464	0.999062	7.46843	0.800825	0.844482	0.777077
FBgn0002716	0.246907	0.295896	0.549243	0.546452	0.450786	0.440712
FBgn0002719	83.5779	79.1602	73.4386	127.034	133.858	130.689
FBgn0002723	3.49939	3.69321	3.52109	4.29921	3.89802	4.29986
FBgn0002732	0.889484	1.51012	1.18919	1.10763	1.48426	1.87433
FBgn0002733	20.1523	22.6545	21.254	17.9642	19.1166	20.9303
FBgn0002734	0.0329764	0	0.028342	0.0263981	0.0660324	0.0277953
FBgn0002735	0.183343	0.0830054	0.157577	0.146769	0.0367129	0.185444
FBgn0002736	16.7783	16.6935	40.1894	21.3591	23.9849	22.1322
FBgn0002772	96.0101	79.5218	73.8269	81.6422	28.4073	30.5063
FBgn0002773	190.362	148.953	132.55	152.318	47.798	49.5143
FBgn0002774	10.3865	9.91457	9.70006	11.4317	11.1917	11.5696
FBgn0002775	5.56186	6.42944	10.9887	6.12199	5.80626	6.17445
FBgn0002778	0.918443	0.950422	3.41684	0.493653	0.591141	0.608254
FBgn0002780	22.3333	22.153	93.764	19.141	21.1611	18.5659
FBgn0002781	5.00168	4.9149	13.9294	5.74359	5.4919	5.58341
FBgn0002783	13.352	11.0114	37.7496	13.4143	14.5941	14.4848
FBgn0002787	45.8775	42.4487	37.2749	46.2736	48.8801	46.9951
FBgn0002789	124.564	98.9893	73.4115	72.8898	18.0281	26.7607
FBgn0002791	6.00115	5.86002	8.3603	6.48908	6.15239	6.36968
FBgn0002838	0.0469832	0.159531	0.0403804	0.0752216	0.09408	0.118804
FBgn0002842	0	0	0.420446	0	0	0
FBgn0002855	0	0	0	0	0	0
FBgn0002856	0	0	0	0	0	0
FBgn0002862	0.0536197	0.182066	0.0921684	0.12877	0.214738	0.135586
FBgn0002863	0	0	0	0	0	0
FBgn0002865	0	0	0	0.0202739	0.0253567	0
FBgn0002868	198.235	234.848	176.405	229.593	269.857	256.829
FBgn0002869	17.0457	14.5668	9.43905	10.1196	13.2865	18.6104
FBgn0002872	1.85809	1.82754	4.31668	1.83818	1.84409	1.90127
FBgn0002873	0.0938872	0.0680094	2.4692	0.0240506	0.0225602	0.0506471
FBgn0002878	0.658769	0.722316	0.607473	0.692153	0.762622	0.699867
FBgn0002887	1.79288	1.68465	1.68628	2.44395	2.23534	2.21689
FBgn0002891	1.53416	1.2827	1.62055	1.83822	1.54097	1.78534
FBgn0002899	0.476648	0.517007	0.537681	0.206681	0.169017	0.19251
FBgn0002901	1.34047	1.39635	2.81395	1.32947	1.15206	1.48982
FBgn0002905	1.04066	0.871608	0.849686	1.08715	0.911674	1.03504
FBgn0002906	0.736775	0.755235	0.991664	0.962597	0.807255	0.908089
FBgn0002909	0	0	0	0	0	0
FBgn0002914	12.8121	13.0808	20.8366	13.1971	15.1464	14.3764
FBgn0002917	3.75834	3.59125	3.49265	5.19885	3.9455	4.8197
FBgn0002921	225.929	214.617	193.009	215.516	221.906	225.544
FBgn0002922	0.959415	0.765064	0.599696	0.733116	0.0873249	0.18379
FBgn0002924	0.687752	0.486512	17.5957	0.491568	0.430364	0.672861
FBgn0002926	0	0	0.00697702	0.00324925	0	0
FBgn0002930	69.6127	62.5364	50.4587	35.6987	40.1837	40.1572
FBgn0002931	1.47132	1.32544	1.35488	0.91341	0.541139	0.75928
FBgn0002932	1.31016	1.60572	4.07103	2.00451	2.0103	2.07793
FBgn0002933	0	0	0	0	0	0
FBgn0002936	0	0	0	0	0	0
FBgn0002937	1.49736	2.00926	1.75128	14.7052	13.5389	14.5597
FBgn0002938	0.0554186	0.00696939	0.042338	0.0246463	0.0431554	0.0207606
FBgn0002939	0.934147	0.401773	0.545948	0.104692	0.224466	0.12598
FBgn0002940	0.0631078	0.0476183	0.0361593	0.0673584	0.126368	0.0886544
FBgn0002941	0.412872	0.0708033	0.0322589	0.130201	0	0.0210911
FBgn0002945	4.0585	3.7794	2.84155	2.66779	2.66268	3.2206
FBgn0002948	2.79626	2.25403	2.56741	2.75166	2.78598	2.71334
FBgn0002962	0.0853259	0.0160958	0.0977793	0.0113841	0.0142382	0
FBgn0002973	17.1986	18.1123	16.884	18.745	18.2263	18.7806
FBgn0002985	0.298895	0.177204	0.17126	0.421571	0.114002	0.0719812
FBgn0002989	1.62499	1.77353	2.37425	1.54241	1.62695	1.69253
FBgn0003002	0.0568307	0.0128646	0.00976878	0	0	0
FBgn0003008	15.8299	18.2843	24.0707	17.6759	17.8403	16.3534
FBgn0003009	0	0	0.00733345	0	0	0
FBgn0003011	0.0309593	0	0	0	0	0.0130476
FBgn0003015	0.123806	0.0127389	0.386933	0.0180197	0.033806	0.0189735
FBgn0003016	12.5696	12.1004	11.7257	18.0424	16.9132	17.5208
FBgn0003023	0.156281	0.044221	0.596036	0.0547336	0.117352	0.115261
FBgn0003028	2.88457	2.97362	2.64602	2.99936	2.41349	2.30199
FBgn0003034	0	0	0	0	0	0
FBgn0003041	2.76787	2.15827	2.08587	1.24432	1.07609	1.30044
FBgn0003042	4.51823	4.34603	3.58006	5.59373	5.50179	6.00415
FBgn0003044	4.56424	4.07067	3.89661	4.8188	4.49347	4.87474
FBgn0003046	0.232626	0.210635	0.399867	0.186221	0.0931627	0.196077
FBgn0003048	1.38648	1.28224	1.37405	1.69905	1.28052	1.53805
FBgn0003053	3.72364	3.77785	3.5782	8.06979	7.09693	8.23598
FBgn0003057	0	0	0	0	0	0
FBgn0003060	0.0392539	0	0.0337373	0	0	0
FBgn0003062	5.57596	6.62661	31.8255	6.20852	6.95299	7.0712
FBgn0003065	0.114205	0.0323154	0.0245388	0.137135	0.0571717	0.0240655
FBgn0003067	0	0	0	0	0	0
FBgn0003068	4.53075	5.38696	5.43514	4.04634	5.48928	10.8969
FBgn0003071	27.124	25.3874	21.7378	36.0888	34.3165	34.2099
FBgn0003074	73.8578	74.081	59.44	93.1923	98.3105	91.4747
FBgn0003076	28.8556	27.0797	23.3204	32.7773	32.4655	30.8302
FBgn0003079	4.53057	4.08625	6.63849	5.35833	5.1188	5.50271
FBgn0003082	2.32427	2.40026	2.12886	2.33596	2.64982	2.51679
FBgn0003086	0	0	0.0416094	0.0387555	0	0
FBgn0003087	3.03993	3.36337	48.9076	2.871	2.83842	2.18804
FBgn0003089	0.0238204	0.0235906	0.0179136	0.00476714	0	0.0150584
FBgn0003090	1.69303	1.80977	1.49339	1.38303	1.11518	1.19753
FBgn0003091	3.46333	3.40603	2.83653	5.32589	3.58989	4.81297
FBgn0003093	17.2986	16.7952	12.8481	21.8582	19.6083	22.0297
FBgn0003114	0.108458	0	25.7742	0	0	0
FBgn0003116	8.87131	9.20988	9.13196	10.0892	11.8427	11.1217
FBgn0003117	0.183839	0.0866979	0.19092	0.0613192	0.0536845	0.0645646
FBgn0003118	6.01608	5.79585	5.00169	4.99077	5.38384	5.88993
FBgn0003124	0.145727	0.0761254	39.1252	0.0987095	0.112233	0.0755883
FBgn0003129	1.57522	1.04616	0.727272	0.687812	0.41709	0.603513
FBgn0003130	0.0271807	0	0.0116804	0	0	0.0343653
FBgn0003132	0.158904	0.159869	0.0910479	0.127205	0.0530319	0.178583
FBgn0003134	52.4699	51.896	51.5894	57.8312	61.2333	63.9357
FBgn0003137	8.71878	6.18793	6.6602	4.69037	3.98093	3.74379
FBgn0003139	14.8378	14.7173	19.0603	15.2465	13.6976	16.2552
FBgn0003140	0	0	0	0	0	0
FBgn0003141	27.5833	25.2295	22.369	35.9375	39.7729	39.2041
FBgn0003145	0	0.0280586	0.0106532	0.00992256	0.0124102	0
FBgn0003149	34.9456	25.0389	22.1278	25.8626	7.96795	8.42175
FBgn0003159	13.699	12.4602	10.7626	13.328	13.3722	14.3973
FBgn0003162	57.6051	67.6766	44.5866	32.0224	35.1395	36.6743
FBgn0003165	5.08806	5.3935	8.7387	5.83648	5.26996	5.3793
FBgn0003169	9.06507	9.13897	18.3295	8.45619	7.60085	8.2372
FBgn0003174	2.0756	2.1475	1.4627	1.91469	1.24341	1.96757
FBgn0003175	5.85351	4.95042	4.75569	6.64675	5.3875	6.02907
FBgn0003187	3.64707	3.5396	3.55095	2.85607	3.19284	3.47503
FBgn0003189	2.44702	2.14353	2.65509	1.6324	1.59107	1.92031
FBgn0003204	13.0194	12.2424	10.1979	11.5232	12.1132	13.4397
FBgn0003205	27.2291	27.034	43.315	28.2573	27.3815	30.0117
FBgn0003206	25.1569	27.2598	24.652	18.3723	17.1769	16.7028
FBgn0003209	11.4995	10.7745	9.06405	10.9505	11.8003	11.5076
FBgn0003210	8.28707	7.98128	11.7514	6.79505	7.08796	6.82124
FBgn0003218	6.61911	6.70141	6.05701	7.09951	6.10457	6.30422
FBgn0003227	0.355803	0.311185	0.31275	0.291299	0.46958	0.456668
FBgn0003231	112.936	114.437	127.285	105.916	119.999	109.147
FBgn0003248	0.0734178	0	0.0841332	0.0587721	0.0980086	0.0206276
FBgn0003249	0	0	0	0.0192245	0.0480883	0.020242
FBgn0003250	1.98103	2.21416	2.12828	0.2577	0.297513	0.333956
FBgn0003254	0.479773	0.45387	0.381575	0.378333	0.372811	0.265572
FBgn0003255	0.0744265	0.119338	0.0799586	0.0496496	0.0558873	0.0888716
FBgn0003256	5.93643	6.3953	9.34574	8.12349	7.40196	8.11576
FBgn0003257	3.99747	5.59995	16.3195	4.40661	4.92086	4.48794
FBgn0003261	83.5251	80.3142	105.076	80.0898	78.3912	79.4251
FBgn0003267	0.0807536	0.121866	0.0462699	0.0646445	0.0539008	0.113443
FBgn0003268	0.974465	0.729452	0.895124	0.775947	0.619455	0.65622
FBgn0003270	0	0	0.0365273	0	0	0.0358227
FBgn0003274	379.568	411.016	516.313	356.934	405.443	369.02
FBgn0003275	26.4894	27.885	43.1984	31.4371	31.4671	32.4244
FBgn0003277	6.32296	5.88239	14.9818	6.18908	6.1171	6.26167
FBgn0003278	1.82772	1.75041	1.88503	1.63569	1.64224	1.57216
FBgn0003279	319.615	351.704	422.925	272.914	305.357	285.709
FBgn0003285	1.35737	1.32461	1.19416	2.39136	1.9315	2.56747
FBgn0003292	2.20792	1.72385	1.66921	2.17662	2.01614	2.3349
FBgn0003295	8.80646	7.23375	7.50496	6.54403	5.28281	5.90381
FBgn0003300	8.34861	10.952	9.36627	4.70205	5.15772	5.49703
FBgn0003301	11.0378	9.46207	8.83582	19.0592	17.5503	17.1141
FBgn0003302	4.77215	4.85857	4.6706	5.95876	6.49248	6.87076
FBgn0003308	4.15157	3.54813	2.80683	1.25167	1.26471	1.37634
FBgn0003310	6.02523	5.37431	5.57003	5.90199	4.92751	5.84117
FBgn0003312	0.263774	0.255898	0.291477	0.889868	0.75455	0.746397
FBgn0003313	0	0	0	0	0	0
FBgn0003317	11.4265	11.8904	12.8571	12.0126	12.3392	12.7663
FBgn0003319	0.343641	0.370853	0.212924	0.147141	0.160026	0.181873
FBgn0003321	19.9819	18.1437	19.0732	23.0644	18.7417	21.7956
FBgn0003326	0.695206	0.557772	0.574814	0.760816	0.643181	0.749162
FBgn0003328	2.93062	2.81829	2.51876	1.92918	1.63752	1.83997
FBgn0003330	7.49556	7.65006	18.1721	8.75769	8.74092	9.62292
FBgn0003334	11.1241	10.0167	8.46002	9.21388	10.1183	9.72923
FBgn0003339	0.912308	0.916931	0.715095	1.40805	0.102302	0.0799729
FBgn0003345	7.17184	6.71124	5.74144	6.11639	5.5399	5.80092
FBgn0003346	5.18954	6.09416	24.7883	9.46693	9.33296	9.44027
FBgn0003353	8.24427	8.12005	7.38344	10.1973	9.21331	10.9689
FBgn0003356	0	0.0438619	0.0333068	68.1562	0.155199	0
FBgn0003357	0	0	0.0231536	41.5784	0.0809163	0
FBgn0003358	0.0368303	0	0.0316543	6.69269	0.0737496	0.0310437
FBgn0003360	479.444	482.564	447.216	417.089	426.738	392.831
FBgn0003366	11.3899	11.3876	10.2951	6.75159	5.99242	5.90631
FBgn0003371	12.5568	10.9462	15.2815	14.9639	14.136	15.0749
FBgn0003372	1.49689	0.86147	0.690505	0.541596	0.355622	0.463337
FBgn0003373	0	0	0	0.024113	0.0301582	0
FBgn0003374	0	0.0397153	0	0.0561792	0.0351317	0
FBgn0003375	0	0	0	0	0	0
FBgn0003377	0	0.117785	0.0894407	0.249919	0	0.263146
FBgn0003378	0.186101	0.105317	0.159947	0.44693	0.186325	0.392154
FBgn0003380	3.46167	3.21893	3.02483	4.19404	2.46332	3.24865
FBgn0003382	1.24552	1.1995	0.816945	0.778405	0.760248	0.861045
FBgn0003386	1.03556	0.824235	0.780924	1.43868	1.2843	1.62745
FBgn0003388	0.143987	0.0877529	0.076155	0.0620653	0.0887147	0.0933575
FBgn0003390	1.22758	1.1368	1.13499	2.03984	1.52702	1.75587
FBgn0003391	7.7458	7.08918	12.4846	8.0391	8.08961	8.04224
FBgn0003392	26.9237	27.2661	28.4708	26.0894	26.7329	26.7368
FBgn0003396	3.22903	2.49951	2.62903	3.30953	2.94704	3.03406
FBgn0003401	0.157757	0.133916	0.169483	0.0473577	0.0394869	0.0664855
FBgn0003410	8.17435	7.98666	10.6397	8.09546	8.19449	8.11762
FBgn0003411	0.085764	0	0.147422	0.0686554	0.0429338	0
FBgn0003415	4.41348	4.1259	4.22713	5.18225	4.19596	4.46818
FBgn0003416	1.74732	2.13749	4.24741	1.95921	1.80245	2.0877
FBgn0003423	54.7129	50.3593	46.8571	54.6504	52.5726	52.9972
FBgn0003429	10.4397	10.1775	8.81985	20.183	13.8222	17.8707
FBgn0003430	13.0104	13.399	11.6454	20.8676	22.8368	24.3431
FBgn0003435	4.34758	4.24797	3.65374	5.85945	4.43727	5.23187
FBgn0003444	1.37521	1.20747	4.52003	1.46784	1.30177	1.46122
FBgn0003447	2.43847	2.18854	17.6749	2.39429	2.58446	2.43269
FBgn0003448	0	0	0.0172125	0	0	0.0168805
FBgn0003449	32.965	34.9563	56.0112	36.6051	37.8915	36.2158
FBgn0003450	0.325903	0.237129	1.42052	0.0559051	0.0932277	0.117728
FBgn0003459	3.26806	2.67821	4.45827	3.04804	3.12538	3.02745
FBgn0003460	1.21102	0.963545	0.752284	0.892656	0.34814	0.565962
FBgn0003462	431.429	475.848	385.577	415.712	479.815	432.713
FBgn0003463	7.38936	5.73414	5.93195	4.30883	3.62905	3.66272
FBgn0003464	12.4248	12.3057	10.5934	12.9922	12.358	12.5682
FBgn0003475	9.25893	9.09624	8.69037	11.7571	11.3216	11.5656
FBgn0003479	5.99897	7.26879	7.03855	6.01779	6.90341	7.00769
FBgn0003480	10.0167	10.2718	9.91589	5.52602	5.60646	5.79815
FBgn0003482	0.195351	0.515912	2.63039	0.130318	0.391175	0.329317
FBgn0003483	0.064268	0.0808229	1.71845	0.0228656	0.0285981	0.0120379
FBgn0003486	0	0.0151904	0.0115349	0	0	0.0113124
FBgn0003495	40.4281	35.3619	35.293	28.6869	30.4461	32.3492
FBgn0003499	1.73757	1.59848	1.46153	1.38107	1.15016	1.1557
FBgn0003502	2.80659	2.5815	9.36224	2.03924	1.73863	1.84444
FBgn0003507	0.359511	0.246812	0.369771	0.226461	0.283236	0.153997
FBgn0003510	0	0	0	0	0	0
FBgn0003511	0	0	0	0	0	0
FBgn0003512	9.70173	9.92913	14.8381	9.84204	10.5572	10.5451
FBgn0003513	32.1309	29.6004	27.7702	39.2027	38.1874	41.2179
FBgn0003514	46.1278	51.3224	47.8508	45.6873	50.0834	47.2667
FBgn0003515	0.0155662	0.0176183	0.0401358	0.012461	0.06234	0
FBgn0003517	339.169	378.513	378.321	316.499	348.402	321.991
FBgn0003520	12.3068	11.4293	17.5985	13.6919	13.0131	13.373
FBgn0003525	0.098122	0.0863782	5.8283	0.165824	0.0873249	0.156221
FBgn0003527	0.0855809	0	0.392286	0.0685088	0.114246	0.0721348
FBgn0003545	0.0271586	0.0153695	10.7606	0.0108704	0.0135957	0.0343373
FBgn0003557	18.1368	19.1094	15.8931	22.7563	23.2194	24.1602
FBgn0003559	8.17948	7.96572	9.32566	8.70378	9.45438	9.58484
FBgn0003567	6.55944	6.38707	18.792	8.14876	7.41213	8.0524
FBgn0003575	7.38658	6.39763	12.4524	8.51991	8.55519	8.32369
FBgn0003598	4.12025	3.41336	18.9508	3.64245	3.26442	3.66242
FBgn0003607	43.526	44.082	89.238	49.5039	53.772	53.4951
FBgn0003612	10.3749	10.2044	19.8392	14.1693	11.8476	13.4944
FBgn0003638	24.2951	23.6891	24.2603	29.18	18.4074	24.5139
FBgn0003651	1.88669	1.63535	1.44707	1.40039	1.13577	1.1776
FBgn0003654	20.9591	19.5911	19.1953	19.3356	18.808	19.0637
FBgn0003655	0.181729	0.0747952	10.0813	0.0264503	0.0661631	0.0557005
FBgn0003656	14.4421	13.1758	14.3432	19.6064	16.7255	18.5145
FBgn0003660	97.8388	99.4892	97.4345	89.0223	95.9562	94.0982
FBgn0003676	22.1182	24.3849	24.8389	30.3338	33.6143	34.1719
FBgn0003683	0	0	0	0	0	0
FBgn0003687	8.11645	8.12334	7.51398	9.71709	10.1036	9.64268
FBgn0003701	0.11675	0.156918	9.30048	0.0467301	0.0584455	0.0861059
FBgn0003710	13.6107	13.3868	12.5556	14.8701	11.8091	13.9887
FBgn0003714	9.69082	10.1156	12.0706	9.33264	9.91208	10.3559
FBgn0003716	8.49256	7.29228	9.57879	6.55714	6.14889	6.59296
FBgn0003719	0.0795596	0.022512	0.0854732	0.0159222	0.0696987	0.0335298
FBgn0003720	0	0	0	0.0136088	0	0.0143291
FBgn0003721	26.9097	23.9647	32.2208	21.341	12.3985	13.211
FBgn0003731	7.71293	6.8793	6.06693	5.95106	6.13832	6.48895
FBgn0003733	0.74684	0.809071	4.6674	0.4185	0.363189	0.431657
FBgn0003741	18.1752	16.5359	17.9524	18.2412	16.3735	18.2593
FBgn0003742	7.98896	7.79143	9.66876	9.36815	8.76038	9.54333
FBgn0003744	22.5271	23.7649	19.6161	22.9618	22.9581	24.4271
FBgn0003747	0	0.0253751	0	0.0538415	0.0448932	0
FBgn0003748	97.2486	102.791	68.198	68.7292	75.0895	76.9748
FBgn0003751	0.908982	0.943081	1.0091	0.606378	0.3792	0.861938
FBgn0003861	0.152976	0.145805	0.110718	0.773428	0.588459	0.726141
FBgn0003862	3.87967	3.35793	2.83386	4.59009	3.85817	4.0676
FBgn0003863	0.194216	0.0439639	0.0333842	132.121	0.15556	0.0654805
FBgn0003865	0	0	0.032368	0	0	0
FBgn0003866	0.374148	0.303622	0.200221	0.276907	0.183766	0.136856
FBgn0003867	10.14	8.13471	6.70701	3.68845	3.73601	3.82897
FBgn0003870	11.5771	10.9169	9.3308	11.3979	10.7236	9.86618
FBgn0003882	13.2888	11.8365	15.4143	14.0372	13.8717	13.7134
FBgn0003884	404.426	434.458	511.036	304.655	319.316	305.512
FBgn0003885	37.9603	42.3155	49.4893	40.8142	41.6716	41.14
FBgn0003886	5.56751	6.22878	4.36178	2.67413	0.964772	1.85906
FBgn0003888	14.9116	15.3008	12.873	16.7266	19.1003	19.9937
FBgn0003889	0.0181451	0.0205372	0.0779752	0.0145254	0.036334	0.107059
FBgn0003890	28.6687	30.4859	25.2081	22.3774	21.9391	24.1794
FBgn0003891	28.5286	26.8816	22.4514	24.2156	22.5671	22.8824
FBgn0003892	2.11164	1.81478	1.50287	1.40948	1.72649	1.48408
FBgn0003896	0.16128	0.0684532	0.0606437	0.0564843	0.0403686	0.0679701
FBgn0003900	0.363707	0.474987	0.408775	0.190369	0.238096	0.153281
FBgn0003916	4.27748	2.53597	9.27838	4.56559	4.28265	5.66566
FBgn0003920	8.0033	6.49842	7.62621	16.9919	20.9034	27.2767
FBgn0003922	8.0033	6.89226	8.37388	16.7133	20.7292	25.6636
FBgn0003923	0.349791	0	0.751583	0.700034	0.700428	0.589668
FBgn0003926	0	0	0	0	0	0
FBgn0003930	3.27043	3.43718	1.20463	2.99203	2.10496	1.7721
FBgn0003931	0.235247	0	0.404373	0	0	0
FBgn0003933	0	0	0.261004	0	0	0
FBgn0003934	0	0.288618	1.31498	0	0	0.214936
FBgn0003935	1.05213	0	0.452133	0	0.5267	0.221706
FBgn0003936	0	0	0	0	0	0
FBgn0003938	1.62952	0.92217	0.700255	1.73927	1.35957	1.14458
FBgn0003941	390.115	424.791	426.3	404.69	453.67	418.205
FBgn0003942	472.072	514.7	530.61	400.487	463.942	421.731
FBgn0003943	144.031	126.572	111.411	131.542	149.119	139.168
FBgn0003944	0.616301	0.132446	0.0469344	0.0499604	0.117161	0.0920581
FBgn0003950	0.0209875	0	0.0240506	0.0280013	0.0140086	0.0235867
FBgn0003961	0	0	0.0909998	0	0.0265019	0
FBgn0003963	1.27523	0.981026	0.937606	0.841398	0.603474	0.701186
FBgn0003964	12.6121	13.6152	9.92297	12.1031	11.9008	11.9837
FBgn0003965	0.46076	0.666365	0.220003	0.512285	0.845746	0.194184
FBgn0003969	7.47248	6.88824	9.97812	7.30181	6.84367	6.65222
FBgn0003975	0.202572	0.021836	0	0.023166	0.0482897	0.0162614
FBgn0003977	3.086	2.7324	4.89355	3.1085	2.8788	2.87949
FBgn0003978	5.02351	4.12724	9.99387	3.77644	5.20829	3.93333
FBgn0003979	0	0	0	0.0717887	0	0
FBgn0003980	0.0525237	0	0.0451422	0.0840921	0.0525871	0
FBgn0003983	0.13607	0.231012	0.116947	0.272315	0.068117	0.114691
FBgn0003984	1.99576	1.65987	1.41388	0.990229	0.715	0.962023
FBgn0003996	0.511302	0.450107	0.793444	0.591219	0.61146	0.694339
FBgn0003997	2.02858	2.27719	1.93642	1.57732	1.24858	1.32444
FBgn0004003	1.82348	1.0606	0.696539	3.10191	1.03962	1.66506
FBgn0004034	0.0163911	0	0	0.0131213	0	0.0138158
FBgn0004045	8.23204	19.3856	20.6017	38.9749	12.6225	4.4743
FBgn0004047	13.0723	27.6078	35.7036	43.6479	15.8096	5.15501
FBgn0004049	6.95939	5.81025	11.3453	6.2001	6.27851	6.79947
FBgn0004050	10.411	10.096	12.7258	11.071	12.3667	11.6678
FBgn0004052	0.0737419	0	0.0633785	0	0	0
FBgn0004053	0	0	0.0453204	0	0	0
FBgn0004054	0	0	0	0.0266879	0	0
FBgn0004055	32.6743	37.9652	32.7721	56.1606	64.6308	62.0486
FBgn0004057	34.8945	33.3086	27.1789	49.746	51.7658	53.9258
FBgn0004066	48.2044	50.5406	87.9624	51.3906	56.5671	56.3133
FBgn0004087	17.409	19.3614	13.6613	14.6633	16.6217	14.2484
FBgn0004101	2.65651	2.96727	3.04423	2.23263	1.87088	2.18624
FBgn0004102	0.00662668	0.0150006	0.0113908	0.0106095	0.00663468	0.011171
FBgn0004103	70.8891	67.5859	76.8132	64.9899	70.7926	69.4777
FBgn0004106	1.60542	1.67729	44.2863	1.03802	1.54554	1.22307
FBgn0004107	1.61286	1.74326	2.7599	2.04718	1.78938	1.84935
FBgn0004108	14.2173	14.4047	16.8266	9.05743	10.9532	10.3129
FBgn0004110	0.200752	0.113609	0.155285	0.128564	0.0602982	0.0846052
FBgn0004117	81.1668	57.6612	52.081	57.3612	16.2811	19.7948
FBgn0004118	1.03092	1.05391	1.09326	0.545741	0.324632	0.511556
FBgn0004132	38.3874	37.809	47.2254	45.8096	49.313	50.354
FBgn0004133	10.3687	10.4081	9.09299	8.92941	9.10119	9.80736
FBgn0004143	0	0	0	0	0	0
FBgn0004167	5.75009	5.08514	4.46329	3.87965	3.31816	3.33306
FBgn0004168	2.75547	2.42568	2.39683	1.6357	1.35941	1.42494
FBgn0004169	113.577	92.1762	80.7864	96.48	24.2578	31.8626
FBgn0004170	0.0929209	0.0525855	0.0399311	0.0557885	0.0697749	0.0587412
FBgn0004171	0	0	0.0269329	0	0	0
FBgn0004172	0	0	0	0	0	0
FBgn0004173	0	0	0	0	0	0
FBgn0004174	0	0	0	0	0	0
FBgn0004175	0.0804942	0	0	0.128874	0	0
FBgn0004177	87.5941	82.6751	111.093	83.4135	90.6326	87.8283
FBgn0004179	30.8788	32.2499	44.7104	32.1572	31.1224	33.8867
FBgn0004181	0	0	0	0	0	0
FBgn0004183	0	0.230542	4.72672	0.163057	0	0
FBgn0004185	5.09224	2.53597	11.9043	5.21781	4.69052	6.69578
FBgn0004186	5.09224	2.53597	11.7293	5.21781	4.69052	6.69578
FBgn0004187	1.83321	0.691627	3.8514	1.46751	2.24329	2.74699
FBgn0004188	4.68296	3.18019	6.17141	6.7478	4.37604	6.05236
FBgn0004189	5.61955	2.82684	6.70805	6.99772	5.00118	5.52607
FBgn0004190	4.99515	2.82684	5.90308	6.99772	4.37604	6.31551
FBgn0004191	4.00165	4.33228	4.03741	7.38171	9.75492	8.79895
FBgn0004192	23.314	21.6614	17.1964	37.3264	36.5809	48.8341
FBgn0004197	0.332275	0.304754	0.172332	0.0779629	0.0229432	0.0627742
FBgn0004198	1.57708	1.71115	1.35788	2.14802	1.76925	2.08957
FBgn0004227	10.9131	11.5089	13.5596	12.6895	11.4553	12.5406
FBgn0004228	0.082211	0.0310164	0.117762	0.877483	0.0823103	0.0461963
FBgn0004237	34.7248	35.3834	55.5582	36.7051	35.4941	38.5253
FBgn0004240	1.34698	0.228683	1.04191	0.539139	0.944024	0.681209
FBgn0004242	16.8085	17.1408	15.5821	21.2567	17.1048	20.3238
FBgn0004244	7.02717	7.38607	6.7323	8.44696	5.38831	6.78401
FBgn0004359	14.0495	12.9221	10.5041	7.85095	7.8663	8.15151
FBgn0004360	8.94779	8.28759	7.33142	15.9254	16.5734	19.7348
FBgn0004362	26.3841	25.129	79.498	26.9318	25.4628	28.0707
FBgn0004363	173.921	171.926	160.67	174.951	184.453	168.585
FBgn0004364	6.21031	4.7976	4.79743	3.40801	3.07806	3.67147
FBgn0004367	0.503254	0.41643	0.381643	0.490883	0.453052	0.481218
FBgn0004368	15.0598	14.0273	12.3555	13.2541	12.0707	12.9975
FBgn0004369	3.84895	3.45034	3.05985	3.88581	3.51325	3.74333
FBgn0004370	7.44978	7.09895	7.29301	5.90532	5.13127	4.70786
FBgn0004372	0.0294707	0	0.0126645	0.0117959	0	0
FBgn0004373	7.49323	7.59637	11.1004	8.17055	7.52477	7.91006
FBgn0004374	0.455693	0.410509	0.423623	0.364789	0.26071	0.305709
FBgn0004378	0.0690366	0.0781379	8.63316	0.0552649	0.01728	0.00727373
FBgn0004379	0.20567	0.245035	4.74476	0.190638	0.119216	0.200728
FBgn0004380	23.2079	23.4568	19.742	33.6777	36.7516	35.3043
FBgn0004381	31.0095	29.4602	26.2876	32.6105	34.5275	33.4536
FBgn0004387	11.0001	10.5359	9.25172	10.3145	9.68889	10.0661
FBgn0004389	0	0	0	0	0	0
FBgn0004390	5.29908	5.25318	8.82342	5.68388	4.69615	5.8759
FBgn0004391	1.64938	1.76181	2.38774	1.9599	1.82167	1.72476
FBgn0004394	1.7266	1.52086	1.59571	0.971569	0.737767	1.00472
FBgn0004395	5.72236	6.38116	8.57956	7.47133	7.37829	7.5642
FBgn0004396	6.25324	5.91763	4.47444	5.56466	5.87414	5.8717
FBgn0004397	14.9062	14.4007	13.2055	13.7412	11.0124	11.5404
FBgn0004400	0.553205	0.505725	7.66222	0.425817	0.340845	0.717366
FBgn0004401	81.1198	74.7783	119.469	71.5847	64.9383	71.7933
FBgn0004403	252.995	288.072	265.334	239.299	273.97	246.86
FBgn0004404	247.433	283.029	273.399	240.403	276.135	251.853
FBgn0004406	1.03511	1.23324	4.08923	1.31562	1.18182	1.27045
FBgn0004407	0	0	0	0	0	0
FBgn0004414	0	0	0	0	0	0
FBgn0004419	34.5638	32.6448	138.153	33.9738	38.1223	35.8482
FBgn0004425	0.164018	0.123761	0	48.7558	0.109478	0.0921657
FBgn0004426	0	0	0	47.847	0	0
FBgn0004427	0.208782	0.393843	0	129.64	0.139356	0.117319
FBgn0004428	0	0	0	27.3407	0	0.0485459
FBgn0004429	0.0543172	0	0	0	0	0
FBgn0004430	0	0	0	0.0543522	0	0
FBgn0004431	0	0	0	0	0	0
FBgn0004432	360.432	366.165	292.322	300.256	355.034	314.427
FBgn0004435	6.67618	8.21292	5.75456	8.32037	6.92625	7.83577
FBgn0004436	51.326	48.8235	48.6991	46.7664	46.8946	46.9667
FBgn0004449	4.09759	3.72062	4.25105	3.11903	2.5794	2.92327
FBgn0004456	4.44845	3.63995	2.95711	2.75943	2.53861	2.80809
FBgn0004463	3.52777	3.36127	2.88568	3.81586	4.19488	4.28089
FBgn0004465	16.1584	15.477	14.5382	19.0901	19.6125	18.4653
FBgn0004507	61.2745	49.0891	47.5859	61.2736	47.1257	46.5068
FBgn0004509	14.7044	14.0458	12.8989	12.814	12.4138	12.8198
FBgn0004510	6.36458	6.00304	5.51649	6.21757	6.26427	6.89519
FBgn0004511	0.0737781	0.0556696	0.014091	0.301865	0.262639	0.304022
FBgn0004512	10.099	9.15121	7.05352	2.76781	3.30194	2.77979
FBgn0004513	13.8871	11.9599	11.5467	8.05149	10.0215	11.5555
FBgn0004514	1.07056	1.02686	0.701776	0.689957	0.635845	0.550591
FBgn0004516	0	0	0.00779328	0.0145175	0	0.0152859
FBgn0004552	0.43626	0.211617	0.214257	0.249452	0.436787	0.315186
FBgn0004554	0.0553064	0	0.285203	0.0442737	0.0553732	0
FBgn0004556	2.02638	1.79717	7.78522	1.80374	1.89257	1.98843
FBgn0004567	2.13587	2.17571	1.87242	6.97599	7.3848	7.99331
FBgn0004569	21.5559	22.2272	17.3768	13.5886	14.3998	14.198
FBgn0004573	0.930815	0.868106	0.665601	0.459001	0.462242	0.520954
FBgn0004574	46.9419	49.7335	43.9908	55.6823	59.2458	60.0276
FBgn0004575	12.4686	13.539	12.067	16.9166	13.6364	16.2399
FBgn0004577	0.254031	0.172512	0.152831	0.0101678	0.0381507	0.0214119
FBgn0004580	20.2444	20.0852	18.3376	31.6448	29.8386	31.8781
FBgn0004581	0.032128	0.0636361	0.0414193	0.0450082	0.0482502	0.0880106
FBgn0004583	5.74776	5.11146	4.55701	2.91381	2.98763	3.17775
FBgn0004584	1.37496	1.60069	1.90203	1.53047	1.49462	1.62251
FBgn0004587	42.0255	39.1414	56.4157	44.3621	34.7172	42.7409
FBgn0004588	0.0810803	0.0917693	0.139371	0.064906	0	0.0683413
FBgn0004589	0.21232	0.320415	0.121654	0.113311	0	0.119308
FBgn0004590	0	0	0	0	0	0
FBgn0004591	0.160988	0	0	0	0	0
FBgn0004592	0	0	0	0	0	0
FBgn0004593	0	0	0	0	0	0
FBgn0004594	0	0	0	0	0	0
FBgn0004595	3.10539	2.82823	2.43368	3.06066	3.0124	3.15365
FBgn0004597	9.97472	10.2303	19.4336	8.94498	8.90316	9.36911
FBgn0004598	19.3134	18.0051	19.1137	20.3554	20.3132	19.3452
FBgn0004606	1.94199	1.72232	1.53205	0.939716	1.01086	1.04239
FBgn0004607	5.16241	4.3518	4.23354	6.50667	6.62232	6.40232
FBgn0004611	10.7297	10.014	10.2891	8.26249	6.91366	8.06234
FBgn0004618	0	0.0111236	0	0	0.0196796	0
FBgn0004619	0.00876774	0	0.00753555	0.0140374	0	0.00739019
FBgn0004620	4.73401	4.32368	3.63625	2.77031	3.35174	3.20257
FBgn0004622	0.0811929	0.0262562	0.0498445	0.0185703	0	0.00977661
FBgn0004623	0.0683596	0.128953	0.0587526	0.036482	0	0.0192064
FBgn0004629	1.31136	1.09365	0.237276	0.497255	0.621919	0.465399
FBgn0004635	10.8455	9.99417	8.94809	5.35717	5.58539	6.0349
FBgn0004636	22.1591	22.6201	36.6506	26.4305	27.3937	29.6617
FBgn0004638	24.3111	28.2091	28.535	23.8911	23.4549	22.7853
FBgn0004643	6.92306	6.21558	5.62577	5.72953	5.57641	5.99987
FBgn0004644	0.0422849	0.0957189	0.0363423	0.0676995	0.028224	0.0475217
FBgn0004646	19.0765	20.3055	17.6926	15.6443	16.1794	16.2865
FBgn0004647	2.68557	2.65966	3.47071	1.41215	1.36418	1.34542
FBgn0004648	11.0144	10.8277	11.634	12.263	12.6136	12.9318
FBgn0004649	0.0894168	0	0.537954	0.00842113	0	0
FBgn0004650	0.0355319	0.034471	0.117791	0	0.0152464	0.0256708
FBgn0004652	1.64552	1.75374	1.47968	3.1858	2.36783	2.37375
FBgn0004654	54.7526	51.915	44.5732	78.6857	82.5458	78.5562
FBgn0004655	4.77824	4.77034	9.37343	5.24287	4.67022	4.79788
FBgn0004656	6.23164	5.77319	7.43525	6.18025	5.61226	5.91316
FBgn0004657	15.197	14.7372	18.7431	13.1797	9.49934	10.887
FBgn0004666	0.00941784	0	0.0161886	0	0	0
FBgn0004687	64.2552	67.5913	69.529	60.0389	60.1731	56.4743
FBgn0004698	7.79452	7.5931	20.7393	6.89294	6.31516	6.48244
FBgn0004777	0.0304513	0	0	0	0	0
FBgn0004778	0	0	0	0	0	0
FBgn0004779	0	0	0	0.0709318	0.0887147	0.186715
FBgn0004780	0	0	0	0.254679	0	0.0766167
FBgn0004781	0.0315142	0.0356688	0.0270853	1.26138	0.820359	0.796886
FBgn0004782	0	0	0	0	0	0
FBgn0004783	0	0	0	0	0	0
FBgn0004784	0.156298	0.144739	0.0610601	0.227489	0.0853562	0.131741
FBgn0004795	0.119384	0.0253355	26.7674	0.0358382	0.0224115	0.0503134
FBgn0004797	17.8144	13.8356	10.7197	16.2894	18.2464	16.649
FBgn0004811	4.3214	5.17059	13.9013	4.65639	5.30182	5.18036
FBgn0004828	153.621	175.726	181.848	159.19	175.077	163.699
FBgn0004832	7.65651	7.25367	5.94682	7.35499	8.94339	10.2301
FBgn0004837	9.26283	9.24077	14.219	34.4555	34.1597	35.9259
FBgn0004838	31.6067	30.9935	50.6603	35.6991	33.1607	35.5351
FBgn0004839	0.259171	0.253698	0.246829	0.140183	0.119223	0.106274
FBgn0004841	1.83453	2.46351	1.85286	4.26467	3.76689	4.42049
FBgn0004842	0.130602	0.082122	0.0748318	0.0929324	0	0
FBgn0004852	8.43918	7.74657	7.23158	15.2053	13.3656	14.5599
FBgn0004854	4.79494	4.39219	3.92918	7.15768	6.81256	7.68886
FBgn0004855	15.0726	15.2697	24.9656	13.1252	13.5721	12.9493
FBgn0004856	12.0108	12.7918	26.6674	13.187	13.2362	13.0296
FBgn0004858	9.62179	10.049	8.45948	7.23607	6.30496	7.19577
FBgn0004859	4.4217	3.36541	2.96707	3.0191	3.26701	3.56255
FBgn0004860	4.85317	3.77102	4.30235	5.12912	4.53146	5.09264
FBgn0004861	6.84399	6.65925	5.97804	7.7502	6.76484	7.65752
FBgn0004862	0	0	0	0	0	0
FBgn0004863	1.72785	1.97601	1.33033	0.821257	1.24339	1.33501
FBgn0004864	4.79104	3.93423	8.28088	5.65508	5.31289	5.45308
FBgn0004865	0.653553	0.604635	0.639855	1.06911	0.739691	0.924503
FBgn0004867	295.226	321.032	381.958	261.702	286.916	267.721
FBgn0004868	69.0274	74.2725	57.5127	72.0657	83.8743	77.5123
FBgn0004870	1.42003	1.52227	1.40326	1.24192	1.25264	1.27074
FBgn0004872	0.021741	0.0123036	1.25194	0.0348081	0.0108836	0
FBgn0004875	5.67569	4.81691	7.26478	6.49195	5.8007	6.25737
FBgn0004876	5.33376	5.31272	5.65322	5.52364	5.5247	5.05663
FBgn0004878	0.0212028	0.0359971	0.00911154	0.0169732	0.0106142	0.0178715
FBgn0004880	4.06014	3.67882	3.29656	7.01314	5.21491	6.09362
FBgn0004882	0.15739	0.154387	0.183367	0.193189	0.0525266	0.120869
FBgn0004885	0.401281	0.286484	0.307745	0.212507	0.327593	0.145701
FBgn0004888	97.1887	100.773	114.492	82.936	82.4716	80.2816
FBgn0004889	18.5745	19.2968	15.9017	15.3608	14.0419	16.363
FBgn0004892	0.204704	0.275132	0.175935	0.122901	0.0384283	0.129406
FBgn0004893	9.47518	9.58475	7.98258	8.22232	7.91594	8.42725
FBgn0004895	0	0	0	0	0	0
FBgn0004896	0.0149933	0	0.0128862	0.0240047	0	0
FBgn0004897	5.95052	6.04599	5.70285	3.41119	3.87022	4.34856
FBgn0004898	21.7379	21.9626	17.0996	13.4935	14.2635	13.8713
FBgn0004901	6.66515	6.62779	5.36019	6.12318	7.27696	7.19633
FBgn0004903	11.9246	11.5176	9.90799	14.4611	13.3639	14.7124
FBgn0004907	189.197	197.632	164.029	190.917	210.218	202.957
FBgn0004908	12.8834	12.2764	12.5608	11.0879	11.7263	11.3742
FBgn0004910	17.9228	22.984	17.4206	12.4843	9.66096	11.2547
FBgn0004911	0.602601	0.593082	0.45036	0.776022	0.550866	0.596258
FBgn0004913	5.62193	5.33529	4.96338	6.1585	5.91475	6.26945
FBgn0004914	23.3718	21.7488	17.2038	28.3427	29.222	28.9212
FBgn0004915	15.7445	16.0759	25.2201	16.6883	17.8278	18.2211
FBgn0004919	3.89833	3.79363	2.80473	4.76144	3.67771	4.18691
FBgn0004921	181.457	180.128	152.86	154.951	162.74	159.791
FBgn0004924	9.51377	8.74748	35.3667	9.5798	8.59414	9.02364
FBgn0004926	49.693	59.8977	47.7235	51.8942	50.7018	53.8171
FBgn0004956	0	0.0604943	0.0183747	0.0342288	0.0107025	0.0450506
FBgn0004957	3.03422	3.11025	4.19463	2.96744	2.75129	2.9556
FBgn0004959	0.0303269	0	0	0	0	0
FBgn0005198	6.67525	5.91112	8.3134	7.03718	6.56788	6.62738
FBgn0005278	22.7519	25.4007	52.0886	22.7816	23.8225	22.2547
FBgn0005322	21.2595	23.6663	29.6959	22.8522	25.7018	24.7497
FBgn0005355	11.0722	9.12058	20.8852	9.3494	9.45106	9.08563
FBgn0005386	3.41289	3.01876	4.05679	3.67671	3.23694	3.46458
FBgn0005390	0.105675	0.112962	0.0807324	0.0892943	0.111681	0.113814
FBgn0005391	9.39389	22.1292	26.3504	44.657	13.9115	5.02921
FBgn0005411	28.8185	25.8185	47.9322	30.0068	29.9099	32.2621
FBgn0005427	6.56317	6.27348	5.53787	8.17617	6.59987	7.05834
FBgn0005533	416.845	464.167	456.684	377.927	414.911	385.246
FBgn0005536	10.5138	8.68486	7.6112	9.68887	6.88898	8.07828
FBgn0005558	0.107758	0.142292	0.154357	0.172524	0.170823	0.143811
FBgn0005561	6.12608	5.84577	5.09441	11.7163	10.246	11.9961
FBgn0005564	4.7649	5.0401	4.20746	5.12648	4.19702	4.48085
FBgn0005585	198	201.107	170.414	213.5	232.503	230.693
FBgn0005586	22.4508	21.677	19.2575	29.688	29.0745	30.6673
FBgn0005590	0.81937	0.665818	0.740332	0.403642	0.315523	0.389589
FBgn0005592	0.631396	0.838505	0.788669	0.43805	0.320294	0.447043
FBgn0005593	309.491	327.451	393.336	287.532	321.529	295.102
FBgn0005596	2.12771	1.67683	2.90559	2.22686	2.06716	2.3248
FBgn0005612	8.01759	6.99344	7.26786	7.57632	6.3265	6.92312
FBgn0005613	8.35356	7.55972	6.96726	17.0145	16.48	16.0642
FBgn0005614	0.266005	0.213665	0.199122	0.14425	0.0601382	0.0795589
FBgn0005616	6.18902	5.18484	4.21356	6.1443	5.6134	5.81742
FBgn0005617	3.53278	3.57683	8.55996	3.8879	3.5104	3.98713
FBgn0005619	5.06402	2.36182	0.712884	3.57156	0.681846	1.17749
FBgn0005624	0.875749	0.668762	1.7774	0.93755	0.75004	0.818196
FBgn0005626	38.5747	34.938	27.7977	29.1512	24.2624	22.7783
FBgn0005631	4.30414	3.63002	3.25535	4.7765	3.9055	4.63127
FBgn0005632	10.5267	9.34409	14.3853	12.1417	10.753	11.5064
FBgn0005633	0.102785	0.290838	0.198765	0.0205702	0	0.0216589
FBgn0005636	4.64542	4.80439	3.55806	5.97899	6.43695	6.34368
FBgn0005638	0.251797	0.149282	0.226716	0.220764	0.0720289	0.0808518
FBgn0005640	5.47733	5.57544	8.25689	10.1792	9.33242	10.3135
FBgn0005642	8.09947	7.24355	12.9576	7.40761	7.24791	7.35751
FBgn0005648	18.515	20.4784	25.7964	21.8383	20.8682	22.1118
FBgn0005649	24.0083	23.534	51.6573	25.3009	24.4127	25.8395
FBgn0005654	0	0	0	0	0	0
FBgn0005655	0.811712	1.13074	23.505	0.549821	0.625148	0.921011
FBgn0005658	2.16502	2.31217	1.73826	1.23873	1.09401	1.0583
FBgn0005659	9.75026	9.41467	7.39363	6.7119	5.69769	6.37961
FBgn0005660	1.06881	1.11182	1.06197	2.18104	1.9299	2.18712
FBgn0005664	0	0	0	0	0	0
FBgn0005666	7.53131	5.49343	4.4389	6.17687	1.47538	2.38265
FBgn0005670	0.0877157	0.264745	0.288989	0.128733	0.0731847	0.172513
FBgn0005671	133.836	136.674	119.345	175.997	188.704	169.465
FBgn0005672	60.9638	63.4866	49.71	44.6522	42.5753	46.3182
FBgn0005674	6.10762	5.84503	4.99656	6.08581	6.05366	6.48021
FBgn0005677	2.29987	2.31468	1.71156	4.23502	3.22236	3.65098
FBgn0005683	0.719592	0.687765	0.797131	0.601647	0.576369	0.485227
FBgn0005694	11.3629	11.2946	17.1174	11.9458	11.7689	12.1846
FBgn0005695	7.28281	6.10308	6.00757	7.04503	7.02501	7.64235
FBgn0005696	0.759941	0.841826	0.875488	0.608345	0.679917	0.6678
FBgn0005771	17.8184	16.2926	14.1895	16.1065	17.4773	18.1112
FBgn0005775	2.64567	2.58756	1.84902	4.74391	4.87593	5.16544
FBgn0005777	10.1187	10.3978	15.1162	10.786	10.9041	11.1437
FBgn0005778	0.0261181	0.0591227	0.0448952	0.0627239	0	0
FBgn0005779	0	0	0	0	0	0
FBgn0008635	22.2561	20.1144	19.451	24.6791	26.6686	26.9611
FBgn0008636	0.241527	0.399539	0.335328	0.0892368	0.111609	0.1566
FBgn0008646	16.1673	15.5013	13.4352	6.28836	5.59525	6.66099
FBgn0008651	3.11651	2.71442	1.76825	2.03678	1.24323	1.45708
FBgn0010014	20.0322	18.4143	15.821	32.809	32.4155	34.3401
FBgn0010015	1.36281	1.1476	1.12443	1.20441	0.382046	0.643265
FBgn0010019	0.0586311	0.0165902	0.0251957	0.187741	10.6984	0.0370644
FBgn0010038	65.991	69.7457	76.9393	109.115	114.143	106.028
FBgn0010039	26.6435	28.7368	28.8644	27.5658	29.276	18.7585
FBgn0010040	0.276456	0.260751	0.950415	0.295076	0.230658	0.0388367
FBgn0010041	0.357912	1.39533	10.1512	1.24156	1.03522	0.469277
FBgn0010042	5.18207	5.96218	5.81571	3.42837	4.80242	4.83716
FBgn0010043	0.353493	0.950225	0.417745	1.55637	1.19448	1.2663
FBgn0010044	25.0538	24.0517	18.0506	144.661	155.43	145.592
FBgn0010051	8.42321	7.0304	6.5558	8.07338	7.19671	7.45683
FBgn0010052	9.18997	14.3066	12.9682	14.5989	11.8277	8.85842
FBgn0010053	166.935	142.178	109.587	213.948	236.301	219.171
FBgn0010078	524.435	566.786	544.916	477.741	556.107	512.69
FBgn0010097	0.0615573	0	0.19399	0	0	0
FBgn0010100	205.017	179.212	163.63	157.992	131.022	132.916
FBgn0010105	3.02587	3.65209	2.77323	2.71164	2.52014	2.60689
FBgn0010109	0.0328144	0	0.0141014	0	0	0
FBgn0010113	1.78302	1.61146	4.5859	1.60309	1.28559	1.43559
FBgn0010114	11.6979	12.0619	10.9951	7.09891	6.02975	6.39569
FBgn0010173	17.6335	18.1341	16.8094	17.3599	19.2213	19.347
FBgn0010194	2.3271	2.2185	3.64168	2.97125	3.01468	2.87542
FBgn0010197	0.0868793	0.108166	0.0821365	0.125187	0.0782858	0.12449
FBgn0010198	344.384	374.325	401.004	309.989	345.367	320.282
FBgn0010213	107.291	107.951	96.3427	113.315	112.232	114.624
FBgn0010215	27.638	27.042	37.6933	28.0527	30.3762	30.7082
FBgn0010217	326.659	325.686	279.151	328.595	340.832	314.443
FBgn0010220	8.78134	10.1428	12.5329	9.12727	8.73186	9.59349
FBgn0010222	5.39858	5.91077	5.37848	6.56185	7.17003	7.70778
FBgn0010223	1.94024	1.57451	1.69903	24.4408	24.3923	24.0681
FBgn0010225	35.3643	32.3213	26.5929	22.1075	25.7775	23.9782
FBgn0010226	33.4344	36.4628	53.4835	17.232	19.0676	21.2753
FBgn0010228	103.839	96.0546	67.4982	89.1432	98.5222	99.5663
FBgn0010235	35.9934	31.8218	29.8783	38.6162	40.4584	41.1782
FBgn0010238	63.1226	61.1677	60.6968	45.4081	50.5249	49.1696
FBgn0010240	0.754818	0.456966	0.573304	0.941496	0.439378	0.695408
FBgn0010241	0.0313958	0	0.00674588	0.0753984	0	0
FBgn0010246	0.202711	0.152957	0.108889	0.642332	0.0507389	0.106789
FBgn0010247	7.52473	7.69058	10.4896	9.42648	10.1454	9.76253
FBgn0010258	0.198446	0.299477	0.113705	0.247114	0.132457	0.148682
FBgn0010263	13.0651	10.6658	8.00285	12.5638	6.88509	8.19108
FBgn0010265	325.43	340.028	359.567	289.93	332.817	316.801
FBgn0010269	13.7594	14.0812	12.0013	18.1347	16.3788	19.1258
FBgn0010278	9.40725	9.3806	9.34493	9.51465	9.37859	9.27697
FBgn0010280	13.7048	14.5245	13.5641	15.4795	13.309	14.9359
FBgn0010282	11.0144	10.6716	34.4288	13.7294	13.8579	13.1049
FBgn0010287	3.12642	3.0001	7.1265	2.9108	3.09617	3.00757
FBgn0010288	30.1093	30.0954	25.6618	28.3958	29.8101	29.5692
FBgn0010292	7.87814	7.92045	15.0928	6.81744	8.85709	7.90166
FBgn0010294	0	0	0	0	0	0
FBgn0010295	0	0	0	0	0.0563054	0
FBgn0010296	0	0	0	0.100155	0	0
FBgn0010300	0.969134	0.934285	5.04027	1.54116	1.06707	1.12292
FBgn0010303	6.18115	5.9375	6.43502	7.87394	6.25319	7.40272
FBgn0010309	2.53494	2.50623	2.35092	4.05852	3.87221	4.12131
FBgn0010313	5.62862	5.35363	6.35127	8.1628	7.13963	8.40094
FBgn0010314	0.0291239	0.0659267	4.48053	0.0932565	0.0874771	0.0981922
FBgn0010315	3.73135	3.85334	20.3068	2.9543	2.61782	3.16805
FBgn0010316	5.78317	5.27532	4.58459	4.06933	3.89976	4.40712
FBgn0010317	0.316422	0.511623	0.252528	0.0542787	0.135773	0.152404
FBgn0010323	0	0	0	0	0	0
FBgn0010328	7.84481	7.76242	8.39277	8.06208	7.43701	8.05301
FBgn0010329	0.682265	0.654912	0.578959	0.601472	0.527449	0.553233
FBgn0010333	25.7617	27.9849	41.9284	24.119	23.1061	24.6468
FBgn0010339	15.7291	15.1062	12.9461	17.3695	18.0564	18.9366
FBgn0010340	9.13072	8.60154	7.22546	8.08924	9.08601	9.7375
FBgn0010341	33.5337	34.4065	52.8891	31.2582	31.1438	32.6145
FBgn0010342	4.6222	4.87723	47.3707	5.41017	5.25466	5.12221
FBgn0010348	74.6895	74.6735	99.7577	77.1468	80.2581	82.2561
FBgn0010350	34.1733	35.0845	30.9223	35.1665	40.5601	39.2401
FBgn0010352	115.397	101.797	85.2547	118.663	100.95	93.073
FBgn0010355	7.28246	5.39421	11.6621	6.75921	6.85835	6.86308
FBgn0010356	6.19451	6.21079	9.49317	6.47587	6.32943	6.78286
FBgn0010357	0.0935717	0	0	116.328	0.0312282	0.0525801
FBgn0010358	1.1135	2.28721	1.63047	11.7199	0.454197	0.625703
FBgn0010359	1.07226	2.14718	1.38236	11.5549	0.454197	0.451896
FBgn0010379	8.97817	8.72336	7.75165	8.9484	8.78378	9.08798
FBgn0010380	26.9476	27.2557	29.0306	33.2775	37.4344	35.4575
FBgn0010382	0.33094	0.516905	3.50419	0.508651	0.483756	0.463047
FBgn0010383	0.350594	0.310011	0.254241	0.201722	0.285202	0.193929
FBgn0010385	1.67444	0.568556	1.07934	3.68614	6.95732	5.92771
FBgn0010387	228.732	258.011	229.883	211.516	218.634	222.646
FBgn0010388	22.6393	51.5987	22.9988	11.1363	13.9726	14.3771
FBgn0010389	4.78964	4.94084	4.2708	2.97851	2.94098	3.09489
FBgn0010391	19.7733	19.7688	16.3102	17.4677	18.2844	17.5157
FBgn0010395	0.270041	0.452802	0.661888	0.320255	0.330449	0.303485
FBgn0010397	26.7104	25.741	23.109	21.142	22.1559	20.9393
FBgn0010398	2.38862	2.03773	1.25627	2.12617	2.03457	2.10348
FBgn0010399	0.336454	0.435211	0.447525	0.705406	0.697782	0.506414
FBgn0010401	2417.66	2724.69	1982.59	1805.3	2312.88	1995.9
FBgn0010403	7.5288	138.49	2.39254	1977.69	2556.29	2184.75
FBgn0010406	24.7877	28.9876	31.749	23.1876	23.993	24.5672
FBgn0010407	2.94188	2.73037	2.04804	5.35768	6.03814	5.77763
FBgn0010408	120.593	137.197	159.148	112.534	132.862	114.701
FBgn0010409	430.268	478.12	514.166	409.163	455.806	420.975
FBgn0010411	476.787	534.7	580.73	471.643	532.176	485.334
FBgn0010412	168.597	181.959	210.864	151.683	167.867	153.896
FBgn0010414	20.043	16.5852	15.1452	62.5854	60.2287	54.3631
FBgn0010415	29.6766	31.2675	31.6621	21.2619	20.4716	21.6502
FBgn0010416	6.90789	6.45238	15.9864	6.92689	6.79974	6.52126
FBgn0010417	9.69982	9.54419	18.4607	12.044	13.1114	12.0104
FBgn0010421	7.73874	7.37241	28.0941	7.86931	9.57293	8.21025
FBgn0010422	12.5481	11.8779	15.5292	15.1428	14.1667	15.5949
FBgn0010423	0	0.0477989	0.181482	0	0.126847	0
FBgn0010424	4.16381	2.74909	2.71109	1.84336	1.67385	1.30281
FBgn0010425	0	0.045553	0	87.0542	0.0402957	0.0678473
FBgn0010431	0.367089	0.0346236	2.524	0.0979534	0.153138	0.23206
FBgn0010433	0	0	0	0	0	0
FBgn0010434	49.7013	43.0896	39.253	33.9632	31.6301	32.9418
FBgn0010435	197.044	182.131	142.338	127.215	143.762	141.431
FBgn0010438	2.96289	3.94528	2.89601	3.02293	4.71144	4.50506
FBgn0010441	7.36953	6.97048	10.2739	4.8331	6.18333	6.54704
FBgn0010452	4.82463	4	3.51522	2.9483	2.84261	2.96209
FBgn0010453	1.27985	0.976947	0.946498	1.34223	1.74826	1.5387
FBgn0010470	34.166	31.2344	27.8013	30.5148	34.2816	33.6941
FBgn0010473	19.2025	17.4668	16.5039	21.5245	16.1883	20.081
FBgn0010482	6.26323	5.20941	4.14589	4.38147	1.16347	2.0152
FBgn0010488	55.4176	50.8636	60.1323	52.9114	54.0322	52.2476
FBgn0010497	13.6732	12.9978	11.3256	8.223	8.00981	9.9233
FBgn0010501	1.48976	1.57808	13.5591	2.21697	1.37683	1.89965
FBgn0010504	3.08296	2.61346	4.62333	2.5289	2.70561	2.95147
FBgn0010516	55.5976	57.755	70.9488	51.3826	54.8598	53.9059
FBgn0010520	8.54959	9.97598	21.173	9.70165	9.44238	9.02646
FBgn0010531	15.0443	15.944	12.93	15.9298	15.9867	16.6288
FBgn0010548	98.8392	91.4339	76.2789	120.719	126.046	127.704
FBgn0010549	0.01485	0.0336154	0.950846	0.190203	0.223019	0.23782
FBgn0010551	44.2631	49.558	44.0308	50.2691	56.4093	53.1086
FBgn0010575	5.49771	4.99401	9.47805	4.95585	4.52396	4.61405
FBgn0010583	7.07454	7.18725	11.93	6.61552	6.98459	7.02596
FBgn0010590	62.1836	65.855	94.8254	65.8489	75.1737	70.8873
FBgn0010591	12.4786	12.7778	11.6939	14.539	15.4316	15.2173
FBgn0010602	27.7599	26.876	54.1247	32.5228	35.6165	35.1203
FBgn0010607	7.4609	7.59122	14.7686	8.30333	7.10553	7.31853
FBgn0010611	18.1786	16.6116	16.7846	14.1408	14.9577	15.1613
FBgn0010612	190.312	208.357	184.053	195.594	202.241	187.532
FBgn0010620	97.2775	90.2835	78.3392	128.832	155.793	146.637
FBgn0010621	24.2149	25.5368	24.1887	34.3142	34.661	36.3435
FBgn0010622	22.2226	23.2844	22.7923	18.2223	21.6512	20.1461
FBgn0010638	52.6805	53.3717	44.6607	53.9553	54.94	55.3889
FBgn0010651	17.18	16.1217	13.2463	26.8308	29.814	28.9445
FBgn0010660	4.05821	4.21045	10.4583	4.52707	4.26376	4.53969
FBgn0010741	26.9125	28.4805	51.089	30.296	31.1888	31.4175
FBgn0010747	25.978	25.7251	39.1972	25.6398	25.9928	27.1366
FBgn0010750	11.5444	12.4733	20.984	10.146	9.52539	10.89
FBgn0010762	6.57821	6.72372	9.46763	6.09935	5.85002	6.39475
FBgn0010768	2.46078	2.27457	2.54675	2.13405	1.99153	2.16058
FBgn0010770	4.38767	4.42854	16.2505	4.39955	3.84951	4.74678
FBgn0010772	32.963	29.9856	30.9814	42.2794	29.9148	40.1729
FBgn0010774	48.9002	47.8306	111.296	52.4556	51.6792	54.7867
FBgn0010786	58.5765	55.1455	45.9188	47.3936	45.379	36.4846
FBgn0010803	12.4252	12.3783	12.0437	13.3627	13.0165	12.7483
FBgn0010808	78.04	82.8579	83.016	78.3747	79.4507	75.6335
FBgn0010812	5.38738	4.74153	4.11898	4.82913	4.78151	4.83754
FBgn0010825	8.25373	7.24111	12.8072	8.97542	7.66829	8.43517
FBgn0010830	5.92605	5.66598	4.02342	5.36125	5.21526	5.47395
FBgn0010877	13.8786	13.2669	20.5876	16.4492	16.3959	14.8717
FBgn0010894	18.7327	18.1996	18.0327	16.8477	18.0103	17.9302
FBgn0010905	5.93846	5.60542	10.5769	7.77284	6.4669	6.95825
FBgn0010909	12.5593	11.3709	19.3616	10.4061	9.11391	10.0462
FBgn0010926	2.3999	2.47094	10.7124	2.26201	2.31754	2.19902
FBgn0011016	32.5963	32.1575	31.8233	35.6081	37.4589	38.8561
FBgn0011020	1.526	1.57875	1.2808	1.59379	1.43235	1.63795
FBgn0011202	3.42603	3.29801	3.65825	2.71075	2.77799	2.79974
FBgn0011204	16.8874	13.7009	33.7637	21.1945	21.4452	20.4465
FBgn0011205	7.14125	6.56518	6.73425	5.99072	5.97886	5.32996
FBgn0011206	4.17103	4.22568	4.47052	4.7695	3.25897	3.87072
FBgn0011207	10.095	10.0762	8.60612	11.6119	11.2848	12.254
FBgn0011211	329.972	327.991	298.043	305.53	299.093	285.455
FBgn0011217	86.6422	81.5718	124.223	96.2574	102.223	99.8227
FBgn0011224	3.74842	3.60932	8.31229	5.37915	4.43455	5.04821
FBgn0011225	27.7853	25.3758	22.3434	21.5836	21.1309	22.2568
FBgn0011227	167.732	156.148	145.807	178.06	176.422	172.342
FBgn0011230	9.70469	8.02065	9.17651	11.8123	10.2382	10.4025
FBgn0011232	9.84877	8.69245	7.67387	8.37262	8.02765	8.57044
FBgn0011236	9.66245	8.69483	7.73405	8.44049	8.43217	7.91504
FBgn0011239	0.0224346	0	0	0	0	0
FBgn0011241	11.5873	11.487	13.9004	10.7313	10.7862	11.5509
FBgn0011244	0.333596	0.4119	0.312778	0.182079	0.212545	0.191716
FBgn0011259	2.48817	2.54162	2.53858	2.62689	2.15968	2.36527
FBgn0011260	4.501	3.67121	15.0814	4.23142	3.76071	4.32712
FBgn0011270	0	0	0	0	0	0.0259508
FBgn0011272	233.752	251.808	289.61	223.111	255.525	231.76
FBgn0011273	0	0	0	0	0	0
FBgn0011274	22.0784	19.2198	16.8734	23.4873	22.1227	24.7353
FBgn0011276	0.0233929	0	0.0201054	0.0374528	0	0
FBgn0011277	0	0	0.0403237	0.037558	0.023487	0
FBgn0011278	0.0293413	0.0166047	0	0.0234882	0.0440651	0.0123657
FBgn0011279	8.99368	29.5685	4.62733	979.681	1228.11	1105.43
FBgn0011280	2511.93	2855.62	2091.9	1879.32	2296.16	2013.49
FBgn0011281	7.7245	111.701	2.0965	2286.3	2894.56	2529.01
FBgn0011282	75.3556	80.1532	52.8174	33.6803	47.0365	39.7019
FBgn0011283	232.151	211.927	144.801	1351.57	1652.44	1501.8
FBgn0011284	241.42	267.507	312.169	208.708	237.326	218.238
FBgn0011286	4.39428	3.49396	3.30595	3.09224	1.30479	1.62709
FBgn0011288	16.3366	22.4667	16.2173	13.8277	10.787	12.0795
FBgn0011289	36.3699	36.9815	49.0957	52.1333	54.4073	54.071
FBgn0011290	40.8224	40.9648	51.139	39.4185	38.8932	39.2002
FBgn0011291	10.1462	8.32089	19.5468	9.53325	10.8902	10.1828
FBgn0011293	2732.56	3030.72	2259.06	2018.8	2518.32	2148.2
FBgn0011294	1257.68	1335.1	999.908	979.434	1254.72	1058.45
FBgn0011296	47.831	43.5237	31.4614	36.0159	17.8285	10.5635
FBgn0011297	5.43029	5.41396	5.2063	5.36709	5.24057	5.20501
FBgn0011300	9.02911	8.65177	6.71576	10.0103	7.6271	9.1359
FBgn0011305	38.0932	43.0507	40.7166	43.9256	48.5149	45.9305
FBgn0011327	7.7402	7.7842	38.8024	8.93934	9.59697	8.68533
FBgn0011335	9.69255	8.99618	17.4008	10.1981	11.2074	10.682
FBgn0011336	33.5781	31.6683	24.8866	36.0508	40.4117	43.5839
FBgn0011361	128.979	131.837	111.262	138.788	142.044	136.536
FBgn0011455	142.762	149.022	134.726	137.591	146.512	137.042
FBgn0011474	3.28221	3.0822	5.21634	3.72703	3.46208	4.0118
FBgn0011476	12.7866	13.9899	11.4018	14.0744	13.3888	15.448
FBgn0011481	12.21	10.9777	24.8727	14.6179	14.5146	15.1671
FBgn0011509	13.5681	14.3241	23.0442	14.9139	14.9989	15.6784
FBgn0011554	0	0	0	0.117415	0.0367129	0
FBgn0011555	0	0	0	3.90775	0	0
FBgn0011556	0	0	0	0.0282379	0	0
FBgn0011559	0.0228724	0.0129438	0	0.0183097	0.01145	0
FBgn0011566	7.33698	7.48884	5.70298	5.79749	6.64353	6.66363
FBgn0011569	0.0339368	0	0.00972247	0.0181113	0.0113259	0.0381397
FBgn0011570	18.3849	17.4125	20.1838	17.8969	18.5113	17.6308
FBgn0011571	29.5954	26.8022	48.8733	27.8488	29.2296	29.0186
FBgn0011573	16.7751	17.3203	22.9006	20.7822	22.6291	21.218
FBgn0011576	0	0	0	0	0	0
FBgn0011581	0.22686	0.224671	0.194978	0.499413	0.283917	0.478041
FBgn0011582	0.307331	0.262184	0.260198	0.378215	0.257184	0.309307
FBgn0011584	57.0155	60.5497	49.7617	51.6447	54.9762	55.111
FBgn0011586	27.524	27.7684	49.1328	32.7648	32.6326	34.1485
FBgn0011589	0.218497	0.226105	0.198521	0.159918	0.118756	0.110501
FBgn0011591	17.8536	16.7525	13.5418	9.39153	9.30462	10.291
FBgn0011592	1.72311	1.67508	2.58031	1.16782	1.29125	1.16725
FBgn0011596	0.0838271	0	0.0480309	0.0559207	0.013988	0.0353283
FBgn0011603	35.6883	35.2915	34.076	19.5586	20.1853	22.3975
FBgn0011604	7.31852	6.55203	20.7121	8.94554	9.39076	9.62745
FBgn0011606	1.5865	1.3363	1.14791	0.933316	1.06387	1.08223
FBgn0011638	23.3124	25.0433	20.8702	25.3257	25.6077	27.3932
FBgn0011640	29.5038	26.4421	44.7946	33.2192	34.6508	33.4874
FBgn0011642	33.5878	34.1665	37.2982	41.5013	39.0314	41.2814
FBgn0011648	8.56666	9.78468	23.3504	10.2122	9.11613	10.7114
FBgn0011653	0	0	0	0	0	0.00769938
FBgn0011655	9.49972	9.12935	12.3476	12.1019	12.0013	11.5257
FBgn0011656	7.42416	6.49764	5.84646	7.88152	6.40297	6.84303
FBgn0011659	1.49719	1.45769	1.30062	1.14698	1.22499	1.04485
FBgn0011660	2.18671	2.1765	4.21213	1.73291	1.99132	2.08396
FBgn0011661	74.0071	76.0244	64.23	80.6169	88.1776	82.629
FBgn0011666	3.75008	4.05378	3.18312	2.87411	2.26847	2.61489
FBgn0011668	0	0	0	0.0822809	0.308727	0
FBgn0011669	0	0	0	0.137135	0	0
FBgn0011670	0	0	0	0.0707441	0	0
FBgn0011672	7.84993	7.96084	6.47218	16.7589	17.6733	17.6808
FBgn0011674	3.53216	3.22937	2.79201	1.78871	1.61763	1.6371
FBgn0011676	0.230203	0.253314	0.335248	5.04215	2.37524	4.17714
FBgn0011692	0.0416652	0.0353685	9.11358	0.0416921	0.0730022	0.0965771
FBgn0011693	0.212096	0.400095	0.0911443	0.0565953	0	0.0595907
FBgn0011694	0	0	0	0.0439824	0	0
FBgn0011695	869.454	930.85	718.157	722.084	819.298	759.816
FBgn0011701	12.4656	11.6228	10.9629	7.55111	7.62457	8.34549
FBgn0011703	2.16478	2.21543	6.4061	2.05463	2.03761	2.03226
FBgn0011704	9.31064	8.73427	7.6417	8.81304	9.99374	9.49159
FBgn0011705	3.55841	3.84651	7.86917	3.26465	3.36256	4.26309
FBgn0011706	1.59425	1.2589	1.11528	1.00911	1.07649	0.875012
FBgn0011708	26.9969	25.8426	27.3374	28.48	31.9897	31.0162
FBgn0011710	10.6184	10.7306	37.6098	10.2821	9.73978	10.0063
FBgn0011715	11.5854	14.0474	38.7537	13.0001	13.779	13.8779
FBgn0011722	0.752066	0.307083	0.417279	0.49535	0.352659	0.244736
FBgn0011723	0	0.0142675	0	0	0	0
FBgn0011725	8.52986	8.03731	7.25208	8.90055	9.00045	9.15105
FBgn0011726	145.073	151.596	276.245	133.998	149.89	141.664
FBgn0011737	10.7068	11.0775	18.2093	10.1137	10.8332	11.0524
FBgn0011739	7.70222	7.21257	6.0904	7.96294	7.29079	7.71481
FBgn0011740	8.95643	7.95481	7.56142	9.5285	10.1874	10.5183
FBgn0011741	20.0133	18.0764	22.6572	19.1378	18.8953	19.6072
FBgn0011742	13.8321	13.8822	17.4009	15.6195	13.7507	15.3938
FBgn0011743	0	0	0	0	0	0
FBgn0011745	41.9326	46.843	38.8539	45.6732	46.5823	46.6146
FBgn0011746	1.03631	1.15845	1.17657	0.389188	0.730138	1.17544
FBgn0011747	35.8988	33.9061	35.6611	35.0097	34.3314	34.8195
FBgn0011754	26.7747	24.1061	20.6454	29.6099	26.9489	28.1993
FBgn0011758	7.98337	7.86993	6.7771	11.5447	11.038	11.9697
FBgn0011760	60.4312	61.992	69.6777	68.635	70.2246	71.9646
FBgn0011761	2.13373	0.237543	20.1424	0.140007	0	0
FBgn0011762	0.766465	1.20487	2.63499	0.681741	0.76739	0.520422
FBgn0011763	18.6454	18.7863	28.5937	17.9111	18.3228	19.1145
FBgn0011766	9.28983	8.809	9.53751	7.90922	7.83383	8.27109
FBgn0011768	48.1963	46.0099	44.4722	25.0012	28.4174	27.2932
FBgn0011769	8.47524	10.562	9.1052	9.16638	9.659	9.38554
FBgn0011770	15.6293	15.4121	18.7944	12.1625	14.3721	11.8167
FBgn0011771	6.11144	5.35552	4.68246	6.49947	6.3402	6.18
FBgn0011774	3.85503	4.67994	5.06341	4.95255	5.10475	5.18847
FBgn0011785	5.14634	4.4521	10.4553	5.65539	5.21257	5.98192
FBgn0011787	26.6607	30.7902	29.0606	32.3214	37.796	36.0542
FBgn0011802	1.9303	1.85086	4.50616	1.99058	1.77228	2.06752
FBgn0011812	0	0.0829144	0	0.0586432	0	0
FBgn0011817	3.00622	2.87446	10.7235	4.15077	3.48179	4.12721
FBgn0011818	4.22875	4.03546	3.58101	5.80791	5.24044	5.76586
FBgn0011822	0	0	0	0.142892	0	0
FBgn0011824	10.6463	9.83744	25.8904	9.77999	11.1135	11.298
FBgn0011826	7.70982	7.77925	6.37596	7.59076	7.50816	7.67386
FBgn0011828	2.63651	1.88569	1.99599	1.17204	1.08396	1.13478
FBgn0011829	2.43465	2.23221	1.88792	1.33924	1.00772	1.38146
FBgn0011832	0	0	0	0	0	0
FBgn0011834	0	0	0	0.0890387	0	0
FBgn0011836	2.85945	2.81759	7.83538	3.08346	3.25024	3.84212
FBgn0011837	10.8305	11.6393	18.2672	9.5722	9.04742	8.53861
FBgn0011840	0	0	0	0	0	0
FBgn0011844	0	0	0	0	0	0
FBgn0011845	0.463959	0	0.398756	0	0	0
FBgn0011848	0	0	0	0	0	0
FBgn0011849	0	0	0	0	0	0
FBgn0011850	0	0	0	0	0	0
FBgn0011851	0	0	0	0	0	0
FBgn0011852	0	0	0	0	0	0
FBgn0011853	0	0	0	0	0	0
FBgn0011854	0	0	0	0	0	0
FBgn0011855	0	0	0	0	0	0
FBgn0011858	0	0	0	0	0	0
FBgn0011859	0	0.532521	0	0	0	0.396572
FBgn0011860	0	0	0	0	0	0
FBgn0011861	0	0	0	0	0	0
FBgn0011862	0	0	0	0	0	0
FBgn0011863	0	0	0	0	0	0
FBgn0011864	0	0	0	0	0	0
FBgn0011865	0	0	0	0	0	0
FBgn0011866	0.470494	0	0	0	0	0
FBgn0011867	0	0	0	0	0	0
FBgn0011868	0	0	0	0	0	0
FBgn0011869	0	0	0	0	0	0
FBgn0011870	0	0	0	0	0	0
FBgn0011871	0.940988	0	0	0	0	0
FBgn0011872	0	0	0	0	0	0
FBgn0011877	0.463959	0	0.398756	0	0	0.391064
FBgn0011878	0.463959	0.525124	0	1.85703	0	0
FBgn0011879	0	0	0	0	0	0
FBgn0011880	0	0	0.387979	0	0.451965	0.76099
FBgn0011881	0	0	0	0	0.90393	0
FBgn0011882	0	0	0	0	0	0
FBgn0011883	0.45142	0	0	0	0	0
FBgn0011884	0.45142	0	0	0	0	0
FBgn0011885	0	0	0	0	0	0
FBgn0011887	0	0	0	0.366319	0	0
FBgn0011888	0	0	0	0.366319	0.458156	0.385707
FBgn0011889	0	0	0.393294	0	0	0
FBgn0011890	0.457604	0	0.393294	2.93055	1.37447	1.15712
FBgn0011891	0.457604	0.517931	0	0	0	0.385707
FBgn0011892	0	0	0.393294	0.732638	0	0
FBgn0011893	0	0	0	0	0	0
FBgn0011894	0	0	0	0.366319	0	0
FBgn0011895	0	0	0	0	0	0
FBgn0011896	0	0	0	0	0	0
FBgn0011897	0	0	0	0	0	0
FBgn0011902	0	0	0	0.366319	0	0
FBgn0011904	0	0	0	0	0	0
FBgn0011905	0	0	0	0	0	0
FBgn0011906	0	0	0	0	0	0
FBgn0011909	0	0	0	0	0	0
FBgn0011910	0	0	0	0	0	0
FBgn0011915	0	0	0	0	0	0
FBgn0011916	0	1.03586	0.393294	0	0.458156	0.385707
FBgn0011919	0.915208	0	0	6.59374	7.3305	8.09985
FBgn0011921	0	0	0	0	0	0
FBgn0011927	0	0	0	0	0	0
FBgn0011928	0	0	0	0	0	0
FBgn0011931	0	0	0	0	0	0
FBgn0011932	0	0	0	0	0	0
FBgn0011933	0	0	0	0	0	0
FBgn0011934	0	0	0	0	0	0
FBgn0011935	0	0	0	0	0	0
FBgn0011936	0	0	0	0	0	0
FBgn0011937	0.45142	0	0	0	0	0
FBgn0011938	0	0	0	0	0	0
FBgn0011944	0	0	0	0	0	0
FBgn0011945	0	0	0	0	0	0
FBgn0011948	0	0	0	0	0	0
FBgn0011949	0	0	0	0	0	0
FBgn0011950	0	0	0	0	0	0
FBgn0011951	0	0	0	0	0	0
FBgn0011952	0	0	0	0	0	0
FBgn0011953	0	1.03586	0	0	0	0
FBgn0011954	0	0	0	0	0	0
FBgn0011955	0.915208	0	0	0.732638	0.458156	0.385707
FBgn0011956	0	0	0	0.366319	0	0.385707
FBgn0011957	0	0	0	0.732638	0	0.385707
FBgn0011958	0	0	0	0	0	0
FBgn0011959	0	0	0	0	0	0
FBgn0011960	0	0	0	0	0	0
FBgn0011961	0	0	0	0	0	0
FBgn0011962	0	0	0	0	0	0
FBgn0011963	0	0	0	0	0	0
FBgn0011965	0	0	0	0	0	0
FBgn0011966	0	0.517931	0	0	0	0
FBgn0011970	0	0	0	0	0	0
FBgn0011971	0	0	0	0	0	0
FBgn0011974	0	0	0	0	0	0
FBgn0011975	0	0	0	0	0	0
FBgn0011976	0	0	0	0	0	0
FBgn0011977	0	0	0	0	0	0
FBgn0011980	0	0	0.700255	0	0	0
FBgn0011981	0	0	0	0	0	0
FBgn0011982	0	0	0.350127	0.326113	0	0
FBgn0011983	0	0	0	0	0	0
FBgn0011984	0	0	0	0	0	0
FBgn0011985	0.814758	0.92217	1.40051	0.652227	1.63148	1.03012
FBgn0011986	0	0	0	0	0	0
FBgn0011987	0.767933	0.434586	0.990016	0.307371	0.38443	0
FBgn0011993	0	0	0	0	0.451965	0.380495
FBgn0011994	0	0	0	0	0.451965	0.380495
FBgn0011998	0	0	0	0	0	0
FBgn0011999	0	0	0	0	0	0
FBgn0012000	0	0	0	0	0	0
FBgn0012001	0	0	0	0	0	0
FBgn0012002	0	0	0	0	0	0
FBgn0012003	0	0	0	0.366319	0	0
FBgn0012004	0	0	0	0	0	0
FBgn0012009	0	0	0.393294	0	0	0
FBgn0012010	0	0	0.393294	0	0	0
FBgn0012011	0	0	0	0	0	0
FBgn0012016	0	0	0	0	0	0
FBgn0012017	0.457604	0	0	0	0	0
FBgn0012018	0	0	0	0	0	0
FBgn0012024	0	0	0	0	0	0
FBgn0012025	0	0	0	0	0	0
FBgn0012026	0	0	0	0.366319	0	0
FBgn0012027	0	1.03586	0	0	0	0.771414
FBgn0012028	0	0	0	0	0	0
FBgn0012034	100.465	96.7511	82.2847	92.671	101.385	93.1395
FBgn0012036	211.84	204.917	147.63	186.84	217.476	198.429
FBgn0012037	37.9499	32.6477	31.9721	20.9226	23.0272	20.2372
FBgn0012042	33.6165	39.3883	23.9133	14.1492	18.2891	19.7453
FBgn0012051	28.7439	28.4666	26.3986	25.8162	26.4647	25.5865
FBgn0012058	8.32203	6.98544	7.36126	8.3616	8.38613	9.00132
FBgn0012344	2.25297	2.23517	2.09173	1.54748	0.960755	1.13705
FBgn0013263	4.19299	4.67322	3.85163	4.20318	3.89323	4.32659
FBgn0013269	12.858	13.9419	93.8228	12.1252	12.1011	12.962
FBgn0013272	113.194	105.636	83.036	77.8141	84.1374	83.8799
FBgn0013275	18.2171	18.5712	6.66536	10.3058	9.11254	17.1635
FBgn0013276	19.4101	19.8676	7.04766	10.8879	9.51962	18.1981
FBgn0013277	14.8052	16.4316	4.22503	6.13301	4.73474	5.47625
FBgn0013278	21.0223	22.8755	5.74943	8.8416	6.56938	7.51003
FBgn0013279	17.5986	19.3957	4.96958	7.49787	5.38267	6.50222
FBgn0013300	0	0	0	0	0	0
FBgn0013301	0	0	0.0422834	0	0	0
FBgn0013303	66.5872	71.1599	66.7462	62.2575	60.9384	64.0806
FBgn0013305	70.4602	73.618	62.4314	73.3888	85.3698	80.9911
FBgn0013307	1.17304	0.935417	1.07693	3.37201	2.50907	2.29208
FBgn0013308	0	0.0596356	0.0452846	0.189804	0	0.0888222
FBgn0013323	0.118458	0.134074	0.0509051	0.0948273	0.0593004	0.0998462
FBgn0013325	300.744	336.86	341.533	276.537	313.999	290.094
FBgn0013334	30.3521	34.0877	30.7827	42.817	38.0696	42.114
FBgn0013342	68.4755	65.8593	55.4608	120.29	128.369	128.752
FBgn0013343	6.95538	4.74882	8.70139	7.89266	7.96779	8.13459
FBgn0013347	61.6668	61.5851	85.666	79.097	83.1528	80.454
FBgn0013348	41.5964	38.5732	30.9706	34.9486	9.03738	11.4574
FBgn0013432	29.743	28.104	35.3123	28.4573	33.0877	30.1893
FBgn0013433	0.7682	0.790431	0.510186	4.12766	3.62423	4.02238
FBgn0013435	7.45005	7.4953	7.0686	6.96855	6.30945	6.7747
FBgn0013467	98.4838	106.477	83.5619	93.0401	105.988	98.4606
FBgn0013469	1.49877	1.24662	0.952621	0.686389	0.642107	0.846109
FBgn0013531	5.54067	5.87005	5.5649	6.44679	5.80538	6.76085
FBgn0013548	2.19091	2.16621	2.39164	2.62071	2.44569	2.61083
FBgn0013563	3.07021	2.67838	2.70886	2.71904	2.63478	2.75118
FBgn0013576	15.6535	14.8061	12.0872	18.7059	16.6144	17.9665
FBgn0013672	0	0	0	0	0	0
FBgn0013673	0	0	0	0	0	0
FBgn0013674	0	0	0	0	0	0
FBgn0013675	0	0	0	0	0	0
FBgn0013676	0	0	0	0	0	0
FBgn0013678	0	0	0	0	0	0
FBgn0013679	0	0	0	0	0	0
FBgn0013680	0	0	0	0	0	0
FBgn0013681	0	0	0	0	0	0
FBgn0013683	0	0	0	0	0	0
FBgn0013684	0	0	0	0	0	0
FBgn0013685	0	0	0	0	0	0
FBgn0013686	0	0	0	0	0	0
FBgn0013688	0	0	0	0	0	0
FBgn0013689	0	0	0	0	0	0
FBgn0013690	0	0	0	0	0	0
FBgn0013691	0	0	0	0	0	0
FBgn0013692	0	0	0	0	0	0
FBgn0013693	0	0	0	0	0	0
FBgn0013694	0	0	0	0	0	0
FBgn0013695	0	0	0	0	0	0
FBgn0013696	0	0	0	0	0	0
FBgn0013697	0	0	0	0	0	0
FBgn0013698	0	0	0	0	0	0
FBgn0013699	0	0	0	0	0	0
FBgn0013700	0	0	0	0	0	0
FBgn0013701	0	0	0	0	0	0
FBgn0013702	0	0	0	0	0	0
FBgn0013703	0	0	0	0	0	0
FBgn0013704	0	0	0	0	0	0
FBgn0013705	0	0	0	0	0	0
FBgn0013706	0	0	0	0	0	0
FBgn0013707	0	0	0	0	0	0
FBgn0013708	0	0	0	0	0	0
FBgn0013709	0	0	0	0	0	0
FBgn0013710	0	0	0	0	0	0
FBgn0013717	3.73279	3.57977	12.4101	3.39075	3.46875	3.69267
FBgn0013718	24.5492	25.3051	26.7191	28.0129	27.1916	29.118
FBgn0013720	36.2077	33.2044	34.7711	28.7315	33.106	31.7762
FBgn0013725	18.0195	16.2626	14.0352	33.1103	34.573	35.2302
FBgn0013726	13.1435	12.7279	43.5067	12.6948	12.7837	12.8272
FBgn0013732	3.04787	2.76204	12.9845	3.62333	3.25431	3.85777
FBgn0013733	11.984	9.76738	9.97229	10.9026	7.7043	7.92559
FBgn0013746	12.6599	12.2952	21.2289	13.2095	14.3293	14.8138
FBgn0013749	70.9768	84.0335	94.6519	85.2271	95.9128	90.3434
FBgn0013750	27.5029	29.648	33.2733	24.6955	25.1754	27.5284
FBgn0013751	0	0	0.0272913	0.0127097	0	0
FBgn0013753	17.8591	18.2652	33.4724	14.8347	15.8071	16.2093
FBgn0013755	0.0897986	0	0.0771786	0.107828	0	0
FBgn0013756	4.71879	3.78576	13.1965	5.02516	5.13288	5.07036
FBgn0013759	5.62905	5.15294	4.88523	6.96833	6.29658	6.64184
FBgn0013762	8.4554	9.54653	9.41502	9.30277	9.04945	9.39139
FBgn0013763	124.73	134.868	140.699	54.147	63.2896	58.6454
FBgn0013764	11.7052	10.4202	26.3584	12.3824	12.8064	14.1285
FBgn0013765	14.2009	13.0647	14.3599	10.5653	9.74862	10.8609
FBgn0013767	0.0510781	0.0578119	0.0877995	0.0408888	0	0.129159
FBgn0013770	144.47	143.55	127.446	123.145	138.185	132.947
FBgn0013771	37.7423	36.5576	24.2957	10.6747	11.0179	8.38678
FBgn0013772	95.4511	93.0045	52.2946	12.6725	12.0373	13.3432
FBgn0013773	2.93162	2.00833	7.16104	3.94017	5.05157	3.03025
FBgn0013799	8.59969	7.96462	10.4345	8.68477	8.25735	8.99215
FBgn0013810	2.82802	2.58422	2.28705	1.90446	1.26633	1.72604
FBgn0013811	0.279066	0.328366	0.322963	0.245516	0.188113	0.1933
FBgn0013812	13.7268	12.7514	13.4453	8.73816	6.95646	7.26324
FBgn0013813	0.396605	0.56052	0.481543	0.346046	0.245814	0.321911
FBgn0013949	0.578917	0.779201	0.537901	0.513533	0.7676	0.237386
FBgn0013953	67.6145	64.8098	57.3616	77.5746	94.4456	92.7125
FBgn0013954	118.527	115.756	198.206	130.58	142.13	147.233
FBgn0013972	12.7007	13.8611	12.4282	16.9717	15.5435	17.1045
FBgn0013973	5.21698	5.69087	4.77331	3.99212	3.66863	4.20341
FBgn0013981	355.118	396.994	345.175	355.397	425.799	396.669
FBgn0013983	13.5117	16.0402	10.4969	12.7012	14.4313	11.6114
FBgn0013987	44.8795	47.7686	48.8783	49.7719	52.6788	50.6128
FBgn0013995	6.02552	5.59601	4.66917	7.22633	4.71125	5.78281
FBgn0013997	15.7759	14.7571	12.9552	14.4873	14.317	15.128
FBgn0014000	19.4614	14.6847	6.85718	132.692	162.337	149.016
FBgn0014002	105.08	96.8286	122.537	79.1441	85.0933	85.5947
FBgn0014006	8.70032	7.86467	6.84429	7.5391	7.72714	8.12881
FBgn0014007	4.02697	3.5702	5.62765	4.2844	4.48484	4.5384
FBgn0014009	75.3761	76.9651	72.8159	81.3641	88.5171	86.7395
FBgn0014010	62.1594	61.9173	55.3402	62.0507	69.6549	67.7245
FBgn0014011	21.9079	22.7103	23.297	26.9505	26.0651	24.2618
FBgn0014018	34.6366	34.2323	25.6252	20.4438	22.1568	24.3021
FBgn0014019	0.786252	0.649391	0.547909	0.782506	0.553169	0.841833
FBgn0014020	90.3828	88.0148	91.3799	88.364	89.2719	89.2276
FBgn0014022	6.54684	6.54587	14.3155	6.94459	6.90217	6.92216
FBgn0014023	19.4155	22.9778	18.0828	22.5454	20.4738	21.4675
FBgn0014024	7.59983	7.72564	6.7305	9.98674	9.97424	11.0237
FBgn0014026	412.496	455.03	473.581	384.18	434.46	399.653
FBgn0014028	241.974	243.354	202.975	242.953	252.61	237.172
FBgn0014029	19.8095	20.3828	35.9901	19.8975	22.964	23.5528
FBgn0014031	0.852896	0.858076	0.671947	0.891376	1.56553	0.479262
FBgn0014032	28.0275	31.7886	33.056	35.1169	37.6298	33.6746
FBgn0014033	5.17308	3.34821	3.11617	1.80947	1.36698	1.31704
FBgn0014037	12.75	11.5892	19.2298	12.1195	10.8624	11.4352
FBgn0014073	28.8052	28.5806	26.2375	31.9302	31.7016	31.2487
FBgn0014075	7.79829	6.73534	7.1128	5.69938	6.19709	6.36119
FBgn0014076	0	0	0	0.10718	0	0
FBgn0014092	10.3389	10.4215	13.4504	11.4965	13.8438	11.7341
FBgn0014127	3.7104	3.92652	8.75728	3.76107	3.54236	3.86331
FBgn0014133	4.60916	3.85273	7.12404	4.10102	3.46105	4.01555
FBgn0014135	4.39637	5.21646	3.91707	2.58087	2.25219	2.23573
FBgn0014141	6.56197	4.99681	5.80117	5.87979	1.99367	3.12685
FBgn0014143	0.0142331	0	0	0	0	0
FBgn0014163	26.6792	28.2093	47.396	14.6637	15.4265	15.8385
FBgn0014179	0	0	0	0	0	0
FBgn0014184	336.141	341.178	287.433	254.529	291.639	268.219
FBgn0014189	32.7125	33.2135	78.8837	30.1763	32.8472	33.2958
FBgn0014269	13.7846	14.8916	26.4453	14.2832	14.8693	14.6161
FBgn0014340	1.96174	1.78131	8.30641	1.87207	2.06398	2.12996
FBgn0014342	2.02494	1.94154	2.10617	2.15789	1.98865	2.35907
FBgn0014343	1.09004	1.29203	0.892591	0.666471	0.472636	0.441304
FBgn0014366	8.96672	9.72172	17.6371	9.00487	10.021	9.9207
FBgn0014368	0.705741	1.3313	0.909838	0.988674	0.942125	0.793144
FBgn0014380	13.5797	14.7005	11.3662	12.8214	12.7197	13.3006
FBgn0014388	6.14904	6.98054	5.51718	4.48475	5.08631	5.55055
FBgn0014391	207.26	218.368	202.122	209.533	205.355	187.398
FBgn0014395	3.64061	3.81431	2.89642	2.24485	1.77325	1.72091
FBgn0014396	10.9981	14.0874	18.4358	6.82701	11.8285	55.63
FBgn0014411	17.3134	16.9791	27.096	19.149	19.5044	19.62
FBgn0014417	2.03746	1.71977	1.94899	1.63102	2.10907	2.18306
FBgn0014427	54.5957	57.0028	44.2131	44.4551	55.2589	51.2613
FBgn0014454	0.817607	0.572863	1.40541	0.31167	0.0779614	0.164083
FBgn0014455	15.3074	16.2191	14.5381	12.544	13.4792	13.1814
FBgn0014464	0.0323379	0.109803	0.111173	0.129435	0.0971309	0.1908
FBgn0014465	0.0798019	0.0722579	0.0274347	0.0383296	0.0159797	0.0269055
FBgn0014466	0.0295098	0	0	0.023623	0.0590909	0
FBgn0014469	170.248	146.452	105.231	248.678	305.558	261.024
FBgn0014848	0	0	0	0	0	0
FBgn0014849	0	0	0	0	0	0
FBgn0014850	0	0	0	0	0	0
FBgn0014851	0	0	0	0	0	0
FBgn0014857	84.0795	102.899	123.237	110.435	120.63	111.755
FBgn0014859	1.08402	0.981541	0.965214	1.50992	0.933381	1.027
FBgn0014861	1.00284	0.991539	3.20986	0.645925	0.600125	0.631532
FBgn0014863	122.958	91.2189	68.7092	69.8804	34.4266	35.7165
FBgn0014865	11.8414	20.8796	14.3552	3.99124	9.48452	7.56447
FBgn0014868	35.9441	37.4341	47.5535	42.2594	46.355	47.5294
FBgn0014869	126.269	126.94	106.679	173.724	177.502	163.71
FBgn0014870	7.57338	8.17312	11.6608	9.3195	8.22322	9.15956
FBgn0014877	16.8437	17.8217	15.3931	16.3712	15.8905	16.7618
FBgn0014879	18.9172	21.7992	86.598	22.212	22.7452	23.3635
FBgn0014903	0	0	0	0	0.0246284	0
FBgn0014906	36.7959	39.4235	40.9905	37.5239	36.5593	40.4659
FBgn0014930	25.8406	27.7162	25.1038	26.7634	28.0278	27.2491
FBgn0014931	0.433616	0.358647	4.65846	0.160207	0.166977	0.0984006
FBgn0014949	0	0	0.0601896	0.0560614	0	0.177086
FBgn0015000	16.4591	15.7043	12.8103	12.1715	12.8232	12.4527
FBgn0015001	4.94134	4.99189	4.66808	2.35376	2.20789	2.0997
FBgn0015008	0	0.0203712	0.015469	0	0.0360403	0.0151706
FBgn0015010	0.303683	0.150377	0.212066	0.577369	0.304049	0.383954
FBgn0015011	8.36399	8.04569	5.29299	4.22374	3.78788	5.57699
FBgn0015019	21.586	22.371	25.6206	28.3223	29.9078	29.4572
FBgn0015024	57.5293	58.2566	68.7551	53.9826	57.1818	56.7228
FBgn0015025	2.82415	2.67167	2.228	3.05374	2.74316	3.09101
FBgn0015031	278.824	290.303	255.864	278.12	291.847	271.641
FBgn0015032	0.175263	0.138858	0.0903792	0.0982104	0.0175474	0.0590905
FBgn0015033	36.1021	32.7854	24.0744	34.5614	45.1822	45.1795
FBgn0015034	20.6614	20.3554	16.4129	14.7892	16.5528	16.0169
FBgn0015035	12.2146	9.4889	5.48759	6.44458	2.63116	3.58783
FBgn0015036	0.220012	0.228265	0.220607	0.322892	0.275347	0.200898
FBgn0015037	173.448	162.421	114.107	178.259	181.083	175.778
FBgn0015038	15.1009	16.4659	13.6014	34.0524	37.9888	32.8976
FBgn0015039	68.0125	60.0815	51.0485	57.8298	62.8782	55.9586
FBgn0015040	0	0	0	0	0	0
FBgn0015075	6.07242	6.7352	5.62585	7.48106	7.74526	7.71742
FBgn0015218	74.0292	71.8962	62.9575	72.9732	79.85	74.3914
FBgn0015221	381.483	384.376	363.166	337.836	403.192	369.214
FBgn0015222	262.432	258.489	250.322	221.448	260.216	238.49
FBgn0015229	27.5551	27.3516	23.2205	34.9333	37.1326	36.892
FBgn0015230	0	0	0	0	0	0
FBgn0015239	21.6995	20.7324	17.7601	20.4648	20.0396	21.7574
FBgn0015240	8.7815	8.485	7.65882	12.5497	12.3916	13.2934
FBgn0015245	75.0133	80.7404	68.2105	74.4119	81.1861	82.5171
FBgn0015247	49.3875	49.2721	46.0255	47.2797	49.2748	48.687
FBgn0015268	5.46897	6.64405	4.59149	4.31038	5.05275	4.28935
FBgn0015269	4.18891	3.59906	3.87409	4.81736	3.73868	4.47082
FBgn0015270	0.200933	0.189519	0.374171	0.0938291	0.0335292	0.0846816
FBgn0015271	2.47518	2.35325	3.16547	2.88495	2.69625	3.02095
FBgn0015277	9.57598	8.74721	7.82187	9.7364	10.2958	10.1716
FBgn0015278	6.0094	5.89023	6.96502	5.76383	5.7422	5.93531
FBgn0015279	7.13801	6.31321	5.9272	7.50458	6.46238	7.14535
FBgn0015282	42.3679	44.2539	42.0321	49.5989	56.4353	51.0631
FBgn0015283	38.5732	38.9257	32.7889	47.446	47.8867	45.9773
FBgn0015286	13.6243	14.7195	14.2352	13.9976	13.2517	14.2063
FBgn0015288	328.22	369.531	332.545	289.997	321.958	288.529
FBgn0015295	4.49117	3.74994	3.38993	3.64577	3.60149	3.75895
FBgn0015296	12.3808	10.1612	10.4973	13.2035	13.19	13.6032
FBgn0015298	30.6426	32.5979	31.5683	34.2764	37.4404	33.7621
FBgn0015299	22.0623	23.6306	18.8011	30.2835	33.1958	28.8921
FBgn0015300	0.367897	0.124919	0.158097	0.0589015	0	0.0310095
FBgn0015316	1.25269	1.7723	1.39066	1.92203	2.1426	1.91377
FBgn0015320	9.67145	12.0881	34.0012	9.97455	10.292	10.9026
FBgn0015321	20.7194	22.9199	53.6914	23.4241	23.3276	23.0492
FBgn0015331	3.85121	3.84723	6.90778	3.80678	4.14086	4.48812
FBgn0015336	0	0.0220525	0.0167457	0.0233957	0.0097537	0.0164226
FBgn0015338	21.4196	21.9601	25.4467	14.4868	15.891	15.4786
FBgn0015351	4.37076	4.88272	4.19558	5.56637	5.88208	5.14331
FBgn0015359	11.161	10.7184	16.3006	10.809	10.8099	9.91183
FBgn0015360	8.12396	7.76314	12.2062	6.11569	5.51157	6.18946
FBgn0015371	16.2807	16.8013	14.011	26.9678	23.3038	26.2303
FBgn0015372	8.87829	8.48866	8.78038	9.54119	8.90931	9.39693
FBgn0015376	0.753576	0.607561	0.665415	0.421448	0.341069	0.452455
FBgn0015379	16.13	16.7752	21.7086	16.9719	18.3442	19.1388
FBgn0015380	1.37753	1.37642	0.971198	1.7661	1.46539	1.83236
FBgn0015381	0	0	0	0	0	0
FBgn0015391	1.40389	1.41334	14.7966	1.57928	1.58313	1.52585
FBgn0015393	11.5019	11.1496	9.41249	11.6305	11.9566	12.3388
FBgn0015396	1.23755	1.195	1.78511	1.52411	1.47298	1.64855
FBgn0015399	2.12389	2.1426	1.99902	4.07033	4.07956	4.30036
FBgn0015400	2.05562	1.72726	1.63847	2.07333	1.72553	1.63121
FBgn0015402	6.27291	5.5031	6.46857	5.67592	5.4439	5.61908
FBgn0015477	5.91499	5.03568	7.96917	7.1473	6.74417	7.36616
FBgn0015509	17.1987	15.1017	43.7486	17.6812	16.7106	17.4543
FBgn0015513	9.68367	9.1167	8.30738	7.27908	6.3217	7.26829
FBgn0015519	0.0158981	0.017994	0.0327932	0.0738147	0.0254677	0.0643212
FBgn0015520	5.18077	4.75862	10.9392	7.46696	8.61438	8.12359
FBgn0015521	113.387	123.261	157.942	112.587	120.356	118.612
FBgn0015522	9.98709	9.41976	7.81069	12.0535	13.179	12.7076
FBgn0015524	0.0198367	0.0112259	0.00852448	0.00793981	0	0.00836004
FBgn0015527	5.46167	6.21364	14.5068	5.72786	6.01933	5.75742
FBgn0015541	68.4282	67.1251	56.13	62.0437	67.504	68.4029
FBgn0015543	3.66083	7.25103	7.47258	6.22742	3.2071	8.09985
FBgn0015544	7.15692	6.44306	6.41856	7.51687	8.54004	8.76327
FBgn0015546	3.06697	2.96808	2.48699	2.58183	2.48219	2.49618
FBgn0015550	0	0.0177507	0	0.0251092	0.0471062	0
FBgn0015553	1.53747	1.17065	1.2253	1.56644	1.28744	1.69647
FBgn0015558	2.76329	2.44746	2.32217	5.94797	3.58783	5.05755
FBgn0015561	0.0988316	0.134233	0.0509653	5.58561	5.71937	5.69797
FBgn0015568	120.938	115.635	92.6903	111.55	123.557	117.587
FBgn0015569	48.2312	43.7686	37.0133	46.0119	46.3178	49.9988
FBgn0015570	0.499282	0.476806	0.509574	1.39889	1.76522	1.17045
FBgn0015571	0	0	0.0148605	0	0	0
FBgn0015572	0.840379	0.540437	0.492461	0.672737	0.726659	0.579553
FBgn0015574	1.16445	0.92669	0.641138	0.436949	0.236814	0.552091
FBgn0015575	23.4018	20.301	13.0386	13.3375	15.5703	14.0434
FBgn0015576	58.5536	46.311	35.2208	49.056	58.9529	55.6854
FBgn0015577	8.32468	9.05008	7.31265	6.17642	5.68233	6.20179
FBgn0015582	8.06809	6.65762	5.80699	7.42902	7.34168	7.70497
FBgn0015583	0	0	0	0	0	0
FBgn0015584	0.0713784	0.161577	0.245388	0.114279	0.0714646	0.0601637
FBgn0015585	0.249913	0.0942867	0.286389	0.333433	0.16681	0.070216
FBgn0015586	0	0	0	0	0	0
FBgn0015589	3.3303	2.9159	3.56771	3.41418	3.17311	3.2109
FBgn0015591	0.228959	0.259143	0.0983909	0.183285	0.183388	0.115791
FBgn0015600	6.60688	6.51462	5.60192	7.73159	7.01864	7.60591
FBgn0015602	13.5953	12.5899	25.7033	12.7227	14.0997	13.6308
FBgn0015609	1.8842	1.89097	1.65929	3.14112	2.37668	2.71278
FBgn0015614	26.468	23.3164	21.8985	24.6783	19.5707	21.4078
FBgn0015615	7.31255	6.95986	6.1706	7.2441	6.79724	7.04616
FBgn0015618	2.42509	1.87932	1.8965	2.34358	2.31865	2.57811
FBgn0015621	3.16356	2.79167	3.70978	3.04756	3.16738	3.52523
FBgn0015622	37.2655	34.7518	32.2235	43.5132	43.509	45.9774
FBgn0015623	120.594	117.181	114.807	147.285	157.336	146.719
FBgn0015625	1.48313	1.46882	55.3993	0.806969	0.487238	0.556687
FBgn0015663	2.98804	2.08499	1.95725	1.86945	2.55597	2.56747
FBgn0015664	7.74644	7.83299	20.8631	7.66298	9.5026	8.31366
FBgn0015714	17.1764	11.0997	12.2356	33.5079	36.3697	28.4664
FBgn0015721	12.2472	11.0145	10.3326	14.9976	14.6481	16.6842
FBgn0015737	51.4665	44.2974	54.5985	45.4829	48.5384	51.1711
FBgn0015754	51.6673	55.8117	54.0344	71.0782	74.0943	74.4087
FBgn0015756	265.745	287.241	351.64	251.911	278.225	259.957
FBgn0015765	9.56767	10.3894	8.43391	7.79	7.26629	7.61642
FBgn0015766	1046.54	1158.35	869.278	893.41	1134.71	1026.21
FBgn0015770	0	0	0	0	0	0
FBgn0015772	15.3932	13.9318	13.1358	17.0009	14.2698	16.5317
FBgn0015773	0.309769	0.260127	0.146	0.207979	0.0500231	0.0758031
FBgn0015774	2.80148	2.98102	2.49213	1.98726	1.80985	2.2648
FBgn0015776	75.6827	73.172	62.1166	56.8938	52.7356	52.465
FBgn0015777	105.458	122.741	100.245	62.4163	76.9863	72.3723
FBgn0015778	19.9109	18.6959	17.5651	19.0247	17.3757	19.0061
FBgn0015781	17.8465	17.4154	14.896	21.796	24.3682	23.6005
FBgn0015789	39.6399	35.6563	59.3874	37.9598	38.4995	38.0765
FBgn0015790	81.1108	83.5339	105.92	82.4192	86.0183	85.773
FBgn0015791	37.3986	39.9264	37.3375	44.3816	46.3409	48.1407
FBgn0015793	15.1759	14.3366	10.7307	16.795	15.8904	16.8175
FBgn0015794	39.1397	39.2614	30.0202	40.3848	41.7164	42.0828
FBgn0015795	85.7135	87.8947	69.682	82.0328	89.1616	86.0268
FBgn0015797	23.4681	24.6676	20.4577	34.2446	35.7563	37.2452
FBgn0015799	8.01205	7.54299	7.013	10.6625	10.0826	11.2424
FBgn0015801	74.4065	78.5051	65.2715	65.5695	74.1583	75.7589
FBgn0015803	4.2644	3.92187	5.74609	3.51933	2.96809	3.47665
FBgn0015805	16.5924	15.9851	57.137	17.1351	17.9352	18.1083
FBgn0015808	62.7476	61.9441	47.7847	56.7347	60.5144	61.5319
FBgn0015818	4.6763	5.06267	17.9113	4.94787	5.78119	6.10089
FBgn0015828	10.1533	10	10.1425	11.2604	10.2481	10.3114
FBgn0015829	13.9759	13.761	12.0886	15.3864	16.2603	15.1709
FBgn0015831	0.553495	0.44221	0.19588	0.182445	0.228185	0.192102
FBgn0015834	97.3771	96.1768	125.794	78.3381	89.2825	83.3934
FBgn0015838	3.46295	3.11826	5.63192	4.05867	3.85982	3.76551
FBgn0015872	51.4911	53.1655	39.4984	16.4364	19.1786	19.695
FBgn0015903	6.15499	5.0637	18.379	3.43672	3.23957	3.63385
FBgn0015904	0.9992	0.912453	0.40987	0.527191	0.045473	0.1627
FBgn0015905	2.38521	2.13493	1.89311	1.92888	2.09567	2.09251
FBgn0015919	1.34642	0.832025	0.571948	0.390248	0.0697264	0.0782672
FBgn0015924	28.1855	26.7636	23.3272	25.5394	27.3388	27.0395
FBgn0015925	6.25619	6.64897	11.6097	6.57573	5.15056	5.84673
FBgn0015926	0.340723	0.176752	27.0632	0.306849	0.341135	0.227359
FBgn0015929	1.76217	1.46508	4.59031	1.16683	1.25243	1.40279
FBgn0015946	0.216278	0.289298	0.304172	0.676795	0.649617	0.580036
FBgn0015949	14.6816	12.4793	13.3506	14.3413	14.5681	15.8554
FBgn0016013	27.2459	24.665	18.6285	11.7993	11.886	11.3934
FBgn0016031	22.4655	23.9039	20.3797	18.017	19.9218	20.1397
FBgn0016032	36.4779	37.9467	29.3903	55.0413	57.6614	55.0824
FBgn0016034	0.155228	0.175692	17.1969	0.211246	0.264206	0.143923
FBgn0016036	0.301853	0.341647	0.432386	0.161092	0	0.0848091
FBgn0016038	25.0235	27.4451	21.0904	25.1899	27.5761	24.8897
FBgn0016041	16.2074	16.276	30.7364	15.2855	15.431	16.1416
FBgn0016047	5.06022	4.78841	3.08768	4.03546	2.52997	2.93668
FBgn0016053	0.165372	0.062391	0.876474	0.0882551	0.110381	0.0464631
FBgn0016054	1.58778	1.41326	1.13941	1.1353	1.04951	1.07845
FBgn0016059	22.7725	21.1034	19.4967	18.1595	18.0525	18.1214
FBgn0016061	0.85486	0.735344	0.673494	0.460781	0.279592	0.314639
FBgn0016070	4.87379	3.93751	49.5247	5.39938	4.9582	5.1988
FBgn0016075	6.79094	5.52338	6.69307	3.54056	3.38929	3.38157
FBgn0016076	7.93714	11.8796	13.6555	6.31995	8.93478	36.4628
FBgn0016078	22.4538	21.6522	23.6687	38.4015	36.3591	40.6018
FBgn0016080	0.761336	0.768906	0.785209	1.12516	0.879526	0.987259
FBgn0016081	10.8904	9.37526	10.2416	12.0708	10.3276	9.91262
FBgn0016119	216.231	220.785	216.022	228.516	221.766	219.934
FBgn0016120	176.977	189.204	172.263	180.912	174.867	170.6
FBgn0016122	1.58773	1.45419	5.97012	1.46333	1.66286	1.22382
FBgn0016123	25.6909	24.4222	18.807	17.9384	19.9397	19.9968
FBgn0016126	56.5279	57.4848	44.6277	67.3909	63.4395	68.3352
FBgn0016131	6.53991	6.86458	10.3204	6.37577	5.96366	6.19858
FBgn0016641	6.84709	5.57923	5.76588	6.9847	6.47267	6.55451
FBgn0016650	1.5137	1.5255	1.12276	7.56923	6.50847	7.72516
FBgn0016660	7.8678	7.82215	6.47341	14.4299	15.2553	18.0504
FBgn0016672	56.6123	62.5115	46.9565	67.9023	72.807	69.8895
FBgn0016675	0.176048	0.249071	0.22696	0.140929	0.308456	0.037097
FBgn0016684	0.251166	0.440631	0.50729	0.281487	0.352057	0.486919
FBgn0016685	34.1783	33.783	115.241	29.4649	33.7241	34.3615
FBgn0016687	89.6366	96.9349	81.7114	119.605	143.47	132.798
FBgn0016691	256.286	263.107	245.507	240.538	237.454	227.149
FBgn0016693	28.5143	26.2809	26.8268	28.7358	29.1146	30.0039
FBgn0016694	22.1214	24.2746	19.3035	20.5373	19.2963	30.3441
FBgn0016696	33.0743	31.9762	29.8604	34.6742	24.0831	30.5546
FBgn0016697	85.7927	90.4214	122.65	84.2987	94.3904	85.9596
FBgn0016698	15.9711	15.9867	16.6945	16.1062	16.6627	16.8778
FBgn0016700	56.1072	56.7134	44.307	55.543	60.9211	55.1427
FBgn0016701	70.2624	73.9516	57.6609	81.1586	84.2489	84.6196
FBgn0016715	7.83109	6.97946	5.82013	5.57236	5.18915	5.73974
FBgn0016726	306.056	331.436	343.861	289.48	332.821	301.616
FBgn0016754	7.00639	6.41817	6.26296	7.36873	6.77027	7.61416
FBgn0016756	27.7151	25.5995	28.8531	24.6916	21.9745	22.836
FBgn0016762	5.13298	5.13341	4.15485	6.37008	6.71628	6.13494
FBgn0016794	5.94934	4.93477	4.99018	4.52756	4.52295	4.74306
FBgn0016797	4.15426	4.00912	3.31126	3.32915	2.94258	2.97044
FBgn0016917	22.8001	22.9611	28.9915	25.2477	25.1065	26.9677
FBgn0016919	15.1004	14.9531	11.6322	21.506	21.9059	22.7853
FBgn0016920	2.77001	2.59161	2.47662	1.89511	1.11226	1.59061
FBgn0016926	179.199	193.33	151.026	146.247	151.784	141.55
FBgn0016930	4.80008	3.95258	7.19065	3.05461	3.06442	2.52302
FBgn0016970	5.66257	7.00849	5.04184	5.28303	5.34311	5.45964
FBgn0016974	0.777364	0.782086	0.519646	0.29386	0.302674	0.600626
FBgn0016975	0	0	0	0	0	0
FBgn0016976	0	0	0	0	0	0
FBgn0016977	3.29483	2.86091	4.44087	4.9106	3.61243	3.94327
FBgn0016978	15.1388	13.8385	19.8967	17.7247	14.3856	16.3133
FBgn0016983	11.4935	10.9318	29.4821	15.3371	17.4339	16.7227
FBgn0016984	11.9676	11.5195	10.034	8.50563	8.24325	8.58551
FBgn0017414	6.43376	6.96781	6.6355	5.49368	6.28996	5.29532
FBgn0017418	14.368	15.1157	16.9222	15.0562	13.8366	14.7011
FBgn0017424	0	0	0	0	0	0
FBgn0017429	13.9845	12.6432	11.726	15.8366	14.1722	14.9318
FBgn0017430	7.9497	8.28901	9.66375	8.783	9.04962	9.63797
FBgn0017448	0.0129477	0	1.55793	0	0.0259267	0
FBgn0017456	1.04883	0.593547	0.540856	0.503761	0.420037	0.397817
FBgn0017457	11.7271	11.5826	33.3423	12.0376	14.7928	13.8657
FBgn0017482	2.0292	2.10371	1.62678	1.3787	1.5024	1.45167
FBgn0017545	385.855	408.415	510.701	309.041	362.148	331.305
FBgn0017550	14.078	13.9797	20.2121	16.3562	15.6394	16.3584
FBgn0017551	3.46535	4.40942	4.71725	4.63493	5.23662	4.80767
FBgn0017556	0.239749	0.180904	0.228951	0.149274	0.106684	0.179628
FBgn0017558	61.1089	64.5883	57.1668	37.83	41.8491	34.3415
FBgn0017561	1.16269	1.23162	1.18506	0.620503	0.641746	0.653344
FBgn0017566	112.517	113.47	100.345	110.163	108.882	103.658
FBgn0017567	149.568	151.374	128.689	142.032	135.497	134.354
FBgn0017572	30.3683	30.6328	28.7741	31.9828	33.4158	33.4508
FBgn0017577	0.708427	0.724723	7.31812	0.261742	0.368282	0.36746
FBgn0017578	15.3679	15.2526	18.576	14.2523	15.7238	15.9678
FBgn0017579	422.286	462.32	503.94	398.786	426.47	401.562
FBgn0017581	112.16	103.901	93.7655	84.6081	80.4371	80.8919
FBgn0017590	6.10888	5.42128	4.86065	7.26608	6.81785	7.87996
FBgn0019624	293.931	315.344	269.251	313.102	317.185	296.14
FBgn0019637	0	0	0	0	0	0
FBgn0019643	95.4886	89.1626	71.8446	45.9151	43.1582	46.301
FBgn0019644	291.84	295.058	254.954	281.279	281.044	268.991
FBgn0019650	2.837	2.81566	1.85985	25.1045	15.9081	21.1911
FBgn0019660	12.4536	9.70098	6.2122	9.79341	8.28801	12.9051
FBgn0019661	43.3814	34.8011	24.7935	36.9624	35.2559	53.8261
FBgn0019662	12.3085	13.5149	14.9931	11.3674	10.8372	12.0023
FBgn0019686	4.47866	4.04598	8.80501	3.99091	4.1961	4.07515
FBgn0019809	0	0	0	0	0	0
FBgn0019828	0.055215	0	0.0237276	0	0	0
FBgn0019830	41.2372	44.1956	41.2034	40.6359	45.3095	42.5584
FBgn0019890	18.3807	16.2335	16.4398	18.4975	19.558	18.4654
FBgn0019925	51.0338	53.4993	45.5413	44.4222	47.6918	48.4548
FBgn0019928	0.0796307	0.0901286	0.0684397	0.382474	0.279044	0.234918
FBgn0019929	37.4714	31.1998	24.3013	16.7677	18.4624	19.1497
FBgn0019932	18.0671	18.3176	22.8229	16.5822	20.8761	19.8523
FBgn0019936	316.519	361.733	432.744	335.878	380.056	355.103
FBgn0019938	2.53926	2.65065	1.97321	2.77524	2.52257	2.76132
FBgn0019940	0.237421	0.107488	0.183649	0.133041	0.166395	0.0800473
FBgn0019947	14.5984	14.0122	24.4628	15.9821	14.812	15.6456
FBgn0019949	9.7771	9.27293	16.7672	10.798	10.65	11.1978
FBgn0019952	3.34974	3.26892	3.26435	7.50614	5.32116	7.60329
FBgn0019957	80.0442	84.1705	85.812	75.9598	73.8983	70.2523
FBgn0019960	40.9212	40.1027	37.3427	36.1186	33.8133	34.52
FBgn0019968	10.0212	8.92385	7.99963	10.397	9.21325	9.95929
FBgn0019972	7.7142	7.33812	20.1584	7.7157	7.27225	7.52499
FBgn0019982	40.9139	47.6891	41.458	55.5004	57.6462	54.4347
FBgn0019985	0.499682	0.535791	0.741382	0.277897	0.20538	0.252705
FBgn0019990	3.49581	2.67948	5.53912	3.00333	3.07491	3.3633
FBgn0020018	11.384	11.7196	13.9129	10.4541	11.8221	11.7901
FBgn0020224	5.70503	5.70145	18.0968	4.89721	4.02171	4.70802
FBgn0020235	160.802	164.728	149.786	160.539	158.682	148.96
FBgn0020236	38.9174	37.1119	33.415	42.1057	42.1016	43.5879
FBgn0020238	91.9682	95.5895	136.575	109.579	116.214	117.06
FBgn0020248	0.563301	0.667217	0.439101	0.765535	0.629561	0.507923
FBgn0020249	50.0549	47.1955	42.2949	41.9786	35.4948	36.801
FBgn0020251	2.41915	2.49571	2.71585	2.76123	2.56114	2.71225
FBgn0020255	49.6852	51.3549	135.671	55.7791	58.9788	60.2445
FBgn0020257	9.95609	11.7092	9.5393	9.46189	9.01442	10.7725
FBgn0020258	7.24546	6.7878	6.42545	4.14914	3.47767	3.83122
FBgn0020261	3.74752	3.14607	4.9646	5.12574	4.23037	4.67011
FBgn0020269	8.99409	8.68242	7.70258	11.4105	11.12	11.8706
FBgn0020270	4.51375	4.07578	8.32931	3.93215	3.62201	3.91647
FBgn0020272	1.65453	1.53217	1.25748	1.58718	1.547	1.60203
FBgn0020277	3.07095	17.1087	1.99419	606.118	740.753	628.879
FBgn0020278	7.43351	7.73332	9.58512	7.63788	7.39453	7.90265
FBgn0020279	21.1651	17.4061	39.4643	22.9126	22.639	25.1691
FBgn0020280	0	0	0	0	0	0
FBgn0020294	11.3691	10.4838	9.51529	7.4887	7.14354	8.02255
FBgn0020299	3.57379	3.57899	3.51253	2.24476	1.92943	2.03669
FBgn0020300	16.6772	15.3187	13.3532	16.8198	15.9107	11.4079
FBgn0020304	25.7694	21.5673	23.8486	19.5708	19.426	20.8421
FBgn0020305	9.02078	8.80614	19.1161	10.516	10.4993	11.5953
FBgn0020306	5.71632	4.91342	12.5492	5.40371	5.22745	5.2745
FBgn0020307	0.623002	0.45987	0.471426	0.460776	0.576295	0.507995
FBgn0020309	21.0712	18.7898	15.9743	21.0478	20.1322	20.0143
FBgn0020312	4.94717	4.60439	4.05097	4.21482	3.70784	4.20931
FBgn0020369	44.0167	45.9955	41.0003	53.8826	61.3404	54.9495
FBgn0020370	10.5011	10.0944	17.8478	10.2231	9.70772	10.3606
FBgn0020371	0	0	0	0	0	0
FBgn0020372	29.5332	31.2511	27.0584	44.4039	46.7384	44.8562
FBgn0020376	0	0	0	0	0	0
FBgn0020377	0.0282018	0	0.0121192	0	0	0.0356563
FBgn0020378	5.86241	5.57809	3.31551	69.5188	63.6368	71.5853
FBgn0020379	9.29956	10.0765	7.8893	12.733	11.0321	12.2973
FBgn0020381	19.558	19.7457	16.7254	19.1166	14.9799	17.2764
FBgn0020385	6.62152	6.32141	9.50967	6.69108	7.27325	6.61652
FBgn0020386	11.5877	12.7368	18.2418	11.7624	11.1349	11.0653
FBgn0020388	14.2786	12.5165	21.0923	13.6892	14.1026	13.8445
FBgn0020389	5.49215	5.77932	4.9004	5.46479	5.68649	6.17233
FBgn0020391	1.37338	1.32068	1.21587	1.44659	1.18894	1.26204
FBgn0020392	11.0797	11.6223	20.1702	12.6918	12.3298	12.4623
FBgn0020399	0.0778673	0	0.0892322	0.041556	0	0.0437554
FBgn0020407	2.59535	2.28641	5.97895	2.24897	2.34399	2.72884
FBgn0020412	6.37486	5.81326	10.6809	6.26812	6.27165	6.31975
FBgn0020414	61.5214	62.6229	48.3372	38.7796	45.7274	43.8799
FBgn0020415	106.223	99.1748	86.8667	47.5715	56.9652	48.3021
FBgn0020416	3.37518	3.08751	1.98688	2.64637	3.61072	2.59158
FBgn0020429	0.0339828	0.0256419	0.0194713	0.0362717	0.0340238	0.00954786
FBgn0020440	7.59774	6.3856	6.111	8.97563	8.53546	9.14
FBgn0020443	12.0998	12.8202	12.9194	13.9923	12.9488	14.2795
FBgn0020445	2.51073	2.39381	2.26383	2.27475	2.07207	2.52639
FBgn0020493	21.7911	19.2336	15.8179	12.597	11.3112	12.7159
FBgn0020496	32.3186	34.2818	48.9827	35.6215	34.6019	36.2971
FBgn0020497	15.1557	13.989	22.792	16.2222	16.4696	17.927
FBgn0020503	59.4952	60.513	48.4168	49.3701	52.4535	51.4522
FBgn0020506	0.237221	0.146452	0.148279	0.345272	0.410241	0.454432
FBgn0020508	0	0	0	0.220482	0	0
FBgn0020509	0.139478	0.157866	0.0599383	0.223309	0	0.235128
FBgn0020510	15.1169	13.5203	19.6249	16.7662	16.3258	16.9073
FBgn0020513	4.55881	3.76607	3.16378	3.85913	5.98083	4.57131
FBgn0020518	0	1.45419	1.47233	0.342837	0	0.721965
FBgn0020521	75.5326	72.5827	64.9255	62.5598	65.2	61.1233
FBgn0020545	39.175	47.3471	56.3116	49.046	47.8118	44.1547
FBgn0020546	0	0	0	0	0	0
FBgn0020556	0.00957714	0	0	0	0.00958871	0
FBgn0020616	7.2252	6.90841	5.58566	8.04299	7.34437	8.0038
FBgn0020617	0.818	0.590223	0.536069	0.376523	0.317358	0.258555
FBgn0020618	225.667	248.784	265.788	194.06	214.067	203.433
FBgn0020620	8.81056	8.1856	12.5872	9.60076	8.47794	9.24196
FBgn0020621	7.60807	6.40627	6.80444	5.73341	5.49461	5.59176
FBgn0020622	3.95747	4.70889	3.38386	4.48937	4.6531	4.68707
FBgn0020626	21.0016	20.7204	19.1992	20.5747	21.0167	20.4066
FBgn0020633	0.367987	0.323945	8.52763	0.240028	0.259267	0.160829
FBgn0020637	16.0566	16.6415	15.9679	6.94387	5.78982	7.15583
FBgn0020638	4.26448	5.26546	5.49775	2.01723	3.42864	2.23292
FBgn0020639	0.257457	0.0728496	0	0	0	0
FBgn0020640	0	0	0	0	0	0
FBgn0020641	0	0	0	0	0.0542945	0
FBgn0020642	0	0	0	0	0	0
FBgn0020643	0	0	0	0	0	0
FBgn0020644	0	0	0	0	0	0
FBgn0020645	0	0	0	0	0	0
FBgn0020646	0	0	0	0	0	0
FBgn0020647	11.3357	10.4105	9.3558	10.0021	6.84341	7.56312
FBgn0020653	65.2656	67.0262	60.189	68.4826	70.0915	66.6878
FBgn0020655	15.9415	17.5716	23.1336	18.6227	19.0727	18.0959
FBgn0020660	93.6802	88.9357	102.697	69.7194	76.8966	69.2782
FBgn0020762	20.5565	17.8086	15.2914	33.5541	30.6647	35.9636
FBgn0020764	71.3621	78.2042	77.7925	57.7072	53.1277	52.6141
FBgn0020765	0.108634	0.30739	0.186735	0	0	0.0457831
FBgn0020767	15.9931	16.1053	14.5378	18.3409	16.8792	17.8251
FBgn0020880	0	0	0	0.0120132	0	0
FBgn0020887	7.44237	7.2887	6.54357	9.54021	8.6266	9.28935
FBgn0020906	0.038574	0	0.0663059	105.761	0.0386206	0.0325134
FBgn0020907	19.5796	21.984	16.9846	5.85682	6.72558	7.28605
FBgn0020908	220.294	217.818	184.955	174.167	44.7667	70.9428
FBgn0020909	5.57179	5.17294	14.2118	5.05638	5.42428	5.67028
FBgn0020910	214.91	233.039	259.179	199.139	216.548	207.635
FBgn0020912	0	0	0	0.0374423	0	0
FBgn0020930	15.373	14.0138	14.3409	23.5084	22.8793	23.5899
FBgn0021738	4.67128	4.79528	3.45459	3.17417	2.17531	3.61687
FBgn0021742	0.329884	0.373373	0.32829	0.166786	0.225983	0.146344
FBgn0021750	3.86148	3.76312	3.4763	4.642	4.63937	4.96492
FBgn0021760	6.49797	6.02019	8.09723	6.06366	6.06384	6.18039
FBgn0021761	3.38365	3.61348	7.81857	3.26619	3.04218	3.31438
FBgn0021764	2.20721	2.0792	5.10875	1.92906	1.50705	1.72502
FBgn0021765	61.2132	68.0495	51.9776	59.1893	60.6383	59.268
FBgn0021767	0	0	0.00840224	0	0	0
FBgn0021768	11.9245	11.9348	11.1691	11.4912	13.4854	13.3145
FBgn0021776	0.150836	0.136577	0.13828	0.225393	0.201357	0.186468
FBgn0021795	44.4489	48.5673	34.6759	41.3026	43.0648	43.3157
FBgn0021796	5.21549	4.38351	4.71258	6.22412	5.19667	5.96129
FBgn0021800	15.2338	15.3478	13.4452	17.7564	17.1741	18.368
FBgn0021814	26.912	27.6234	22.6649	35.9286	37.4657	34.1576
FBgn0021818	5.66324	4.61561	6.50132	4.97951	5.08927	5.15592
FBgn0021825	33.7987	34.9134	40.5921	32.7866	36.4008	33.4852
FBgn0021847	16.708	16.6021	12.784	17.483	16.9563	18.1889
FBgn0021856	18.6815	17.3097	21.009	16.501	17.0239	18.2284
FBgn0021872	174.184	173.123	140.979	195.179	204.014	192.246
FBgn0021874	5.18791	6.30149	5.00258	6.39833	5.76427	6.87918
FBgn0021875	6.31781	7.29545	5.40794	6.53175	6.76079	6.14444
FBgn0021895	26.4337	25.0234	33.0125	23.6059	26.5868	25.7858
FBgn0021906	196.068	209.302	175.319	203.023	196.305	188.659
FBgn0021944	17.7159	21.2885	16.7135	22.2388	24.668	22.7441
FBgn0021967	126.65	135.661	127.018	133.489	128.57	123.958
FBgn0021979	57.2639	57.7249	63.756	56.0336	58.1654	59.6416
FBgn0021995	4.61139	4.98397	11.8059	5.12109	5.0211	5.7736
[truncated: 15,491 more rows]
